# Supplementary material for: High-throughput discovery of post-transcriptional cis-regulatory elements
Source: BMC Genomics. 2016 Mar 3;17:177. doi: 10.1186/s12864-016-2479-7 (PMC4778349; doi:10.1186/s12864-016-2479-7)
Supplement: Additional file 3: — Read counts for each 8mer from the pilot screen. (XLS 1369 kb) [file 12864_2016_2479_MOESM3_ESM.xls]

## Sheet: Sheet1
Additional file 3. Read counts and enrichment for each 8mer in the pilot screen.
8mer	unsorted RPM	high 1 RPM	high 2 RPM	low 1 RPM	high 1 enrichment	high 2 enrichment	low 1 enrichment	Re-tested?	Expected effect?
AAAAAGTT	54.1087	670.877	1.49215	12.5381	3.60785	-4.46682	-2.02526	yes	upregulate
AAAAGAGT	146.62	0.773537	1126.87	0	-6.37912	2.93364	-7.20575	yes	upregulate
AAAAGGGC	81.0465	0.552526	630.134	0	-5.72375	2.94343	-6.35837	yes	upregulate
AAACCGAC	72.844	0	810.534	0	-6.20641	3.4581	-6.20641	yes	upregulate
AAAGAGTT	35.3268	2.32061	301.563	0.192893	-3.45151	3.05813	-4.9285	yes	upregulate
AAAGCGCT	182.133	1860.25	708.322	26.6193	3.3453	1.95355	-2.72915	yes	upregulate
AAAGCGTC	74.6616	116.252	335.733	1.54315	0.631973	2.15397	-4.89488	yes	upregulate
AAAGCTAG	50.1007	0.110505	614.914	0.0964467	-5.52405	3.59131	-5.54243	yes	upregulate
AAAGTGTG	153.145	0.110505	755.474	0	-7.11693	2.295	-7.26814	yes	upregulate
AAATATTG	46.4654	347.097	1.79058	5.40101	2.87454	-4.08824	-2.89051	yes	upregulate
AAATGGGG	148.391	1745.21	418.249	25.8477	3.54706	1.48871	-2.47622	yes	upregulate
AAATTCGT	49.355	575.401	404.67	8.00507	3.51687	3.0101	-2.48332	yes	upregulate
AAATTGCA	51.359	362.347	2.38744	7.32995	2.79484	-3.95017	-2.65206	yes	upregulate
AAATTGCC	209.91	1508.29	413.474	27.2944	2.83917	0.974653	-2.89804	yes	upregulate
AACAAAGG	44.6478	0	194.576	0	-5.51247	2.09911	-5.51247	yes	upregulate
AACAAATA	89.9948	819.286	174.73	10.3198	3.17227	0.949509	-3.00694	yes	upregulate
AACAATGC	104.349	2415.64	707.278	37.4213	4.51975	2.74914	-1.4552	yes	upregulate
AACATTTT	32.8101	982.502	168.314	17.4568	4.8624	2.32418	-0.873298	yes	upregulate
AACCTTGT	95.634	0	398.403	0	-6.59446	2.04724	-6.59446	yes	upregulate
AAGAACAA	38.6358	928.576	1.49215	13.5025	4.5517	-3.99134	-1.4505	yes	upregulate
AAGAAGTG	35.42	180.345	1.49215	2.41117	2.31593	-3.86927	-3.41639	yes	upregulate
AAGACGTC	105.235	1565.2	647.592	28.2589	3.88194	2.61006	-1.86031	yes	upregulate
AAGAGATT	39.3348	230.735	55.5079	3.76142	2.52238	0.486425	-3.08256	yes	upregulate
AAGCCTCT	189.217	3304.66	2955.5	51.6954	4.11922	3.95817	-1.8519	yes	upregulate
AAGCTGAA	129.05	782.377	277.539	14.7563	2.59064	1.09882	-3.04506	yes	upregulate
AAGGAGTT	161.394	0.110505	1412.17	0.86802	-7.19214	3.12136	-6.44184	yes	upregulate
AAGGGACC	79.8814	0.331516	554.482	0.28934	-5.92467	2.77986	-5.9711	yes	upregulate
AAGGTAAC	66.4591	2538.86	466.147	37.6142	5.23459	2.79179	-0.804882	yes	upregulate
AAGGTGTC	96.2399	0	525.982	0.0964467	-6.60348	2.43813	-6.47064	yes	upregulate
AAGGTTTG	65.6668	0.110505	597.157	0.0964467	-5.90768	3.16548	-5.92606	yes	upregulate
AAGTAAAA	43.8089	810.888	18.5026	11.0914	4.17942	-1.20012	-1.88981	yes	upregulate
AAGTATAT	48.1898	686.79	1.34293	8.19797	3.80554	-4.39197	-2.41897	yes	upregulate
AAGTCGGG	41.199	0	246.055	0.0964467	-5.39914	2.54955	-5.2663	yes	upregulate
AAGTTTCA	45.4867	4.1992	403.924	3052.63	-3.16046	3.12276	6.03756	yes	upregulate
AATATGAT	237.454	4765.76	671.914	1409.28	4.32123	1.49671	2.5642	yes	upregulate
AATCGGAA	153.891	637.505	3.87958	637.223	2.04345	-4.98835	2.04281	yes	upregulate
AATGAAGG	31.0391	850.559	457.492	12.1523	4.7322	3.83899	-1.28452	yes	upregulate
AATGAGGG	194.577	1.32606	1094.94	0.0964467	-6.3937	2.48636	-7.47876	yes	upregulate
AATGGCTT	27.3573	959.296	1.34293	15.2386	5.08169	-3.59733	-0.804295	yes	upregulate
AATGGGAG	30.5264	539.597	251.874	6.36548	4.09992	3.00379	-2.09771	yes	upregulate
AATGTTCG	69.7681	1094.44	2.08901	16.8782	3.95227	-4.51788	-1.9849	yes	upregulate
AATGTTGG	37.9833	27.6263	773.38	0.675127	-0.445514	4.31211	-4.54051	yes	upregulate
AATTGAAT	17.5236	0.221011	136.233	0	-3.92322	2.88919	-4.21129	yes	upregulate
AATTTTGC	77.5512	388.536	2.53665	7.61929	2.31005	-4.47318	-3.18799	yes	upregulate
ACAACCGT	9.08803	253.831	0.596859	3.18274	4.65882	-2.65934	-1.27012	yes	upregulate
ACCAGGCC	149.183	0.221011	2054.39	0.28934	-6.94251	3.77461	-6.86395	yes	upregulate
ACCGAAGT	106.12	0	511.806	0.0964467	-6.74309	2.25918	-6.61025	yes	upregulate
ACCGCAAT	18.4091	592.861	0.447644	14.5634	4.93532	-3.74495	-0.31857	yes	upregulate
ACCGTATC	44.7877	310.078	1.64136	5.59391	2.76424	-4.1156	-2.79575	yes	upregulate
ACCTTACT	88.1771	881.279	899.317	18.5178	3.30649	3.33569	-2.19189	yes	upregulate
ACGAGCTA	88.55	0	386.914	0.0964467	-6.48462	2.11497	-6.35179	yes	upregulate
ACGGGGTG	15.8924	0	404.521	0	-4.0783	4.58533	-4.0783	yes	upregulate
ACGTATGT	61.7986	0	868.579	0.28934	-5.97266	3.79151	-5.60603	yes	upregulate
ACGTGAGT	19.6208	180.234	0.746074	3.95431	3.13568	-3.56192	-2.05734	yes	upregulate
ACTTGACT	87.245	2097.28	2.53665	42.2436	4.57155	-4.64106	-1.02903	yes	upregulate
ACTTGAGT	29.7342	604.353	0.746074	9.54822	4.29986	-4.13766	-1.54284	yes	upregulate
ACTTGTGG	371.257	2013.85	9.99739	38.7716	2.4363	-5.08107	-3.22649	yes	upregulate
AGAACAAT	80.2077	34.2566	962.883	0.675127	-1.20372	3.56917	-5.59927	yes	upregulate
AGAAGGTT	152.492	0.110505	650.129	1.35025	-7.11081	2.08478	-6.02921	yes	upregulate
AGACACGC	53.7359	0	835.453	0	-5.77441	3.93373	-5.77441	yes	upregulate
AGACCTCG	50.8463	0	352.445	0.0964467	-5.69617	2.76917	-5.56333	yes	upregulate
AGACTCTG	202.593	2451.12	7.16231	65.1015	3.59027	-4.64057	-1.62293	yes	upregulate
AGAGAAGG	324.466	1567.19	343.94	25.6548	2.26852	0.0838391	-3.61004	yes	upregulate
AGAGGCAG	91.4861	440.142	360.204	6.46193	2.25394	1.96551	-3.63162	yes	upregulate
AGAGGTCA	86.3595	397.708	383.482	4.3401	2.1903	2.13788	-4.03203	yes	upregulate
AGAGGTTA	44.9741	208.192	2.98429	10.8985	2.18593	-3.52842	-1.95004	yes	upregulate
AGAGTATT	51.2658	928.465	2.68586	15.2386	4.15246	-3.82579	-1.68644	yes	upregulate
AGAGTCGG	296.642	1237.33	42.2278	7597.39	2.05674	-2.78355	4.67404	yes	upregulate
AGATCCGA	63.6628	0	724.288	0.0964467	-6.01486	3.48755	-5.88203	yes	upregulate
AGATGCCT	113.251	0	601.335	0	-6.83606	2.39836	-6.83606	yes	upregulate
AGATGTGT	88.0373	702.482	3.73037	10.5127	2.98203	-4.23439	-2.95119	yes	upregulate
AGATGTTT	48.6093	388.315	2.98429	6.75127	2.97226	-3.63821	-2.67811	yes	upregulate
AGCAAGCA	55.5535	9.17194	500.019	4850.4	-2.47502	3.14718	6.42264	yes	upregulate
AGCAGGCA	19.481	0	153.84	4.82233	-4.35621	2.91842	-1.81462	yes	upregulate
AGCAGTGG	120.428	0.110505	652.814	0.192893	-6.77274	2.42878	-6.66949	yes	upregulate
AGCTATTA	142.146	634.521	4.77487	9.64467	2.15045	-4.63156	-3.74929	yes	upregulate
AGCTGTCT	310.717	3043.43	9.69896	59.9898	3.28786	-4.8647	-2.3536	yes	upregulate
AGGAAGTG	154.077	1658.24	5.37173	825.294	3.41947	-4.60516	2.41367	yes	upregulate
AGGACGTT	124.855	98.6812	1745.22	1.63959	-0.336375	3.79439	-5.57531	yes	upregulate
AGGAGCCT	114.043	0	577.312	0.0964467	-6.84603	2.32967	-6.71319	yes	upregulate
AGGGACAA	38.4493	77.0222	447.644	1.54315	0.983883	3.5075	-3.95531	yes	upregulate
AGGGATAA	90.6006	134.374	366.173	2.70051	0.563526	2.00303	-4.62956	yes	upregulate
AGGGCGTT	104.582	0.221011	423.173	0.192893	-6.43415	2.00629	-6.46776	yes	upregulate
AGGGGAGG	119.496	0	662.066	0.28934	-6.91284	2.46017	-6.54621	yes	upregulate
AGGGGATA	572.359	3023.87	310.665	49.8629	2.39936	-0.879443	-3.49475	yes	upregulate
AGGGGCTA	349.633	1448.83	386.914	1736.62	2.04786	0.145776	2.30908	yes	upregulate
AGGGGGAT	92.7911	0.442021	604.32	0.385787	-6.02329	2.69017	-6.08067	yes	upregulate
AGGGGGTA	203.805	1448.39	259.634	21.0254	2.82313	0.347774	-3.21701	yes	upregulate
AGGTAAAG	27.8699	0	113.105	0	-4.8515	1.98272	-4.8515	yes	upregulate
AGGTAAAT	29.9672	0.773537	198.754	9.35533	-4.12604	2.68941	-1.58037	yes	upregulate
AGGTAGTT	321.297	0.442021	1692.84	0.192893	-7.80415	2.39384	-8.07778	yes	upregulate
AGGTCAGA	275.763	703.697	1192.08	10.2233	1.34835	2.10796	-4.62408	yes	upregulate
AGGTGTCT	102.392	0.884042	542.395	0.192893	-5.77815	2.39388	-6.43751	yes	upregulate
AGGTTGAA	184.743	106.638	823.665	3193.16	-0.787128	2.1505	4.10405	yes	upregulate
AGGTTTAT	111.433	594.297	3.87958	12.4416	2.40454	-4.52617	-3.06429	yes	upregulate
AGTAAAGT	60.214	1.10505	541.053	593.822	-4.86193	3.1465	3.28052	yes	upregulate
AGTAGGCA	77.5512	0.552526	348.715	0.482233	-5.66094	2.15447	-5.72779	yes	upregulate
AGTAGGTG	76.386	0	537.621	0.0964467	-6.274	2.79912	-6.14117	yes	upregulate
AGTAGTTT	134.643	683.475	3.28272	9.83756	2.33519	-4.98514	-3.6457	yes	upregulate
AGTATCAC	73.5431	0.221011	884.992	0.482233	-5.93193	3.57115	-5.65223	yes	upregulate
AGTCCGTG	16.6847	120.119	1.19372	2.41117	2.77586	-3.01105	-2.37416	yes	upregulate
AGTGAGGC	63.0569	0	636.848	0.28934	-6.00128	3.31579	-5.63465	yes	upregulate
AGTGAGGG	207.3	2.87314	974.969	0.385787	-5.74902	2.22817	-7.23182	yes	upregulate
AGTGGGTT	89.3889	0.221011	2027.98	0.57868	-6.21	4.48846	-5.83935	yes	upregulate
AGTGTCAC	41.5253	192.169	1.49215	3.66497	2.18347	-4.09286	-3.18838	yes	upregulate
AGTGTGGT	100.295	1625.53	4.47644	26.4264	4.00517	-4.20917	-1.88492	yes	upregulate
AGTGTTGT	74.0558	0.110505	393.778	0	-6.07867	2.39501	-6.22989	yes	upregulate
AGTGTTTA	418.282	2041.7	931.697	28.8375	2.28448	1.15349	-3.81272	yes	upregulate
AGTTTATG	222.027	2101.15	198.008	34.1421	3.23657	-0.164395	-2.66595	yes	upregulate
AGTTTCGA	36.5851	0	1308.31	0.192893	-5.23209	5.12251	-4.97763	yes	upregulate
ATAAAAGT	56.8584	0.221011	867.236	0	-5.56638	3.90749	-5.85445	yes	upregulate
ATAAATGT	100.388	0	419.89	0	-6.66374	2.05356	-6.66374	yes	upregulate
ATAAGGGG	40.733	1648.74	768.008	40.9898	5.30491	4.20374	0.00885138	yes	upregulate
ATAAGTAG	53.13	0	251.874	0	-5.75836	2.22392	-5.75836	yes	upregulate
ATAATTTG	14.4942	0.552526	440.333	0.0964467	-3.31904	4.83206	-3.82082	yes	upregulate
ATACTGGG	136.926	584.794	267.094	15.9137	2.0865	0.958844	-3.02763	yes	upregulate
ATAGCGCT	97.9176	0.110505	622.673	0.28934	-6.47694	2.65649	-6.26152	yes	upregulate
ATAGGAAG	143.824	1443.2	4.0288	631.436	3.3179	-4.84794	2.12662	yes	upregulate
ATAGGGTA	136.507	864.483	4.47644	1292.87	2.654	-4.65012	3.23411	yes	upregulate
ATATTGTT	1060.18	8532.22	5099.26	120.462	3.00743	2.26491	-3.12709	yes	upregulate
ATCAGGTG	180.642	1175.78	1092.4	2065.41	2.69567	2.58965	3.50795	yes	upregulate
ATCAGTGG	312.115	436.827	1292.2	1124.76	0.483667	2.04618	1.84613	yes	upregulate
ATCGCGTG	352.569	150.619	1496.03	2.12183	-1.22154	2.08204	-6.82346	yes	upregulate
ATCGTTGT	214.011	729.556	1186.11	16.0101	1.76458	2.46497	-3.65995	yes	upregulate
ATGAGGGT	72.9372	0	480.621	0.0964467	-6.20823	2.70352	-6.07539	yes	upregulate
ATGATGAT	89.4355	1331.15	16.712	21.4112	3.88072	-2.35216	-2.01267	yes	upregulate
ATGCTTTA	37.2376	0	373.335	0.0964467	-5.25692	3.29127	-5.12408	yes	upregulate
ATGGGTTG	98.2439	13.3711	564.479	0.28934	-2.7878	2.51042	-6.26627	yes	upregulate
ATGGTCTG	50.9395	1.76808	531.652	0.0964467	-4.22987	3.35829	-5.56593	yes	upregulate
ATGGTGGG	163.538	673.861	4.17801	9.25888	2.03617	-4.98988	-4.00347	yes	upregulate
ATGGTTGC	122.665	511.087	5.0733	325.99	2.04995	-4.34781	1.40281	yes	upregulate
ATGTAAGA	101.273	950.014	4.0288	13.2132	3.21704	-4.34607	-2.84713	yes	upregulate
ATGTCGTA	46.3722	1364.3	2.83508	18.8071	4.84903	-3.62671	-1.25802	yes	upregulate
ATGTGGTT	44.4148	1643.88	324.99	36.8426	5.17867	2.84359	-0.263151	yes	upregulate
ATGTTAAA	296.083	1560.56	1282.5	29.3198	2.39404	2.11114	-3.29254	yes	upregulate
ATGTTGGT	182.646	1478.34	5.81937	22.7614	3.00995	-4.75114	-2.95024	yes	upregulate
ATGTTTGG	18.1294	693.421	77.2932	11.67	5.18194	2.03309	-0.594373	yes	upregulate
ATTAAACA	17.6634	301.237	0.596859	4.24365	4.0174	-3.5469	-1.83157	yes	upregulate
ATTAAGCC	237.92	1088.03	10.7435	15.7208	2.18845	-4.3466	-3.83681	yes	upregulate
ATTATAGT	169.457	1116.99	6.71466	14.1777	2.71343	-4.46566	-3.48938	yes	upregulate
ATTCGGCC	31.5518	0	189.801	0	-5.02466	2.55126	-5.02466	yes	upregulate
ATTCGTTG	114.09	406.77	1118.96	6.46193	1.825	3.28262	-3.94707	yes	upregulate
ATTCTGTA	136.181	383.011	786.362	5.40101	1.48507	2.52095	-4.42163	yes	upregulate
ATTGCGAA	52.5707	0	279.628	0.192893	-5.74337	2.38914	-5.48891	yes	upregulate
ATTGGATG	90.6938	542.028	2.38744	10.802	2.56613	-4.75856	-2.95779	yes	upregulate
ATTGGCGT	563.411	2748.93	824.859	3266.36	2.28458	0.549149	2.53331	yes	upregulate
ATTGGTGG	129.516	416.163	1184.02	10.1269	1.67638	3.18261	-3.5521	yes	upregulate
ATTGTATC	170.296	2650.36	166.374	34.5279	3.95217	-0.0334093	-2.26946	yes	upregulate
ATTGTTGG	195.043	1532.27	7.31152	20.3502	2.96737	-4.55991	-3.19885	yes	upregulate
ATTGTTGT	37.424	25.9687	212.034	0.385787	-0.510721	2.471	-4.79323	yes	upregulate
ATTTGATG	63.7094	337.373	29.9922	4.62944	2.38657	-1.06207	-3.52291	yes	upregulate
ATTTTGAC	63.4764	1.10505	368.411	0	-4.93684	2.51839	-6.0107	yes	upregulate
ATTTTGTT	47.5374	1064.17	735.032	18.0355	4.45584	3.9226	-1.3504	yes	upregulate
CAAATGTC	234.518	1323.52	540.306	20.5431	2.49156	1.20061	-3.45053	yes	upregulate
CAAATGTG	93.1173	0.110505	1125.23	0.0964467	-6.40517	3.5809	-6.42355	yes	upregulate
CAAATTCT	264.345	2019.82	815.309	31.2487	2.929	1.62125	-3.04056	yes	upregulate
CAAGCAAG	225.523	647.008	1028.24	8.58375	1.51636	2.18385	-4.56292	yes	upregulate
CAAGCGAT	21.9511	595.181	192.487	8.00507	4.69912	3.0756	-1.34975	yes	upregulate
CAAGGAGT	86.6392	0	494.498	0.0964467	-6.4535	2.49923	-6.32067	yes	upregulate
CAAGTGAA	42.3642	0	298.429	0	-5.43843	2.78764	-5.43843	yes	upregulate
CAATCGGT	207.347	1029.14	7.90838	16.5888	2.30578	-4.54768	-3.56626	yes	upregulate
CAATGGTT	114.742	603.58	4.47644	8.39086	2.38502	-4.40153	-3.62351	yes	upregulate
CACAAGTT	222.866	1299.1	235.759	29.0304	2.53791	0.0807831	-2.89814	yes	upregulate
CACATACT	152.632	592.419	1021.67	8.19797	1.94957	2.73479	-4.06202	yes	upregulate
CACCTTCT	110.082	1542.32	2.53665	20.3502	3.79635	-4.97309	-2.3793	yes	upregulate
CACGGGAA	129.283	3.86768	729.511	1935.68	-4.74227	2.48726	3.89387	yes	upregulate
CAGATGCG	148.158	807.462	6.86388	12.0558	2.43834	-4.24546	-3.51408	yes	upregulate
CAGCGATT	166.707	574.738	683.851	6.36548	1.77947	2.02985	-4.50902	yes	upregulate
CAGGAATT	38.4493	0.110505	469.728	0.0964467	-5.15071	3.57682	-5.16909	yes	upregulate
CAGGGAAA	138.324	2678.32	4.62566	35.9746	4.26534	-4.63028	-1.91384	yes	upregulate
CAGGTGTG	86.9654	795.085	2.08901	3792.19	3.17791	-4.83172	5.43033	yes	upregulate
CAGTACGT	135.621	28.2893	616.704	1.63959	-2.22173	2.17673	-5.69372	yes	upregulate
CAGTGTTA	112.412	0	568.21	0.0964467	-6.82543	2.32739	-6.69259	yes	upregulate
CATAAGCC	24.0017	455.503	129.668	7.90863	4.19052	2.3858	-1.48875	yes	upregulate
CATCATCT	244.118	990.68	622.971	19.3858	2.0164	1.348	-3.58784	yes	upregulate
CATCGGAC	31.5518	174.267	1.49215	2.21827	2.42875	-3.70727	-3.33838	yes	upregulate
CATCTATG	258.706	778.289	1178.35	5284.6	1.58528	2.18304	4.34712	yes	upregulate
CATGGGGG	98.8964	110.726	588.652	1.4467	0.161464	2.56136	-5.35152	yes	upregulate
CATGTGCA	20.6461	0	1076.14	0	-4.43604	5.63695	-4.43604	yes	upregulate
CATTGTCT	121.733	0.110505	691.61	0	-6.78816	2.49652	-6.93938	yes	upregulate
CATTTGGC	43.6225	0	236.953	0	-5.4797	2.41483	-5.4797	yes	upregulate
CATTTTTT	63.989	141.668	533.592	2.60406	1.13439	3.04017	-4.1725	yes	upregulate
CCAAGGAA	21.7647	0	477.786	0.0964467	-4.50872	4.39451	-4.37589	yes	upregulate
CCAGATTG	226.548	3363.89	1595.11	54.2995	3.88632	2.81031	-2.04083	yes	upregulate
CCCAGCAG	121.78	852.659	2.83508	13.599	2.79759	-5.00067	-3.07213	yes	upregulate
CCGATTGT	44.741	12.8186	217.853	0.192893	-1.72688	2.2584	-5.26095	yes	upregulate
CCGCACCT	46.9781	973.441	98.1833	17.264	4.34413	1.04772	-1.39338	yes	upregulate
CCGGTACT	183.485	1906.22	1105.38	33.7563	3.36989	2.58428	-2.40816	yes	upregulate
CCGGTGCT	167.919	677.176	1163.28	10.5127	2.00533	2.78503	-3.87503	yes	upregulate
CCGTGTAT	116.933	540.813	83.7095	9.64467	2.19983	-0.477368	-3.46976	yes	upregulate
CCGTTCGT	60.3072	0.221011	946.618	0.192893	-5.64991	3.95018	-5.68352	yes	upregulate
CCTAATTT	6.38492	0	296.937	0	-2.88458	5.33428	-2.88458	yes	upregulate
CCTGACTA	26.2854	992.227	1.0445	15.335	5.18592	-3.73831	-0.740159	yes	upregulate
CCTTAATT	198.585	1417.67	39.2435	23.7259	2.82947	-2.31018	-3.01291	yes	upregulate
CGAAAGTA	47.7704	0	243.518	0.385787	-5.60793	2.32587	-5.13723	yes	upregulate
CGAACCTT	33.3228	0.442021	200.097	0.0964467	-4.573	2.55065	-4.96826	yes	upregulate
CGAAGACT	637.979	3802.49	617.6	55.071	2.57348	-0.0467633	-3.51044	yes	upregulate
CGAAGTAT	83.5166	2532.89	151.304	35.203	4.90598	0.849644	-1.22312	yes	upregulate
CGAATATT	28.3826	42.1025	171.895	1.25381	0.552809	2.55686	-3.70453	yes	upregulate
CGAATGCT	86.1731	0.773537	1236.99	0.0964467	-5.61918	3.82797	-6.31298	yes	upregulate
CGACAAGC	106.027	1027.81	161.6	64.0406	3.26493	0.603349	-0.718562	yes	upregulate
CGACTCAC	497.325	3428.76	17.3089	57.2893	2.78295	-4.76647	-3.09578	yes	upregulate
CGACTTTT	44.0886	0	369.903	0	-5.49469	3.04021	-5.49469	yes	upregulate
CGAGACAA	93.3037	0	610.736	0	-6.55924	2.69752	-6.55924	yes	upregulate
CGAGCTAT	155.568	1419.11	5.81937	22.3756	3.18114	-4.52101	-2.74372	yes	upregulate
CGATTTGA	34.1617	0.110505	647.293	0	-4.98471	4.20457	-5.13593	yes	upregulate
CGCAGAAG	36.7249	345.329	260.081	5.49746	3.19855	2.79091	-2.53757	yes	upregulate
CGCGTAAG	23.8153	0.110505	719.364	0.0964467	-4.48194	4.85943	-4.50032	yes	upregulate
CGCGTCAA	53.0834	793.096	1.79058	10.8985	3.87606	-4.27655	-2.18441	yes	upregulate
CGCTACTT	15.1001	819.286	64.61	11.9594	5.67099	2.02685	-0.313073	yes	upregulate
CGCTGTAC	74.5218	855.753	343.343	12.1523	3.50391	2.18888	-2.52158	yes	upregulate
CGCTTGTT	82.3049	0	548.961	0	-6.38033	2.72286	-6.38033	yes	upregulate
CGGACTAG	28.8021	0	454.806	0	-4.89734	3.93494	-4.89734	yes	upregulate
CGGAGACT	72.5644	2.0996	512.403	0.28934	-4.56885	2.80301	-5.8343	yes	upregulate
CGGATATT	47.3043	0	310.516	0.192893	-5.59408	2.68908	-5.33962	yes	upregulate
CGGATGTG	25.5863	0	432.872	0	-4.73261	4.02851	-4.73261	yes	upregulate
CGGCTGAA	46.7451	260.571	389.749	3.37563	2.45378	3.03282	-3.44779	yes	upregulate
CGGCTGTT	210.469	1252.47	8.05759	15.7208	2.5674	-4.54518	-3.66073	yes	upregulate
CGGGAGAT	413.389	4517.68	259.335	2711.6	3.44684	-0.670614	2.71062	yes	upregulate
CGGGCTCA	9.60068	118.683	94.7513	1.15736	3.49698	3.17514	-2.29682	yes	upregulate
CGGGTTAG	146.201	2133.97	5.81937	54.203	3.85836	-4.432	-1.41497	yes	upregulate
CGGTAAGC	25.8659	405.112	1.0445	6.17259	3.91803	-3.71596	-1.90521	yes	upregulate
CGGTAGTT	168.338	718.063	246.95	11.0914	2.08621	0.550144	-3.80786	yes	upregulate
CGGTCACT	122.432	879.29	248.144	11.4772	2.83426	1.01326	-3.30636	yes	upregulate
CGGTGAGA	28.6156	0.221011	358.563	0	-4.60021	3.60181	-4.88829	yes	upregulate
CGGTGTTA	149.09	0.221011	1248.78	0	-6.94161	3.05777	-7.22969	yes	upregulate
CGTAACAC	43.0167	0	182.34	0	-5.45998	2.0584	-5.45998	yes	upregulate
CGTAATTT	84.4487	1.10505	378.707	0.28934	-5.34313	2.15176	-6.05035	yes	upregulate
CGTACACT	55.9263	0.663032	568.359	0.0964467	-5.09721	3.32217	-5.69819	yes	upregulate
CGTAGTGT	28.3826	145.646	48.3456	3.08629	2.3193	0.747958	-2.8461	yes	upregulate
CGTCGCTA	35.6996	1209.04	126.982	17.0711	5.04314	1.8021	-1.02208	yes	upregulate
CGTCGTCA	121.127	521.364	57.7461	7.71573	2.09667	-1.05582	-3.80862	yes	upregulate
CGTCTGGG	29.4545	0.110505	207.11	0	-4.77737	2.77262	-4.92858	yes	upregulate
CGTGCGCT	140.655	93.9295	562.838	1.92893	-0.57745	1.9929	-5.59586	yes	upregulate
CGTGGACT	31.3187	0.442021	156.974	0	-4.48621	2.28924	-5.0143	yes	upregulate
CGTGGTCT	129.423	54.1476	556.123	0.57868	-1.24183	2.0948	-6.36833	yes	upregulate
CGTTGTTT	90.1346	2317.74	277.689	36.1675	4.6692	1.61258	-1.29396	yes	upregulate
CGTTTCGT	277.814	1279.65	9.40053	20.2538	2.1995	-4.74457	-3.71351	yes	upregulate
CTAACGGC	25.8193	429.865	183.683	4.62944	4.00589	2.78371	-2.25221	yes	upregulate
CTAAGTGA	34.5811	1475.47	1.19372	20.6396	5.37489	-4.01966	-0.717438	yes	upregulate
CTACGCTT	927.398	5364.37	3156.94	92.6852	2.53086	1.76617	-3.30885	yes	upregulate
CTAGAGGG	96.3797	538.382	1.79058	1435.51	2.46961	-5.12499	3.88281	yes	upregulate
CTATGCAA	63.3832	0.110505	353.191	0.28934	-5.8574	2.45977	-5.64198	yes	upregulate
CTATGTGC	114.323	1452.7	8.05759	21.1218	3.65598	-3.6704	-2.38213	yes	upregulate
CTATGTTG	156.361	1214.89	3.87958	19.1929	2.94987	-5.01117	-2.96216	yes	upregulate
CTCAAACA	112.272	0	1070.02	0	-6.82365	3.24112	-6.82365	yes	upregulate
CTCATGTT	104.209	2072.75	978.401	33.0812	4.30091	3.21864	-1.62621	yes	upregulate
CTCCCTGT	83.9361	4.53072	436.453	0.192893	-3.94084	2.36468	-6.15384	yes	upregulate
CTCCGAAA	36.5385	98.6812	566.27	1.73604	1.40895	3.91759	-3.77821	yes	upregulate
CTCCTCTC	506.832	1.43657	3126.2	329.848	-7.70336	2.62245	-0.618185	yes	upregulate
CTCGCTTT	38.3095	0.110505	333.047	1.92893	-5.14559	3.0871	-3.74643	yes	upregulate
CTCGTATC	19.0149	0	157.72	0	-4.32301	2.98733	-4.32301	yes	upregulate
CTCTCGTC	49.1685	990.459	1.79058	18.7107	4.3047	-4.16815	-1.34781	yes	upregulate
CTCTTACT	193.785	1958.71	1268.03	1363.18	3.33069	2.70377	2.80808	yes	upregulate
CTGAAGGC	171.927	775.084	6.1178	11.9594	2.16605	-4.60259	-3.73809	yes	upregulate
CTGACTTT	111.759	458.486	4.17801	6.07614	2.02677	-4.44471	-3.99414	yes	upregulate
CTGAGCCA	156.64	803.815	4.77487	9.06599	2.35202	-4.7707	-3.96908	yes	upregulate
CTGAGCGT	43.6691	188.853	0.596859	2.60406	2.08754	-4.80597	-3.63158	yes	upregulate
CTGAGTTT	46.3256	1141.19	2.08901	15.9137	4.59303	-3.93741	-1.48443	yes	upregulate
CTGATACG	46.4654	0.773537	603.872	0.192893	-4.74218	3.67168	-5.31434	yes	upregulate
CTGATATG	63.3365	547.554	953.184	10.5127	3.09192	3.89056	-2.48241	yes	upregulate
CTGATTGG	71.3993	0	1149.1	0.28934	-6.1779	3.98964	-5.81127	yes	upregulate
CTGCAAGT	634.81	2697.88	22.0838	295.705	2.08569	-4.78364	-1.09956	yes	upregulate
CTGCCGTT	80.9999	0	586.414	0.0964467	-6.35755	2.84068	-6.22472	yes	upregulate
CTGGACGT	59.5615	0	310.367	0	-5.92033	2.36214	-5.92033	yes	upregulate
CTGGTGTA	30.0138	0	249.338	0	-4.95484	3.01289	-4.95484	yes	upregulate
CTGTAATC	303.26	0.110505	1618.53	0.192893	-8.09795	2.4122	-7.9947	yes	upregulate
CTGTAGGT	91.8124	0.110505	604.32	0	-6.38503	2.70531	-6.53625	yes	upregulate
CTGTCTGA	70.3273	1570.94	312.903	22.0863	4.46195	2.13779	-1.62742	yes	upregulate
CTGTTCCT	72.844	0.110505	485.694	0	-6.05519	2.72046	-6.20641	yes	upregulate
CTTAGAGC	158.691	760.939	245.906	1342.44	2.25439	0.628679	3.07258	yes	upregulate
CTTATGTC	33.0431	879.511	1.49215	12.731	4.69291	-3.7719	-1.30993	yes	upregulate
CTTCCCAC	167.779	0.331516	1335.47	0.385787	-6.98592	2.98522	-6.92829	yes	upregulate
CTTCGCCT	366.131	2843.3	213.974	50.538	2.95371	-0.772133	-2.83258	yes	upregulate
CTTCTACC	9.46087	221.563	0.298429	2.70051	4.41114	-3.01016	-1.49921	yes	upregulate
CTTGCAAT	20.9258	0.110505	86.3953	0.0964467	-4.30334	1.99493	-4.32172	yes	upregulate
CTTGGGAG	56.0195	0	230.984	0	-5.83338	2.0245	-5.83338	yes	upregulate
CTTGGGCA	28.2428	238.028	19.6963	3.95431	3.03103	-0.498705	-2.56132	yes	upregulate
CTTGTGTG	183.578	1191.14	6.86388	17.264	2.69125	-4.55285	-3.33716	yes	upregulate
CTTTACCC	17.1973	216.038	0.895288	3.47208	3.57615	-3.26324	-2.02471	yes	upregulate
CTTTACGT	43.2497	1340.87	2321.18	38.6751	4.92243	5.71367	-0.157433	yes	upregulate
CTTTTCCA	42.7836	0	388.406	0.0964467	-5.45232	3.15281	-5.31948	yes	upregulate
GAAAAGAA	145.781	1639.01	5.22251	26.3299	3.48197	-4.56003	-2.42511	yes	upregulate
GAAAAGTA	94.096	512.192	3.87958	7.61929	2.43204	-4.28456	-3.46374	yes	upregulate
GAAACTTG	215.083	1695.92	6.71466	27.198	2.97326	-4.80784	-2.93792	yes	upregulate
GAAAGATT	26.0057	0.221011	361.696	0.0964467	-4.46712	3.74742	-4.62236	yes	upregulate
GAACGGGT	57.3711	0	361.846	0	-5.86718	2.63603	-5.86718	yes	upregulate
GAACTGCT	168.758	845.586	1715.52	14.3706	2.31818	3.33794	-3.46524	yes	upregulate
GAAGAAAT	285.69	1425.74	451.822	3025.34	2.31516	0.659452	3.40001	yes	upregulate
GAAGAGTT	222.494	3696.07	493.155	57.4822	4.04808	1.14473	-1.93416	yes	upregulate
GAAGCAAC	21.019	0	460.477	0	-4.46068	4.38944	-4.46068	yes	upregulate
GAAGCCTG	46.9781	0	345.134	0	-5.5843	2.85088	-5.5843	yes	upregulate
GAAGCTAT	70.7002	0.221011	490.021	0.0964467	-5.87583	2.77574	-6.03107	yes	upregulate
GAAGTGAT	62.218	808.456	582.833	11.5736	3.67855	3.20715	-2.32994	yes	upregulate
GAAGTGGT	13.2359	1.43657	452.717	0.28934	-2.54661	4.99419	-3.46483	yes	upregulate
GAATAGGT	35.8394	145.646	0.895288	2.8934	1.99301	-4.28076	-3.24215	yes	upregulate
GAATGAAG	58.2566	11.6031	754.877	0.192893	-2.2332	3.6731	-5.63444	yes	upregulate
GAATGATG	91.9988	51.1639	457.045	0.675127	-0.834159	2.3002	-5.79487	yes	upregulate
GACAATAT	72.7508	0.994547	359.458	0.0964467	-5.20853	2.2891	-6.07175	yes	upregulate
GACAATCT	145.548	0.773537	1285.48	260.213	-6.3686	3.13399	0.833852	yes	upregulate
GACATGTT	17.5236	101.223	468.534	2.12183	2.46428	4.6638	-2.5689	yes	upregulate
GACCGGTG	15.8924	166.752	0.447644	2.31472	3.31189	-3.54459	-2.34941	yes	upregulate
GACCTCCG	41.2923	764.365	554.183	17.3604	4.17768	3.7145	-1.2038	yes	upregulate
GACCTTTT	43.0167	582.915	345.134	8.19797	3.72964	2.97521	-2.25866	yes	upregulate
GACGAAAG	65.294	1591.28	1.19372	22.665	4.58607	-4.91743	-1.48612	yes	upregulate
GACGATAT	131.334	1850.63	95.9451	31.5381	3.80655	-0.44894	-2.02398	yes	upregulate
GACGTATT	207.813	1161.74	265.453	24.5939	2.47725	0.35167	-3.02834	yes	upregulate
GACGTCAT	29.1283	474.952	290.969	7.52284	3.98162	3.27662	-1.82171	yes	upregulate
GACTGCCT	68.9292	0	380.945	0.0964467	-6.12782	2.4494	-5.99499	yes	upregulate
GACTGTCA	193.225	812.214	94.1545	15.335	2.0659	-1.02939	-3.57169	yes	upregulate
GACTTACT	13.0029	851.443	1.49215	12.5381	5.92781	-2.49026	-0.0487007	yes	upregulate
GACTTAGA	100.854	0	977.356	0.0964467	-6.67036	3.26386	-6.53752	yes	upregulate
GAGACGTT	396.424	1781.01	2655.28	23.7259	2.16476	2.74065	-4.00659	yes	upregulate
GAGATTAG	50.7531	244.548	196.963	3.27919	2.24629	1.93552	-3.59624	yes	upregulate
GAGCAAAG	38.9154	778.068	1.49215	15.335	4.28673	-4.00148	-1.28898	yes	upregulate
GAGCCAAT	135.015	992.116	767.262	23.9188	2.86819	2.49783	-2.44847	yes	upregulate
GAGCCAGT	217.693	3.31516	1344.28	1615.96	-5.66335	2.62092	2.88631	yes	upregulate
GAGCGTAT	256.096	0.221011	1333.23	0.192893	-7.71809	2.37563	-7.7517	yes	upregulate
GAGCTGAT	65.1075	1025.16	1059.42	17.3604	3.95629	4.00368	-1.84822	yes	upregulate
GAGGAGGG	40.966	0.110505	556.571	0.0964467	-5.23993	3.73186	-5.25831	yes	upregulate
GAGGAGTG	421.125	1297.22	1972.02	26.137	1.62079	2.22466	-3.95934	yes	upregulate
GAGGCTGT	44.1352	431.192	1.64136	5.88325	3.25935	-4.0949	-2.71309	yes	upregulate
GAGGGAAA	247.614	1565.42	54.7618	25.4619	2.65549	-2.15656	-3.23192	yes	upregulate
GAGGGATA	136.041	871.223	3.73037	11.3807	2.67009	-4.85651	-3.46844	yes	upregulate
GAGGGCTT	52.6173	0	294.102	0	-5.74463	2.46044	-5.74463	yes	upregulate
GAGGGTTC	24.8406	613.746	0.746074	8.77665	4.57228	-3.88745	-1.40223	yes	upregulate
GAGGTCTG	160.089	209.076	712.053	3.37563	0.383052	2.14615	-5.20222	yes	upregulate
GAGTAGCA	177.985	0	1413.21	0.0964467	-7.4837	2.98208	-7.35086	yes	upregulate
GAGTCTAT	41.6651	0.442021	178.162	0.0964467	-4.88689	2.07014	-5.28215	yes	upregulate
GAGTGACA	83.7497	532.856	2.98429	6.46193	2.65517	-4.41081	-3.50559	yes	upregulate
GAGTGTAT	46.3256	0	606.409	0.0964467	-5.56455	3.68197	-5.43171	yes	upregulate
GAGTTACT	289.605	1648.85	8.80367	30.4771	2.5052	-4.88959	-3.20668	yes	upregulate
GAGTTCTT	75.1277	0.110505	391.689	0.0964467	-6.09913	2.36689	-6.11751	yes	upregulate
GATAGTCG	19.481	94.261	185.175	1.83249	2.2176	3.1843	-2.85415	yes	upregulate
GATCGGTT	12.9563	488.544	0.447644	6.55837	5.13245	-3.26913	-0.884765	yes	upregulate
GATGCCTA	60.214	299.138	3.87958	7.42639	2.29369	-3.64903	-2.86087	yes	upregulate
GATGCTAT	162.606	868.682	2027.38	12.4416	2.41026	3.63203	-3.60544	yes	upregulate
GATGGAGA	18.0362	0	196.217	0	-4.25068	3.37297	-4.25068	yes	upregulate
GATGGCAG	197.56	2030.42	943.932	374.117	3.35485	2.25064	0.917766	yes	upregulate
GATGGCTT	39.5679	197.141	84.754	2.31472	2.28812	1.07987	-3.61338	yes	upregulate
GATGGGAG	37.8435	442.353	2.98429	5.97969	3.51271	-3.28528	-2.47644	yes	upregulate
GATGTAGC	65.294	0	1291.75	0.28934	-6.05081	4.28542	-5.68417	yes	upregulate
GATGTGAC	40.7796	0.331516	311.113	0.0964467	-4.97166	2.9012	-5.25189	yes	upregulate
GATGTGCT	54.0621	231.951	2.68586	4.14721	2.08089	-3.90098	-3.4192	yes	upregulate
GATTTAAT	90.3676	0	575.67	0	-6.51361	2.65799	-6.51361	yes	upregulate
GCAAAAGT	276.928	2207.9	250.83	67.6091	2.99054	-0.142264	-2.01824	yes	upregulate
GCAAAGGG	80.8601	422.462	1.49215	7.42639	2.371	-5.0377	-3.28017	yes	upregulate
GCAATGTT	407.19	0	1745.81	42.4365	-8.6731	2.09741	-3.23226	yes	upregulate
GCAATTCG	129.516	0.442021	789.943	0.192893	-6.49999	2.59935	-6.77362	yes	upregulate
GCACCAAG	124.622	1505.63	3.73037	29.4162	3.58416	-4.731	-2.04618	yes	upregulate
GCACGATA	183.298	1422.87	7.90838	24.9797	2.9497	-4.37074	-2.82659	yes	upregulate
GCAGAGTG	10.0201	97.2446	0.149215	1.35025	3.15624	-3.26142	-2.22925	yes	upregulate
GCAGGGTA	227.247	1380.76	57.7461	28.934	2.59784	-1.95803	-2.93074	yes	upregulate
GCAGTAGT	63.6162	0.110505	438.691	2.41117	-5.86261	2.76652	-4.24356	yes	upregulate
GCAGTATT	95.2145	0.110505	938.859	0.385787	-6.43697	3.28812	-6.11748	yes	upregulate
GCATTTCC	159.11	793.096	15.0707	12.3452	2.31025	-3.31656	-3.58468	yes	upregulate
GCCCTGAA	77.8308	0.221011	641.325	0.0964467	-6.01261	3.02647	-6.16785	yes	upregulate
GCCGAAAT	68.2301	34.6987	318.573	0.482233	-0.95553	2.20668	-5.54555	yes	upregulate
GCCGTAAT	34.2083	93.2664	180.848	1.92893	1.42083	2.36875	-3.58747	yes	upregulate
GCCTGACA	55.5535	823.375	112.359	14.1777	3.86561	1.00321	-1.89767	yes	upregulate
GCCTGTTT	314.539	1576.91	1606.45	27.8731	2.32213	2.34888	-3.45002	yes	upregulate
GCGAATTA	100.248	767.57	4.0288	13.5025	2.92428	-4.33153	-2.80352	yes	upregulate
GCGAGGGT	102.019	1.32606	1535.87	0.385787	-5.46888	3.89901	-6.21606	yes	upregulate
GCGAGGTT	933.41	5015.5	3974.93	1865.57	2.42455	2.08916	0.99826	yes	upregulate
GCGCACTA	24.9804	579.932	748.312	8.10152	4.48287	4.85007	-1.51325	yes	upregulate
GCGCGGAA	91.2531	0	1153.43	0	-6.52753	3.64544	-6.52753	yes	upregulate
GCGGAGTC	260.617	1299.76	353.191	19.0964	2.31383	0.437074	-3.70244	yes	upregulate
GCGGGTAA	296.642	1845.11	755.922	42.6294	2.63283	1.34656	-2.77021	yes	upregulate
GCGGTATG	119.589	0	976.461	0.482233	-6.91396	3.01894	-6.34618	yes	upregulate
GCGGTTAT	204.784	0.442021	905.136	0.0964467	-7.15689	2.1386	-7.55215	yes	upregulate
GCTAGTGG	227.9	1096.43	54.7618	17.3604	2.26135	-2.03737	-3.64005	yes	upregulate
GCTATAAT	71.1662	84.3155	478.532	125.188	0.241484	2.73223	0.806176	yes	upregulate
GCTCTGTT	493.177	2167.67	2868.65	47.7411	2.13371	2.53778	-3.34182	yes	upregulate
GCTGAATT	364.779	3378.26	1647.03	68.0913	3.20766	2.1717	-2.4044	yes	upregulate
GCTGACGA	49.821	1587.63	197.411	24.6903	4.96621	1.965	-0.984199	yes	upregulate
GCTGTAAT	114.043	0.221011	733.987	0.192893	-6.55795	2.67555	-6.59157	yes	upregulate
GCTGTGGT	276.043	1634.93	193.83	58.736	2.56193	-0.507894	-2.21344	yes	upregulate
GCTGTTGT	44.2284	0.221011	214.123	12.4416	-5.21108	2.24986	-1.75052	yes	upregulate
GCTTATGG	97.9643	4.42021	843.063	3225.27	-4.19049	3.09237	5.02682	yes	upregulate
GCTTCTAT	62.6841	496.721	64.1623	8.39086	2.96633	0.0331055	-2.7616	yes	upregulate
GCTTGTAC	83.9827	746.795	517.178	12.4416	3.1374	2.60821	-2.66046	yes	upregulate
GCTTTATT	89.3889	576.064	55.3587	8.6802	2.67451	-0.681508	-3.22304	yes	upregulate
GCTTTGTC	35.6064	0.663032	178.61	0	-4.46021	2.2947	-5.19402	yes	upregulate
GCTTTTGG	119.216	0.442021	1253.55	239.284	-6.3814	3.38347	0.99911	yes	upregulate
GGAAAACA	15.2399	0	567.911	0	-4.02147	5.13059	-4.02147	yes	upregulate
GGAAACTT	38.5892	1.87859	1187	0.385787	-3.78167	4.90729	-4.83633	yes	upregulate
GGAACCTT	61.2859	0	722.05	0.28934	-5.96083	3.53712	-5.5942	yes	upregulate
GGAACGGT	31.4585	301.458	12.534	5.11167	3.22007	-1.26201	-2.40896	yes	upregulate
GGAAGCAT	108.777	666.236	5.0733	11.7665	2.60363	-4.17595	-3.10414	yes	upregulate
GGAAGGGG	522.864	2255.08	312.306	47.5482	2.10655	-0.741619	-3.4317	yes	upregulate
GGACAATT	43.2963	371.629	1.0445	7.32995	3.07248	-4.43736	-2.41081	yes	upregulate
GGACCAGT	103.231	421.246	136.83	7.13705	2.0183	0.403109	-3.67913	yes	upregulate
GGACGGAA	313.42	1927.87	130.264	32.1167	2.61699	-1.26022	-3.24706	yes	upregulate
GGACTGGT	19.3412	207.86	407.505	4.72589	3.36006	4.32788	-1.82883	yes	upregulate
GGAGAAGG	343.714	1380.76	13.4293	24.3046	2.00304	-4.57832	-3.76793	yes	upregulate
GGAGAATG	28.1496	159.68	1.34293	2.8934	2.46264	-3.63709	-2.90437	yes	upregulate
GGAGAGGT	178.265	737.512	84.0079	1321.22	2.04253	-1.07643	2.8828	yes	upregulate
GGAGCAGT	59.0489	0.110505	1127.02	0.192893	-5.75685	4.23151	-5.6536	yes	upregulate
GGAGGCAA	27.6835	0.110505	831.574	0.192893	-4.69093	4.85928	-4.58769	yes	upregulate
GGAGGTAG	67.6708	12.3766	327.377	1.35025	-2.35999	2.25758	-4.86881	yes	upregulate
GGAGGTGG	19.3878	154.376	0.895288	2.41117	2.92999	-3.42722	-2.57937	yes	upregulate
GGAGTTAC	24.8406	0.110505	428.246	0.0964467	-4.54035	4.05409	-4.55873	yes	upregulate
GGATCAAT	104.629	604.353	528.966	8.77665	2.51877	2.3269	-3.43352	yes	upregulate
GGATTAGT	25.7727	0.110505	111.314	0	-4.59147	2.06871	-4.74269	yes	upregulate
GGCATAGC	377.642	0.994547	1539.6	0.192893	-7.56863	2.02458	-8.31023	yes	upregulate
GGCGTGTG	136.973	566.892	698.773	8.29441	2.04123	2.3425	-3.89188	yes	upregulate
GGCTACTA	42.97	882.163	1.0445	16.1066	4.32809	-4.4267	-1.36197	yes	upregulate
GGCTTCCA	50.6599	204.545	2.08901	2.8934	1.99234	-4.06383	-3.72994	yes	upregulate
GGCTTTTC	301.536	0.331516	1268.03	0.192893	-7.82789	2.06854	-7.9865	yes	upregulate
GGGAAAAG	169.83	3.53617	969	1763.53	-5.23494	2.50543	3.36865	yes	upregulate
GGGACGAT	147.878	1.54707	1436.49	0.0964467	-5.86915	3.27134	-7.08516	yes	upregulate
GGGACGGT	175.981	2.65213	751.147	0.28934	-5.59872	2.08742	-7.10082	yes	upregulate
GGGATAAG	78.8095	1064.83	3.28272	17.1675	3.73927	-4.21996	-2.1352	yes	upregulate
GGGATGTT	236.708	2620.63	8.05759	38.2893	3.4632	-4.71392	-2.59698	yes	upregulate
GGGCAAAA	110.035	537.498	4.17801	64.5228	2.27793	-4.42247	-0.760946	yes	upregulate
GGGCACTA	143.265	5019.26	5.37173	77.4467	5.12097	-4.50089	-0.878933	yes	upregulate
GGGCAGTC	71.4925	0	383.333	0	-6.17976	2.40645	-6.17976	yes	upregulate
GGGCTAAT	152.446	0.331516	841.571	0	-6.84852	2.45707	-7.26159	yes	upregulate
GGGGAGAT	244.212	2087.22	8.20681	36.4568	3.09018	-4.73518	-2.71073	yes	upregulate
GGGGCAAT	94.1426	766.133	2.68586	10.2233	3.01131	-4.69002	-3.08359	yes	upregulate
GGGGGACA	311.183	1534.81	253.516	28.066	2.29853	-0.294638	-3.42499	yes	upregulate
GGGGTAAA	187.633	1103.51	5.37173	18.6142	2.54975	-4.88775	-3.26561	yes	upregulate
GGGGTCAT	26.5184	316.487	0.298429	5.49746	3.52823	-4.40556	-2.08245	yes	upregulate
GGGGTGAT	66.8319	395.498	2.38744	6.65482	2.54728	-4.3237	-3.14752	yes	upregulate
GGGGTTTA	100.574	804.92	2.38744	11.3807	2.9881	-4.9062	-3.03637	yes	upregulate
GGGGTTTG	118.144	537.719	3.28272	8.39086	2.17682	-4.79804	-3.66531	yes	upregulate
GGGTCCAC	205.017	1759.8	9.40053	67.6091	3.0954	-4.30803	-1.58629	yes	upregulate
GGGTTTTC	119.682	1067.04	2080.8	21.1218	3.14568	4.10854	-2.44767	yes	upregulate
GGTAAGTG	48.9821	0	634.759	0.385787	-5.64334	3.669	-5.17264	yes	upregulate
GGTAATTA	117.771	0	699.22	0	-6.89204	2.55962	-6.89204	yes	upregulate
GGTACGAA	139.023	976.535	5.0733	13.8883	2.80348	-4.52704	-3.23342	yes	upregulate
GGTATCGA	220.909	0	1136.57	0	-7.79382	2.35791	-7.79382	yes	upregulate
GGTATGTA	94.2358	0.110505	642.817	0	-6.42222	2.75707	-6.57343	yes	upregulate
GGTATTTG	46.2324	1709.52	1.49215	25.0761	5.17851	-4.24432	-0.857048	yes	upregulate
GGTCACGG	198.818	1039.08	5.67016	15.0457	2.37994	-4.90482	-3.63843	yes	upregulate
GGTCAGGG	46.279	233.94	2.23822	4.53299	2.31302	-3.86793	-3.09507	yes	upregulate
GGTCATGC	65.8532	0	380.647	0	-6.06293	2.51317	-6.06293	yes	upregulate
GGTCCGCG	98.5235	954.213	5.22251	9574.26	3.26271	-3.99947	6.58813	yes	upregulate
GGTCTCGG	65.2008	0	274.555	0	-6.04878	2.05742	-6.04878	yes	upregulate
GGTCTTTG	42.6438	897.082	477.338	14.467	4.363	3.45418	-1.49658	yes	upregulate
GGTGACTT	237.407	0.110505	1926.66	0.192893	-7.74607	3.01535	-7.64282	yes	upregulate
GGTGAGGA	159.53	749.557	121.312	11.2843	2.22512	-0.39228	-3.70796	yes	upregulate
GGTGCATT	132.545	16.3548	769.351	0.57868	-2.94392	2.52819	-6.40247	yes	upregulate
GGTGCTGT	28.8953	625.239	1.79058	8.77665	4.38872	-3.42128	-1.61251	yes	upregulate
GGTGGGAA	164.843	0.221011	1030.92	0	-7.0856	2.63745	-7.37367	yes	upregulate
GGTGTCAG	457.71	7.95638	1843.1	4459.79	-5.67852	2.00726	3.28164	yes	upregulate
GGTGTGAT	12.6766	0	1288.92	0.0964467	-3.77364	6.55942	-3.64081	yes	upregulate
GGTTATGG	69.0224	352.733	2.38744	3.85787	2.33677	-4.36955	-3.84942	yes	upregulate
GGTTATGT	173.977	49.1748	868.728	0.482233	-1.80213	2.3134	-6.88325	yes	upregulate
GGTTGTTT	92.8843	0.552526	656.097	0.385787	-5.91819	2.80715	-6.08211	yes	upregulate
GGTTTCGT	61.0063	316.708	1.79058	3.66497	2.35722	-4.47378	-3.73247	yes	upregulate
GTAAAATT	110.221	925.592	328.272	13.0203	3.0585	1.56585	-2.98785	yes	upregulate
GTAAACCG	111.713	0.221011	1577.95	0.675127	-6.52843	3.80824	-6.07224	yes	upregulate
GTAAAGTT	71.5857	470.31	2.83508	6.94416	2.69892	-4.24236	-3.19172	yes	upregulate
GTAACGAT	2155.03	5204.47	8985.86	8763.34	1.27165	2.05944	2.02327	yes	upregulate
GTAAGAGG	65.8998	442.021	2.68586	6.84771	2.7273	-4.18193	-3.09166	yes	upregulate
GTAAGCAT	127.465	86.1941	920.953	1.4467	-0.559077	2.84331	-5.7144	yes	upregulate
GTAAGGGC	97.4982	1.21556	412.28	276.705	-5.47436	2.06895	1.49539	yes	upregulate
GTAAGTAT	16.6381	51.827	271.72	0.482233	1.58258	3.95066	-3.57285	yes	upregulate
GTAAGTGT	68.0437	433.402	213.079	5.30457	2.65345	1.63256	-3.45304	yes	upregulate
GTAATAAT	250.923	684.359	1207.45	8.87309	1.44388	2.2621	-4.67334	yes	upregulate
GTAATTGT	49.9608	951.34	466.147	14.3706	4.22402	3.19641	-1.72922	yes	upregulate
GTACCAAT	191.548	979.519	13.4293	14.467	2.34833	-3.73814	-3.63795	yes	upregulate
GTACCTAT	123.597	3.86768	1860.26	0.385787	-4.67789	3.90094	-6.49042	yes	upregulate
GTACTATT	88.5034	486.886	2.98429	7.04061	2.44653	-4.48955	-3.47657	yes	upregulate
GTAGAGGC	43.2497	248.416	3.28272	3.95431	2.49481	-3.36907	-3.15891	yes	upregulate
GTAGGATA	130.774	0.110505	562.689	2.50761	-6.89071	2.09683	-5.23144	yes	upregulate
GTAGGCAA	34.6743	596.286	1.19372	8.39086	4.06547	-4.02344	-1.92556	yes	upregulate
GTAGGTGC	161.301	837.409	19.5471	14.1777	2.36898	-2.98166	-3.41865	yes	upregulate
GTAGGTTT	41.8981	304.774	1.49215	4.24365	2.83348	-4.10545	-3.03227	yes	upregulate
GTAGTACT	100.947	0.110505	645.801	0.0964467	-6.52046	2.6655	-6.53884	yes	upregulate
GTAGTGGT	346.697	2245.36	781.736	61.9188	2.69169	1.1707	-2.46627	yes	upregulate
GTATAAGT	42.271	434.175	18.2042	7.13705	3.33012	-1.17198	-2.41082	yes	upregulate
GTATACGA	35.1404	362.789	1.0445	5.01523	3.33142	-4.14379	-2.58692	yes	upregulate
GTATCGGC	15.1467	0.221011	298.877	0	-3.72509	4.21506	-4.01317	yes	upregulate
GTATCTTA	48.3763	759.061	1.0445	11.9594	3.94423	-4.594	-1.92982	yes	upregulate
GTATGAAT	33.2762	57.4627	272.764	0.771573	0.770312	2.99766	-4.2741	yes	upregulate
GTATGTAG	22.7434	70.5024	96.5419	0.771573	1.59047	2.0385	-3.74442	yes	upregulate
GTATTAGA	87.3383	0	1754.77	0	-6.46497	4.31292	-6.46497	yes	upregulate
GTCAGCTT	32.8101	0	322.602	0	-5.07938	3.2587	-5.07938	yes	upregulate
GTCATCTC	126.393	0	937.814	0.0964467	-6.99315	2.88155	-6.86031	yes	upregulate
GTCATGTT	549.989	2811.92	1434.7	42.533	2.35197	1.38166	-3.66184	yes	upregulate
GTCCCATG	35.5132	0	346.477	0	-5.19035	3.25043	-5.19035	yes	upregulate
GTCCGCTT	19.7606	198.246	0.895288	3.56853	3.26263	-3.45336	-2.18405	yes	upregulate
GTCGAACA	43.7623	0	340.508	0	-5.48421	2.93156	-5.48421	yes	upregulate
GTCGAGCT	119.17	0.110505	674.301	0	-6.75771	2.49046	-6.90893	yes	upregulate
GTCGGAAT	252.74	1161.96	227.254	17.6497	2.19638	-0.152713	-3.76613	yes	upregulate
GTCGTAAC	176.168	712.317	224.27	10.5127	2.00943	0.346536	-3.94382	yes	upregulate
GTCGTCTT	88.6898	707.897	119.67	10.0305	2.98256	0.428053	-3.02345	yes	upregulate
GTCTGTAT	77.3181	0.110505	615.66	0	-6.14006	2.97706	-6.29127	yes	upregulate
GTCTTCAA	40.6864	293.612	2.08901	5.30457	2.82117	-3.75436	-2.72511	yes	upregulate
GTCTTCGT	66.3193	224.768	937.814	3.18274	1.74575	3.80175	-4.0085	yes	upregulate
GTCTTTTG	79.462	28.6209	1006.45	0.482233	-1.44169	3.64626	-5.76246	yes	upregulate
GTGAATAT	1276.66	5695.99	12289.3	106.959	2.1567	3.26595	-3.56494	yes	upregulate
GTGACAAT	271.429	3361.79	1005.86	650.533	3.62571	1.88591	1.25796	yes	upregulate
GTGACCGT	44.4614	864.041	607.602	16.7817	4.25005	3.74279	-1.35425	yes	upregulate
GTGAGCCT	40.7796	0.110505	586.712	0	-5.23351	3.81424	-5.38473	yes	upregulate
GTGAGGGT	83.47	2.21011	724.139	0.28934	-4.71775	3.10175	-6.03373	yes	upregulate
GTGAGGTT	34.4879	49.9484	483.605	1.83249	0.521709	3.77141	-3.64719	yes	upregulate
GTGAGTCA	9.83371	1590.94	0.895288	27.0051	7.19912	-2.51504	1.37016	yes	upregulate
GTGAGTTT	316.077	3377.7	2330.14	73.6852	3.41357	2.87813	-2.08594	yes	upregulate
GTGATAAG	145.408	3065.08	1107.62	44.8477	4.38833	2.9207	-1.67508	yes	upregulate
GTGATATG	326.33	1414.91	7.01309	132.421	2.11291	-5.35224	-1.29476	yes	upregulate
GTGATTAG	70.1409	0.442021	553.288	0	-5.62452	2.96188	-6.15261	yes	upregulate
GTGATTGA	154.077	322.675	774.126	3.95431	1.06156	2.32145	-4.96816	yes	upregulate
GTGCAATA	264.298	2629.91	155.929	44.3655	3.30988	-0.757501	-2.54795	yes	upregulate
GTGCAGAA	161.86	0.552526	1428.58	0.675127	-6.71287	3.13389	-6.60322	yes	upregulate
GTGCAGTA	92.2318	4.08869	415.115	0	-4.19545	2.15809	-6.54275	yes	upregulate
GTGCTTAA	109.942	990.348	3.87958	15.8173	3.15959	-4.5069	-2.72179	yes	upregulate
GTGCTTTT	271.01	805.583	2391.91	11.8629	1.56817	3.13704	-4.40237	yes	upregulate
GTGGAAAT	290.63	1375.13	1276.08	2295.62	2.2384	2.13064	2.9773	yes	upregulate
GTGGAAGG	30.4332	209.849	1.49215	2.8934	2.74585	-3.65683	-3.01319	yes	upregulate
GTGGAAGT	271.196	1206.94	400.642	19	2.14983	0.561262	-3.76657	yes	upregulate
GTGGAGTT	180.083	0.663032	746.67	0.0964467	-6.76669	2.04575	-7.36767	yes	upregulate
GTGGATTC	122.013	1.98909	646.995	970.446	-5.36295	2.39718	2.98133	yes	upregulate
GTGGGGAC	105.841	2.65213	574.178	3.66497	-4.87058	2.42855	-4.51745	yes	upregulate
GTGGGGAG	237.873	6998.74	452.27	100.497	4.87298	0.924125	-1.2348	yes	upregulate
GTGGGTTA	304.705	4789.52	2112.28	78.0253	3.96997	2.78927	-1.95175	yes	upregulate
GTGGTAAG	98.2905	1255.01	5.52094	20.3502	3.66105	-3.9285	-2.2174	yes	upregulate
GTGGTCTA	144.942	912.552	5.52094	14.6599	2.64609	-4.48417	-3.22025	yes	upregulate
GTGGTTGC	54.4349	1.43657	394.524	0.385787	-4.50787	2.8349	-5.32202	yes	upregulate
GTGTAAGT	182.972	2648.37	85.5	1638.44	3.84809	-1.08872	3.15564	yes	upregulate
GTGTACCG	181.574	0.110505	920.953	0.192893	-7.36112	2.33621	-7.25787	yes	upregulate
GTGTACGA	59.8412	532.083	1.49215	8.96954	3.13124	-4.60959	-2.60945	yes	upregulate
GTGTCTGT	473.043	2372.33	359.757	41.0863	2.32382	-0.393993	-3.4936	yes	upregulate
GTGTGAAG	164.097	0.442021	1174.17	1.83249	-6.83908	2.83148	-5.8651	yes	upregulate
GTGTGCCT	50.6599	0	811.131	0	-5.69097	3.9746	-5.69097	yes	upregulate
GTGTGCTT	51.6386	0.110505	271.571	0.0964467	-5.56683	2.37244	-5.58521	yes	upregulate
GTGTGTAT	188.052	0.331516	1445.29	43.0152	-7.14957	2.9355	-2.10271	yes	upregulate
GTGTTCTG	21.9045	136.032	1.79058	307.858	2.58081	-3.03699	3.75324	yes	upregulate
GTGTTGTT	1029.6	3162.11	5942.03	58.0609	1.61785	2.52771	-4.12514	yes	upregulate
GTTAAACG	306.523	524.789	2191.22	8.00507	0.773792	2.83363	-5.09381	yes	upregulate
GTTAAAGG	355.225	1445.19	232.477	21.2183	2.02139	-0.609512	-4.00297	yes	upregulate
GTTACAGG	55.1806	2.98364	226.508	192.122	-3.81791	2.01777	1.78137	yes	upregulate
GTTACTAA	69.069	445.005	133.547	6.07614	2.67021	0.941264	-3.30774	yes	upregulate
GTTACTGC	42.9234	591.093	2.38744	9.64467	3.75276	-3.69673	-2.04486	yes	upregulate
GTTAGGCA	56.3924	773.205	1.79058	10.6091	3.75379	-4.36222	-2.3056	yes	upregulate
GTTAGGTG	624.184	2651.35	3090.54	43.0152	2.08492	2.30597	-3.82821	yes	upregulate
GTTATGCT	403.462	2049.65	501.958	30.9594	2.34201	0.314436	-3.66169	yes	upregulate
GTTATGTG	440.886	3330.96	1628.53	53.6243	2.91463	1.88271	-3.01606	yes	upregulate
GTTCAATG	219.651	0.331516	1068.23	0.482233	-7.37255	2.27673	-7.21785	yes	upregulate
GTTCGAAG	248.592	2047.44	2345.06	55.8426	3.03688	3.23259	-2.13453	yes	upregulate
GTTCGTGA	72.5178	303.005	1.93979	4.62944	2.04793	-4.64431	-3.70703	yes	upregulate
GTTCTTGG	72.2382	597.833	659.529	8.10152	3.03149	3.17295	-3.00842	yes	upregulate
GTTGATGA	166.614	1113.34	6.26702	15.6244	2.73298	-4.52763	-3.33377	yes	upregulate
GTTGATTT	237.64	1044.39	198.754	13.0203	2.13113	-0.256613	-4.08925	yes	upregulate
GTTGCACT	16.1254	198.909	71.0262	2.98985	3.54514	2.07238	-2.10173	yes	upregulate
GTTGCATT	64.8745	3555.18	1140.9	57.7715	5.75446	4.11557	-0.164603	yes	upregulate
GTTGCCCG	168.804	746.242	152.199	10.9949	2.1377	-0.148466	-3.82338	yes	upregulate
GTTGCCGG	17.477	0	99.8246	0	-4.20766	2.44805	-4.20766	yes	upregulate
GTTGGGAG	180.782	0.331516	1373.52	0.385787	-7.09299	2.91865	-7.03536	yes	upregulate
GTTGTACC	98.0575	0.110505	503.6	0	-6.47898	2.3488	-6.63019	yes	upregulate
GTTGTTGC	144.523	876.859	5.37173	23.0508	2.59274	-4.51342	-2.59709	yes	upregulate
GTTGTTTG	282.102	1.21556	1280.41	236.873	-6.99751	2.17834	-0.251129	yes	upregulate
GTTTACGG	101.087	421.246	3.13351	315.284	2.04829	-4.62629	1.63142	yes	upregulate
GTTTACTC	12.4436	0	58.4922	0	-3.74885	2.14578	-3.74885	yes	upregulate
GTTTAGAT	31.2721	0.110505	368.262	0.28934	-4.861	3.51628	-4.64558	yes	upregulate
GTTTAGTA	261.456	0.552526	1390.98	161.741	-7.40131	2.40699	-0.689495	yes	upregulate
GTTTATAT	68.1835	1019.08	268.586	13.599	3.88211	1.96225	-2.24456	yes	upregulate
GTTTATGC	11.6513	492.411	0.596859	5.7868	5.28543	-2.98598	-0.898484	yes	upregulate
GTTTCAAT	178.125	1.76808	794.867	0.0964467	-6.01594	2.15156	-7.35199	yes	upregulate
GTTTCTGG	72.6576	612.31	332.898	14.3706	3.05771	2.1805	-2.26067	yes	upregulate
GTTTGACT	101.553	241.896	485.694	3.56853	1.24397	2.24665	-4.4885	yes	upregulate
GTTTGGGA	43.0633	203.551	2.08901	3.56853	2.21481	-3.83436	-3.26978	yes	upregulate
GTTTTTAG	126.16	24.9742	978.998	0.964467	-2.2915	2.94613	-6.01637	yes	upregulate
TAAAACTT	222.027	2515.54	1029.43	38.3858	3.49615	2.20796	-2.50147	yes	upregulate
TAACCGTT	75.8734	247.09	1269.37	3.85787	1.69031	4.04662	-3.98409	yes	upregulate
TAAGCATT	169.643	0.110505	1520.65	0.385787	-7.26362	3.15658	-6.94413	yes	upregulate
TAAGGAGG	158.971	1024.6	5.22251	14.8528	2.6806	-4.68416	-3.335	yes	upregulate
TAAGGCCG	60.4004	1355.57	1.64136	26.7157	4.46557	-4.53889	-1.14754	yes	upregulate
TAAGGGAC	65.76	509.65	2.23822	7.13705	2.93528	-4.36571	-3.03641	yes	upregulate
TAAGGGCG	42.3176	218.248	2.68586	2.31472	2.33954	-3.55488	-3.70799	yes	upregulate
TAAGGTGT	64.2687	1.43657	468.683	0.192893	-4.74347	2.84723	-5.77385	yes	upregulate
TAAGTACG	31.645	1.32606	540.456	140.041	-3.8109	4.05191	2.11118	yes	upregulate
TAAGTCGG	55.6001	358.811	7.31152	6.65482	2.66836	-2.76762	-2.88636	yes	upregulate
TAAGTGTT	109.895	1604.54	496.587	23.9188	3.85579	2.16575	-2.15389	yes	upregulate
TAATAAAA	169.317	668.004	781.736	390.32	1.97379	2.2003	1.20013	yes	upregulate
TAATCTAA	47.7238	0	197.411	0.0964467	-5.60655	2.02579	-5.47372	yes	upregulate
TAATGTGT	375.499	3000.99	4605.06	44.3655	2.9952	3.61282	-3.05298	yes	upregulate
TAATGTTT	40.5466	626.786	545.231	177.655	3.91747	3.71671	2.10437	yes	upregulate
TAATTGGT	471.878	3376.38	454.956	1139.23	2.83636	-0.0525752	1.26978	yes	upregulate
TACATGCC	109.103	0	489.275	0.0964467	-6.78271	2.15474	-6.64987	yes	upregulate
TACATGTA	66.5057	0.110505	393.032	0.28934	-5.92572	2.54523	-5.7103	yes	upregulate
TACCCATA	29.8274	306.1	1.64136	5.11167	3.31642	-3.54486	-2.33457	yes	upregulate
TACCCTGC	26.565	0	198.605	0	-4.78477	2.85624	-4.78477	yes	upregulate
TACCGATT	92.3716	447.436	4.0288	6.46193	2.26385	-4.2147	-3.64536	yes	upregulate
TACCGTTT	85.008	0.221011	366.024	0	-6.13832	2.09333	-6.4264	yes	upregulate
TACGCGTA	304.798	1.76808	1323.83	0.385787	-6.78755	2.11516	-7.78573	yes	upregulate
TACGCTTT	278.699	3167.85	2289.1	48.2233	3.50201	3.03346	-2.50646	yes	upregulate
TACGGTCA	52.0581	888.241	2.38744	29.4162	4.06693	-3.96931	-0.802731	yes	upregulate
TACTTATT	1003.74	5311.21	4016.26	445.969	2.40249	1.99939	-1.16857	yes	upregulate
TAGAATAC	37.7037	278.915	1.64136	329.172	2.85445	-3.87312	3.09268	yes	upregulate
TAGACCCG	209.77	0.110505	1062.26	2.31472	-7.56831	2.33475	-5.99064	yes	upregulate
TAGAGGGC	73.4965	0.110505	1174.47	0.0964467	-6.06788	3.97992	-6.08626	yes	upregulate
TAGAGGTC	317.941	2582.18	2279.85	41.8578	3.01778	2.83821	-2.89566	yes	upregulate
TAGAGGTG	83.237	438.153	4.92409	2054.41	2.3822	-3.82979	4.60883	yes	upregulate
TAGCCTCC	158.271	364.115	1097.32	5.20812	1.19686	2.78575	-4.68119	yes	upregulate
TAGCGTTT	380.252	1713.16	952.587	32.8883	2.16869	1.32262	-3.49189	yes	upregulate
TAGCTCTG	94.6553	437.822	3.13351	5.49746	2.19772	-4.53241	-3.8799	yes	upregulate
TAGCTTAT	25.6795	0.110505	809.042	0.192893	-4.58644	4.92419	-4.48319	yes	upregulate
TAGGGTTG	270.963	1704.54	7.75917	26.0406	2.64875	-4.95647	-3.33021	yes	upregulate
TAGGTACG	55.5069	1789.08	2.23822	25.8477	4.98545	-4.12515	-1.07363	yes	upregulate
TAGTAGAG	244.491	1286.72	7.90838	23.9188	2.39108	-4.78436	-3.30037	yes	upregulate
TAGTATGA	26.3786	0	378.558	0.0964467	-4.77498	3.7932	-4.64214	yes	upregulate
TAGTCGCA	57.9303	2838.77	809.937	42.6294	5.59062	3.78251	-0.433709	yes	upregulate
TAGTGGAT	17.71	0.110505	321.707	0	-4.07452	4.10834	-4.22574	yes	upregulate
TAGTGGCG	37.0978	299.359	0.746074	4.72589	2.97891	-4.44752	-2.73414	yes	upregulate
TAGTTGTT	428.675	5065.12	482.56	432.37	3.55956	0.17045	0.012354	yes	upregulate
TATACGCT	38.0765	274.716	13.5785	5.01523	2.81881	-1.42245	-2.69961	yes	upregulate
TATCAGGT	349.866	1463.09	143.246	21.3147	2.06101	-1.28239	-3.97485	yes	upregulate
TATCCTAA	292.215	2581.07	2333.27	64.137	3.1385	2.99294	-2.17041	yes	upregulate
TATCGCAG	66.0397	225.21	65.6545	404.497	1.75457	-0.00831295	2.59661	yes	upregulate
TATCGTGA	114.136	5.19375	875.89	2799.65	-4.21639	2.92905	4.60435	yes	upregulate
TATGCAAG	43.7157	0	495.691	0.192893	-5.48271	3.47349	-5.22825	yes	upregulate
TATGCAAT	226.735	990.459	257.694	18.5178	2.1222	0.183892	-3.54449	yes	upregulate
TATGCAGA	13.8884	0	290.969	0.0964467	-3.89611	4.29356	-3.76328	yes	upregulate
TATGGGAA	28.0564	647.119	1.64136	8.58375	4.47933	-3.4595	-1.60019	yes	upregulate
TATGTGGG	65.8998	1.54707	827.396	0	-4.71509	3.63025	-6.06393	yes	upregulate
TATGTTTC	31.645	1464.75	0.746074	19.3858	5.48863	-4.22467	-0.679298	yes	upregulate
TATTACTG	138.045	1455.46	317.678	19.7716	3.38885	1.19655	-2.74287	yes	upregulate
TATTGACC	129.05	0.110505	1453.95	0	-6.87171	3.48383	-7.02292	yes	upregulate
TATTTAAG	20.6927	90.0618	1.34293	1.06091	2.06963	-3.21082	-3.39586	yes	upregulate
TATTTCTC	39.195	0	197.859	0	-5.32894	2.30665	-5.32894	yes	upregulate
TCAAGATT	28.2894	0.110505	228.448	0.192893	-4.72109	2.96972	-4.61784	yes	upregulate
TCAAGCGT	457.617	2200.49	13.7278	36.6497	2.26312	-4.96068	-3.60658	yes	upregulate
TCAAGTTT	21.9045	584.241	754.131	10.0305	4.67533	5.04303	-1.05414	yes	upregulate
TCACATGG	296.922	1255.12	10.5942	24.5939	2.07597	-4.68345	-3.54106	yes	upregulate
TCACGATA	233.12	1067.81	128.175	16.3959	2.19069	-0.857913	-3.75042	yes	upregulate
TCAGCGAT	34.2549	429.202	1.93979	7.04061	3.60912	-3.58404	-2.13245	yes	upregulate
TCATAGGC	160.928	985.596	11.6387	17.1675	2.60711	-3.67943	-3.15592	yes	upregulate
TCATGAAG	140.608	839.729	602.231	22.4721	2.56974	2.09081	-2.59289	yes	upregulate
TCATGGCC	57.1847	1268.82	557.317	20.5431	4.44784	3.26237	-1.43341	yes	upregulate
TCATGGTG	54.4815	1272.03	182.34	17.0711	4.52011	1.72444	-1.61833	yes	upregulate
TCCATTGT	44.0886	629.106	76.3979	15.4315	3.80476	0.779533	-1.4563	yes	upregulate
TCCCTAGT	158.738	1363.41	252.919	25.1726	3.09451	0.668665	-2.60958	yes	upregulate
TCCGCACC	154.124	628.554	15.0707	10.2233	2.02091	-3.27091	-3.78884	yes	upregulate
TCCGGGGA	45.0207	389.973	1.93979	7.42639	3.08671	-3.9685	-2.4493	yes	upregulate
TCCTCTTT	40.3135	353.506	2.23822	6.26903	3.10112	-3.67334	-2.50678	yes	upregulate
TCGAATGG	357.928	2061.48	2104.67	35.1066	2.52261	2.55251	-3.31336	yes	upregulate
TCGACTAT	84.0759	506.335	166.673	9.06599	2.57612	0.978827	-3.07926	yes	upregulate
TCGAGGTA	63.3832	481.029	2.23822	8.87309	2.90437	-4.31341	-2.70511	yes	upregulate
TCGATGGG	65.6202	66.3032	1339.65	0.771573	0.0147144	4.33083	-5.23286	yes	upregulate
TCGATTTG	90.7404	0.221011	811.579	0.28934	-6.23141	3.14688	-6.15285	yes	upregulate
TCGCAAGT	21.3452	0	89.8273	0	-4.48189	2.02316	-4.48189	yes	upregulate
TCGCACCT	36.3055	558.052	544.932	8.10152	3.90552	3.87126	-2.03521	yes	upregulate
TCGCCGAT	63.6162	1782.67	2.83508	27.8731	4.78681	-4.07457	-1.16217	yes	upregulate
TCGCGCTT	34.3015	222.889	483.008	3.18274	2.66498	3.77723	-3.07721	yes	upregulate
TCGCGTGT	45.9528	2.76263	1507.52	2161.95	-3.6414	5.00578	5.52564	yes	upregulate
TCGGATAT	326.703	0.773537	1898.01	109.756	-7.52962	2.53479	-1.565	yes	upregulate
TCGGGTAG	106.167	0	493.751	2.31472	-6.74371	2.20685	-5.01483	yes	upregulate
TCGGGTTC	72.7042	1.54707	964.524	0.192893	-4.85483	3.71149	-5.94921	yes	upregulate
TCGGTAAT	148.345	0.110505	1151.19	206.01	-7.07128	2.94766	0.471056	yes	upregulate
TCGGTGCT	82.9108	8.84042	726.377	0	-3.09206	3.11578	-6.39078	yes	upregulate
TCGTAAGT	26.4252	5.41476	313.5	0.192893	-2.09603	3.51949	-4.52296	yes	upregulate
TCGTACAA	60.214	1098.53	3.58115	18.6142	4.16689	-3.74008	-1.64196	yes	upregulate
TCGTAGTA	167.08	0	926.922	0.192893	-7.393	2.46486	-7.13854	yes	upregulate
TCGTCGCA	153.611	766.796	3.87958	11.9594	2.31208	-4.98574	-3.57657	yes	upregulate
TCGTCGGT	69.6749	0	717.574	0.0964467	-6.14313	3.34587	-6.01029	yes	upregulate
TCTGCGTA	42.9234	0	439.139	0	-5.45692	3.3249	-5.45692	yes	upregulate
TCTGCTTC	82.0719	0.110505	361.547	0	-6.22507	2.12574	-6.37629	yes	upregulate
TCTGGCAC	37.0046	0	176.819	0	-5.2481	2.22617	-5.2481	yes	upregulate
TCTGGTCC	44.741	0	520.312	0.0964467	-5.51542	3.51058	-5.38258	yes	upregulate
TCTTACCG	95.867	448.32	158.764	8.77665	2.21367	0.721869	-3.30859	yes	upregulate
TCTTAGGG	169.876	0.331516	710.411	0.192893	-7.00374	2.05773	-7.16234	yes	upregulate
TCTTATTC	339.146	246.206	1756.26	4.05076	-0.460444	2.3691	-6.07351	yes	upregulate
TCTTGTGC	147.179	1.65758	823.964	0.385787	-5.80109	2.47699	-6.7405	yes	upregulate
TCTTGTTG	130.308	785.803	153.99	12.0558	2.58304	0.239213	-3.33019	yes	upregulate
TGAACGTC	97.638	814.534	3.13351	12.8274	3.04753	-4.5767	-2.83461	yes	upregulate
TGAATTGT	351.823	1307.28	1810.72	28.2589	1.89065	2.36034	-3.592	yes	upregulate
TGACACCG	77.9706	298.033	1344.87	5.88325	1.92092	4.09108	-3.52015	yes	upregulate
TGACCTTT	103.79	261.897	1438.58	5.49746	1.327	3.78008	-4.01148	yes	upregulate
TGAGGATG	31.8314	8.95093	128.175	0.0964467	-1.72217	1.97618	-4.90417	yes	upregulate
TGATGCGT	366.597	1600.34	30.7382	10664.6	2.12308	-3.53383	4.85869	yes	upregulate
TGATGTAG	103.044	995.431	4.77487	17.1675	3.25957	-4.17126	-2.51776	yes	upregulate
TGATGTGT	27.7767	3.53617	726.526	7.71573	-2.66536	4.66002	-1.72321	yes	upregulate
TGATTAAT	62.5909	6.51981	804.417	0	-3.08005	3.66284	-5.99075	yes	upregulate
TGATTTAG	16.0322	0	104.003	0.0964467	-4.09019	2.62409	-3.95736	yes	upregulate
TGATTTGT	59.2819	0.884042	458.238	0	-4.99982	2.92945	-5.91365	yes	upregulate
TGCAACGT	36.2123	314.277	743.537	4.24365	3.08277	4.32249	-2.82713	yes	upregulate
TGCAAGTT	82.3049	721.599	590.89	11.67	3.11672	2.82886	-2.71698	yes	upregulate
TGCCAGAA	50.9395	0	996.754	0.0964467	-5.69876	4.26378	-5.56593	yes	upregulate
TGCCTTGG	126.86	1990.31	4.0288	29.1269	3.96109	-4.6682	-2.08544	yes	upregulate
TGCGAATT	95.5408	1904.45	1457.23	28.2589	4.30285	3.91694	-1.72226	yes	upregulate
TGCGCGAT	186.095	0	940.202	0.0964467	-7.54763	2.33073	-7.41479	yes	upregulate
TGCGTGGT	19.9471	0.110505	133.1	0.0964467	-4.23746	2.67849	-4.25584	yes	upregulate
TGCTAGGG	24.2813	198.467	1.19372	2.21827	2.98001	-3.52662	-2.97371	yes	upregulate
TGCTGGAA	119.03	0	1158.35	0	-6.90725	3.27186	-6.90725	yes	upregulate
TGCTGGTT	20.4597	530.867	1.19372	8.48731	4.63136	-3.29018	-1.17756	yes	upregulate
TGCTGTGA	126.114	1238.32	5.37173	19.1929	3.28536	-4.31829	-2.6542	yes	upregulate
TGCTTAGT	114.696	0.331516	501.958	0.0964467	-6.44112	2.12011	-6.72135	yes	upregulate
TGCTTCAT	555.814	2682.74	401.089	41.1827	2.26897	-0.469681	-3.72247	yes	upregulate
TGCTTCGT	353.967	1632.83	12.6833	25.0761	2.2025	-4.6972	-3.76688	yes	upregulate
TGCTTTAT	52.3843	272.174	464.804	3.85787	2.35533	3.12523	-3.45802	yes	upregulate
TGGATAGG	71.8653	0.110505	1207	0.0964467	-6.03594	4.05124	-6.05432	yes	upregulate
TGGCAAAT	113.857	876.749	4.47644	11.2843	2.93397	-4.39045	-3.22495	yes	upregulate
TGGCATTG	98.8031	279.247	800.537	4.14721	1.48954	3.00561	-4.27722	yes	upregulate
TGGCGCAA	158.924	5.08324	721.752	2586.6	-4.7164	2.17611	4.01616	yes	upregulate
TGGCTAAG	85.9401	0	570.895	0.192893	-6.44195	2.71766	-6.18748	yes	upregulate
TGGCTATA	119.263	2457.19	718.618	46.3908	4.35334	2.58104	-1.34351	yes	upregulate
TGGCTCGT	45.2071	300.906	2.38744	3.76142	2.70791	-3.76985	-3.27865	yes	upregulate
TGGCTTAG	53.7359	293.723	1.19372	4.3401	2.4288	-4.64104	-3.35755	yes	upregulate
TGGCTTGA	43.5293	0.994547	223.524	0.675127	-4.48062	2.33404	-4.73241	yes	upregulate
TGGGATAT	59.8412	61.2199	283.508	0.964467	0.0323289	2.22535	-4.95284	yes	upregulate
TGGGCAAA	60.7267	562.03	3.58115	8.77665	3.18925	-3.75211	-2.65848	yes	upregulate
TGGGGGAT	130.868	925.371	5.22251	13.7919	2.8125	-4.40545	-3.15621	yes	upregulate
TGGGGTCG	164.517	800.942	8.65445	988.964	2.27652	-4.09964	2.5804	yes	upregulate
TGGGTAAA	225.476	909.79	789.793	687.665	2.00776	1.80394	1.60444	yes	upregulate
TGGGTACT	191.827	1913.4	1343.83	43.2081	3.31151	2.80204	-2.12493	yes	upregulate
TGGGTCAC	251.715	1832.29	67.1466	26.9086	2.85885	-1.8908	-3.17873	yes	upregulate
TGGGTTAT	85.6139	0	930.055	0.86802	-6.43653	3.4262	-5.53502	yes	upregulate
TGGTGACG	30.3866	307.536	1.93979	4.53299	3.29722	-3.41636	-2.50402	yes	upregulate
TGGTGTCT	332.575	4229.04	627.597	64.0406	3.66459	0.914124	-2.3586	yes	upregulate
TGGTGTTT	1040.88	19435.2	6311.93	386.655	4.22148	2.59912	-1.42635	yes	upregulate
TGGTTCAA	100.341	0	439.139	0.0964467	-6.66308	2.11874	-6.53024	yes	upregulate
TGTAAAGG	29.3147	159.349	17.0105	3.56853	2.40312	-0.751182	-2.73022	yes	upregulate
TGTAAGCG	30.5264	0	146.976	0	-4.97849	2.23073	-4.97849	yes	upregulate
TGTAAGTC	9.22784	80.5583	30.7382	0.771573	2.99533	1.63372	-2.5294	yes	upregulate
TGTAAGTT	405.978	2997.12	1199.39	47.5482	2.88104	1.56048	-3.06746	yes	upregulate
TGTAATGC	53.363	409.201	447.346	6.17259	2.91563	3.04391	-2.92206	yes	upregulate
TGTAATGT	59.9344	0.442021	299.922	0	-5.40109	2.30406	-5.92918	yes	upregulate
TGTAATTT	60.4936	837.851	794.568	11.8629	3.76991	3.69348	-2.25722	yes	upregulate
TGTACGTG	116.653	687.785	93.4084	10.4162	2.54952	-0.31755	-3.36538	yes	upregulate
TGTACTCT	69.9545	0	467.788	0.0964467	-6.14882	2.72397	-6.01599	yes	upregulate
TGTAGATT	167.406	1169.26	362.592	23.6294	2.79681	1.11038	-2.77349	yes	upregulate
TGTATGGG	38.5892	67.4082	444.958	1.25381	0.789064	3.49373	-4.13467	yes	upregulate
TGTATGGT	157.293	1100.85	89.8273	16.4924	2.79927	-0.801398	-3.1778	yes	upregulate
TGTATTGT	181.9	30.1679	1607.49	2.21827	-2.55292	3.13658	-5.82863	yes	upregulate
TGTCAATC	558.238	136.585	2353.27	2.21827	-2.02314	2.07374	-7.44103	yes	upregulate
TGTCACGA	369.673	1080.08	1503.34	15.8173	1.54425	2.02091	-4.46213	yes	upregulate
TGTCACTG	94.4223	0.110505	659.38	0.192893	-6.42504	2.7909	-6.32179	yes	upregulate
TGTCGTAT	158.598	658.832	1514.08	10.9949	2.04766	3.24688	-3.73394	yes	upregulate
TGTCTGAT	42.5506	0	228.299	0	-5.44462	2.39646	-5.44462	yes	upregulate
TGTGAAAT	117.585	234.382	779.945	841.883	0.98908	2.7193	2.82941	yes	upregulate
TGTGAAGG	52.2911	704.14	1.64136	9.54822	3.72594	-4.33454	-2.3369	yes	upregulate
TGTGACCG	64.0356	0.331516	342.895	0.0964467	-5.61009	2.40267	-5.89032	yes	upregulate
TGTGAGTT	125.089	1484.75	55.5079	24.0152	3.55868	-1.15791	-2.33356	yes	upregulate
TGTGATAT	67.3912	1.76808	318.573	57.2893	-4.62685	2.22426	-0.230579	yes	upregulate
TGTGCAAC	118.983	894.761	3.28272	15.2386	2.90028	-4.80816	-2.88534	yes	upregulate
TGTGCCTA	241.695	0.110505	1082.7	0	-7.77178	2.15875	-7.923	yes	upregulate
TGTGCTAA	48.4695	1433.47	2.23822	24.0152	4.85784	-3.93327	-0.983732	yes	upregulate
TGTGGTAT	457.71	1945.89	119.67	26.0406	2.08551	-1.92651	-4.08438	yes	upregulate
TGTGTCGT	173.045	0.884042	1121.35	0.482233	-6.52949	2.68899	-6.87555	yes	upregulate
TGTTAGGC	182.646	943.162	4.32723	14.7563	2.36211	-5.1074	-3.54292	yes	upregulate
TGTTATGT	102.345	21.438	1827.88	0.482233	-2.20345	4.14542	-6.12355	yes	upregulate
TGTTCATT	201.941	1184.95	7.60995	27.0051	2.54691	-4.55891	-2.8573	yes	upregulate
TGTTCTAT	14.4476	723.146	43.1231	13.7919	5.55082	1.51415	-0.0625809	yes	upregulate
TGTTGGCA	87.2917	0.110505	1243.11	0.0964467	-6.31299	3.81669	-6.33137	yes	upregulate
TGTTGGGT	176.727	1804.99	8.05759	28.3553	3.34506	-4.29439	-2.59797	yes	upregulate
TGTTGTAT	494.295	3048.84	4451.22	59.4111	2.62237	3.16817	-3.0354	yes	upregulate
TGTTTCGA	24.9338	0	357.071	0.0964467	-4.69676	3.78734	-4.56393	yes	upregulate
TGTTTGCT	263.18	1732.61	1290.26	27.3908	2.71419	2.28919	-3.21802	yes	upregulate
TTAAACAC	38.729	506.225	1.49215	7.81218	3.67436	-3.99473	-2.17262	yes	upregulate
TTAAGGCT	251.109	1442.43	252.322	19.9645	2.51738	0.00692443	-3.58803	yes	upregulate
TTACGCGG	63.4764	0	651.77	0.0964467	-6.0107	3.33973	-5.87786	yes	upregulate
TTACGTTC	74.0092	434.838	3.28272	7.04061	2.53865	-4.13047	-3.22169	yes	upregulate
TTACTTTT	65.294	2296.19	2.68586	54.5888	5.11485	-4.1688	-0.254083	yes	upregulate
TTAGATGG	136.367	3.53617	602.827	1803.65	-4.92042	2.1361	3.71561	yes	upregulate
TTAGCAAC	49.7278	321.902	1.64136	4.05076	2.67025	-4.26342	-3.3282	yes	upregulate
TTAGCAGG	26.5184	340.909	1.49215	5.49746	3.63514	-3.46494	-2.08245	yes	upregulate
TTAGGGCA	18.0362	0	123.102	0	-4.25068	2.70471	-4.25068	yes	upregulate
TTAGGGGG	122.525	0.221011	533.89	0.771573	-6.66059	2.11444	-6.12363	yes	upregulate
TTAGGGGT	222.54	912.663	231.581	14.3706	2.03113	0.057201	-3.86229	yes	upregulate
TTAGTTGT	75.2675	0.442021	920.356	0.192893	-5.7249	3.59462	-5.99853	yes	upregulate
TTATAGAA	157.526	1149.03	159.809	18.3249	2.85889	0.0206303	-3.03619	yes	upregulate
TTATATGC	35.2336	0	327.377	0	-5.17926	3.17995	-5.17926	yes	upregulate
TTATCCGG	134.503	0.442021	1012.27	0.0964467	-6.55409	2.90263	-6.94934	yes	upregulate
TTATGAGT	52.7105	0	366.471	0	-5.74713	2.77435	-5.74713	yes	upregulate
TTATGATT	13.1893	0	491.812	0	-3.82673	5.11816	-3.82673	yes	upregulate
TTCAAGGA	19.1082	0	380.498	0.0964467	-4.32971	4.24582	-4.19687	yes	upregulate
TTCAAGTG	100.9	1337	4.62566	21.3147	3.71485	-4.17899	-2.19109	yes	upregulate
TTCATTGG	155.149	306.542	856.94	4.72589	0.977859	2.45795	-4.76928	yes	upregulate
TTCCGGGT	287.415	0.442021	1540.19	168.107	-7.64391	2.41783	-0.770212	yes	upregulate
TTCCGTGA	45.4867	0	299.026	0	-5.53875	2.6902	-5.53875	yes	upregulate
TTCCTGAG	33.2295	574.406	1.79058	8.00507	4.07127	-3.61661	-1.92643	yes	upregulate
TTCCTGGC	65.2474	0	734.435	0.192893	-6.04979	3.47266	-5.79533	yes	upregulate
TTCGCACG	35.7928	0.110505	567.613	0.192893	-5.05014	3.94995	-4.94689	yes	upregulate
TTCGGTGT	33.2762	588.662	17.9058	8.39086	4.10461	-0.858379	-1.86788	yes	upregulate
TTCGTGTT	247.474	0.110505	2277.91	0.0964467	-7.80573	3.19718	-7.82412	yes	upregulate
TTCGTTAT	54.4349	552.526	2.98429	8.29441	3.31978	-3.7984	-2.57636	yes	upregulate
TTCGTTTG	96.0068	705.466	3.43194	9.64467	2.86446	-4.45208	-3.18796	yes	upregulate
TTCTGTGG	293.893	4498.23	1159.25	653.523	3.93141	1.97617	1.15025	yes	upregulate
TTGACCGT	31.4585	852.327	1.93979	12.5381	4.71643	-3.46481	-1.26158	yes	upregulate
TTGAGCAG	194.204	0.552526	1484.54	0.192893	-6.97422	2.92793	-7.35437	yes	upregulate
TTGAGGTG	496.113	2444.49	583.28	41.7614	2.29848	0.233087	-3.53919	yes	upregulate
TTGATTGC	121.78	1810.19	4.62566	209.675	3.88279	-4.44791	0.778949	yes	upregulate
TTGCAAAG	226.175	1026.93	56.5524	2503.18	2.17786	-1.98086	3.46246	yes	upregulate
TTGCACTG	362.915	2401.83	270.675	45.0406	2.72306	-0.421718	-2.98262	yes	upregulate
TTGCCGAG	20.3665	0	139.217	0	-4.41728	2.71424	-4.41728	yes	upregulate
TTGCGCTA	22.0443	535.508	6.86388	8.96954	4.54112	-1.5511	-1.20881	yes	upregulate
TTGCGTCC	15.5662	0.331516	198.008	0	-3.6371	3.58652	-4.05017	yes	upregulate
TTGCTAGG	28.1962	1019.85	470.772	23.533	5.12785	4.01424	-0.251057	yes	upregulate
TTGGAAGC	73.5431	777.957	260.529	12.1523	3.3854	1.81082	-2.50276	yes	upregulate
TTGGACAG	61.7986	0.221011	367.367	1.25381	-5.68458	2.55234	-4.8003	yes	upregulate
TTGGCTCT	11.5115	70.7234	0.895288	1.15736	2.51919	-2.72277	-2.53592	yes	upregulate
TTGGGGGC	168.198	1301.42	7.01309	19.0964	2.94441	-4.40021	-3.0737	yes	upregulate
TTGGTACT	68.6962	977.53	63.8639	14.0812	3.81146	-0.103663	-2.20833	yes	upregulate
TTGTAAGT	168.059	3213.93	7.01309	71.6599	4.24919	-4.39902	-1.21829	yes	upregulate
TTGTCACT	101.972	60.3359	470.623	1.25381	-0.747453	2.19538	-5.51375	yes	upregulate
TTGTCCAT	54.901	180.013	229.641	3.08629	1.69515	2.04471	-3.77401	yes	upregulate
TTGTGCTG	88.9694	0.331516	886.932	0.0964467	-6.07829	3.30294	-6.35853	yes	upregulate
TTGTTAAG	137.998	664.468	5.0733	9.35533	2.2593	-4.51644	-3.74662	yes	upregulate
TTGTTCAG	17.71	0.442021	109.225	0.0964467	-3.69765	2.55857	-4.0929	yes	upregulate
TTGTTGCG	265.836	1.21556	1563.02	0.28934	-6.91214	2.55124	-7.69318	yes	upregulate
TTGTTGCT	442.051	4256.44	145.932	807.355	3.26444	-1.59232	0.867517	yes	upregulate
TTGTTGTT	372.749	9.50345	2299.55	2050.84	-5.15313	2.62184	2.45678	yes	upregulate
TTGTTTCT	119.822	567.666	277.539	10.0305	2.2347	1.205	-3.45332	yes	upregulate
TTGTTTGT	324.699	1574.37	272.018	23.533	2.27408	-0.25454	-3.73074	yes	upregulate
TTTAAAGA	142.705	2700.97	1234.6	46.4873	4.23283	3.10403	-1.5975	yes	upregulate
TTTACATC	48.3297	0	704.443	0.385787	-5.62438	3.838	-5.15368	yes	upregulate
TTTACGCG	31.6916	0	143.246	0	-5.03085	2.14154	-5.03085	yes	upregulate
TTTAGATA	74.8014	156.917	327.676	2.79695	1.05887	2.11637	-4.31931	yes	upregulate
TTTAGTTA	33.9286	707.676	1.34293	1353.24	4.34264	-3.89802	5.27693	yes	upregulate
TTTATGGT	358.954	0.773537	1668.67	0.28934	-7.66504	2.21368	-8.12503	yes	upregulate
TTTATGTC	79.2755	0.331516	914.239	0	-5.91382	3.51112	-6.32689	yes	upregulate
TTTCAAAT	32.1576	0	485.395	0	-5.05127	3.87472	-5.05127	yes	upregulate
TTTCAATT	21.7181	0	132.055	0.0964467	-4.50577	2.55011	-4.37293	yes	upregulate
TTTCCCCT	11.0454	866.03	129.518	13.6954	6.16952	3.43769	0.286879	yes	upregulate
TTTCTGCT	122.805	754.419	4.47644	14.0812	2.60921	-4.49869	-3.03724	yes	upregulate
TTTGACGT	43.3895	682.038	1.49215	10.3198	3.94368	-4.15476	-1.97137	yes	upregulate
TTTGACTG	59.5615	734.307	3.13351	13.1167	3.60187	-3.87296	-2.10099	yes	upregulate
TTTGATTA	37.7037	0	387.511	0.482233	-5.2744	3.32741	-4.70663	yes	upregulate
TTTGCCAT	33.882	0.110505	158.018	0.0964467	-4.9732	2.18864	-4.99158	yes	upregulate
TTTGCCTC	80.6271	273.169	1109.26	3.76142	1.74795	3.76571	-4.09958	yes	upregulate
TTTGGAAC	25.8193	0	200.395	0	-4.7452	2.90869	-4.7452	yes	upregulate
TTTGGGGG	225.942	0.221011	1352.33	2.41117	-7.53811	2.57612	-6.05592	yes	upregulate
TTTGTGAA	414.74	2366.25	1790.43	35.1066	2.50946	2.10736	-3.52535	yes	upregulate
TTTGTGCT	98.6633	0.221011	497.631	0	-6.35092	2.32284	-6.63899	yes	upregulate
TTTGTTGG	325.258	554.847	1820.27	7.90863	0.768674	2.48086	-5.19467	yes	upregulate
TTTGTTGT	275.39	2042.03	482.859	43.1117	2.88593	0.807878	-2.64748	yes	upregulate
TTTTAGAG	39.2416	519.596	953.93	8.39086	3.6934	4.56863	-2.09936	yes	upregulate
TTTTGAAG	128.118	2355.42	4.77487	37.5177	4.18984	-4.48276	-1.74509	yes	upregulate
TTTTGGTT	165.775	2661.19	953.482	42.4365	3.99664	2.51682	-1.94092	yes	upregulate
TTTTTGTA	285.364	2468.47	9.69896	49.0913	3.10828	-4.74231	-2.51522	yes	upregulate
TTTTTTTG	193.412	850.338	254.262	19.4822	2.13062	0.392862	-3.24667	yes	upregulate
AAAAGCCA	133.617	2.98364	4.32723	1826.99	-5.07863	-4.65934	3.76332	yes	downregulate
AAACGTAA	414.973	6.96183	10.7435	4043.43	-5.70725	-5.14656	3.28137	yes	downregulate
AAACGTAG	301.256	240.57	8.95288	1606.51	-0.323332	-4.92451	2.41098	yes	downregulate
AAAGGTTA	187.54	10.056	8.35602	5932.92	-4.09197	-4.33283	4.97605	yes	downregulate
AACAGGGT	395.912	423.125	190.1	1651.26	0.0956703	-1.05449	2.05755	yes	downregulate
AAGGATAC	41.199	3.75718	9.25131	1869.33	-3.14903	-2.0414	5.46994	yes	downregulate
AAGGGAAA	145.455	202.998	7.16231	3106.93	0.478099	-4.16534	4.40743	yes	downregulate
AAGGGTCA	353.128	2.21011	9.99739	1968.57	-6.78551	-5.00904	2.47554	yes	downregulate
AAGTGCGG	70.4205	1.76808	101.466	1172.5	-4.68938	0.520734	4.03834	yes	downregulate
AAGTTATG	110.175	3.97819	4.47644	2543.11	-4.48107	-4.34345	4.51626	yes	downregulate
AATATACA	73.1237	0.442021	2.08901	320.492	-5.68377	-4.58472	2.11678	yes	downregulate
AATATACT	125.834	1.65758	3.13351	841.015	-5.57669	-4.93943	2.7309	yes	downregulate
AATCTGAA	49.9608	1.32606	3.13351	942.573	-4.45343	-3.62395	4.21067	yes	downregulate
AATGATGC	278.606	7.40385	253.367	4458.73	-5.0562	-0.136487	3.99549	yes	downregulate
AATGCCTA	545.235	787.018	1322.49	3918.24	0.528708	1.27675	2.84298	yes	downregulate
AATGGTAA	38.1231	5.08324	1.34293	2674.95	-2.68511	-4.06163	6.09589	yes	downregulate
AATTGCGA	138.93	1.87859	67.2958	1437.25	-5.6032	-1.03484	3.36153	yes	downregulate
ACAACGCA	116.839	338.367	3.13351	537.883	1.52602	-4.83331	2.19315	yes	downregulate
ACAAGTTG	161.021	9.50345	113.254	2069.46	-3.94725	-0.503938	3.67569	yes	downregulate
ACACGGAC	47.4442	0.221011	2.23822	255.777	-5.31018	-3.90305	2.40612	yes	downregulate
ACCAGCAA	201.614	2.0996	7.16231	1193.72	-6.03051	-4.63362	2.55986	yes	downregulate
ACCCCAGA	154.357	2.43112	83.5602	2247.59	-5.50076	-0.877532	3.85537	yes	downregulate
ACGAGAAA	1377.65	19.5594	1187.75	13329	-6.06731	-0.213814	3.27335	yes	downregulate
ACTTGCCT	244.631	44.5336	82.9634	1609.31	-2.43149	-1.54866	2.71277	yes	downregulate
AGAAACGG	210.609	7.84587	8.50524	4274.42	-4.58025	-4.47654	4.33659	yes	downregulate
AGAAGCAT	135.761	2.76263	3.43194	1308.68	-5.18377	-4.94758	3.25949	yes	downregulate
AGACTTGG	210.143	10.277	7.60995	5696.33	-4.22677	-4.61607	4.75399	yes	downregulate
AGAGTGAT	29.0817	0.552526	1.0445	235.523	-4.2762	-3.87906	2.97502	yes	downregulate
AGATATAA	62.0782	1.65758	2.98429	1138.55	-4.56896	-3.98475	4.17518	yes	downregulate
AGCAAGGA	196.814	4.08869	5.96859	2348.48	-5.28071	-4.82713	3.57012	yes	downregulate
AGCAATGT	40.5932	1.43657	1.34293	471.431	-4.09342	-4.14996	3.50569	yes	downregulate
AGCCTTAC	113.996	1.21556	132.204	511.553	-5.69778	0.21205	2.15611	yes	downregulate
AGCTCCTC	175.795	2.21011	309.77	826.451	-5.78331	0.813768	2.2266	yes	downregulate
AGCTTTAC	47.817	1.54707	1.64136	1335.01	-4.26047	-4.20803	4.77441	yes	downregulate
AGGCGAAA	48.05	3.53617	6.1178	2224.16	-3.43471	-2.78475	5.50351	yes	downregulate
AGGCTAGG	140.375	101.112	11.1911	6089.26	-0.469371	-3.53563	5.4289	yes	downregulate
AGGGAGTT	101.413	1.43657	5.37173	1120.81	-5.3934	-4.00657	3.45335	yes	downregulate
AGGGGGAG	161.021	3.20465	5.96859	1479.3	-5.26805	-4.53917	3.19163	yes	downregulate
AGGGGGGA	89.8549	3.09415	149.513	2281.93	-4.47193	0.728253	4.65118	yes	downregulate
AGGGGTAC	86.779	1.98909	2.08901	477.411	-4.8761	-4.82866	2.4463	yes	downregulate
AGTATCAG	80.8135	6.07779	2.08901	1081.17	-3.53097	-4.72712	3.72544	yes	downregulate
AGTATCGG	229.298	98.3497	6.56545	1562.92	-1.21291	-4.92793	2.76359	yes	downregulate
AGTATGAC	244.025	6.63032	269.183	3071.05	-5.00504	0.141009	3.6482	yes	downregulate
AGTCCTTA	102.904	2.21011	206.662	1011.53	-5.01649	0.998983	3.28464	yes	downregulate
AGTGAAAG	99.7819	3.86768	1.93979	2936.13	-4.37186	-5.09938	4.8651	yes	downregulate
AGTGCTTG	58.8624	1.43657	2.98429	1084.64	-4.61873	-3.90926	4.18075	yes	downregulate
AGTGGTTT	158.271	3.31516	7.90838	1577.19	-5.20593	-4.16018	3.30871	yes	downregulate
AGTGTGGC	411.385	7.73537	193.531	2198.21	-5.56098	-1.08399	2.41492	yes	downregulate
ATAGAAGG	88.4568	0.884042	1.93979	683.517	-5.56929	-4.92741	2.93582	yes	downregulate
ATAGGGAG	62.4044	3.31516	3.58115	830.984	-3.8771	-3.7908	3.7139	yes	downregulate
ATAGGTCG	83.8895	1.65758	51.6283	1060.14	-4.9974	-0.689747	3.64389	yes	downregulate
ATCGAAGG	149.929	0.884042	3.43194	637.705	-6.3239	-5.08979	2.08128	yes	downregulate
ATCGGTCT	124.809	2.32061	18.8011	1877.43	-5.24364	-2.66758	3.90022	yes	downregulate
ATCTCTTT	364.22	821.717	386.317	3945.92	1.17163	0.0847483	3.43389	yes	downregulate
ATCTGAGG	218.252	3.42566	9.69896	2567.7	-5.63056	-4.35705	3.55037	yes	downregulate
ATGAAGGG	210.003	19.5594	5.37173	3174.16	-3.35939	-5.04944	3.91149	yes	downregulate
ATGATTCT	172.439	541.476	409.744	2236.98	1.64513	1.24381	3.6897	yes	downregulate
ATGCTACG	200.496	2.65213	201.738	1155.53	-5.78587	0.00886866	2.52098	yes	downregulate
ATGGGGCA	154.543	2.76263	8.80367	1815.7	-5.36943	-3.98785	3.54594	yes	downregulate
ATGGGGCC	269.891	92.3824	8.50524	54890.5	-1.53649	-4.83285	7.66273	yes	downregulate
ATGGTTGG	937.372	10.056	784.72	5629.11	-6.40726	-0.256144	2.58493	yes	downregulate
ATGTGCAA	462.557	261.566	102.212	3957.78	-0.820068	-2.16714	3.09424	yes	downregulate
ATGTTGCC	101.879	27.1843	3.87958	2241.03	-1.86799	-4.39805	4.44579	yes	downregulate
ATTGAGCG	23.3492	0.110505	1.64136	182.091	-4.45459	-3.20452	2.91061	yes	downregulate
ATTGCAGC	46.8849	1.87859	1.49215	988.868	-4.05614	-4.26411	4.36959	yes	downregulate
ATTGGGGG	901.719	414.947	1591.23	11656.3	-1.11788	0.818697	3.69081	yes	downregulate
ATTGGTAG	425.32	4.42021	14.0262	2374.9	-6.29744	-4.82638	2.47847	yes	downregulate
CAAATAAG	66.3193	0.663032	3.13351	538.462	-5.33913	-4.02558	3.00243	yes	downregulate
CAAATTTC	67.531	2.0996	1.93979	969.578	-4.4666	-4.54297	3.82402	yes	downregulate
CACTACGA	317.522	4.53072	213.675	2672.92	-5.84778	-0.569234	3.06949	yes	downregulate
CACTTGAA	91.6725	321.681	3.28272	565.081	1.79989	-4.43554	2.61079	yes	downregulate
CAGAGGTG	48.7025	1.21556	1.64136	490.335	-4.48758	-4.23396	3.30532	yes	downregulate
CAGGAGGC	243.512	8.50891	11.0419	4398.45	-4.68449	-4.34377	4.16934	yes	downregulate
CAGGGAGC	92.6046	5.41476	4.47644	3385.47	-3.86711	-4.09527	5.17706	yes	downregulate
CAGTAGTG	55.1806	2.21011	1.34293	1676.63	-4.12938	-4.58369	4.90021	yes	downregulate
CAGTTAAC	112.925	2.21011	4.77487	1133.73	-5.14931	-4.30215	3.3162	yes	downregulate
CAGTTGTA	81.6524	244.217	3.28272	716.502	1.56893	-4.27046	3.11785	yes	downregulate
CATAAAGG	282.568	6.51981	30.589	4281.17	-5.23685	-3.1662	3.91658	yes	downregulate
CATACGTG	150.675	2.21011	4.17801	1372.44	-5.56222	-4.87244	3.17874	yes	downregulate
CATGGATC	211.168	6.18829	6.86388	3523.77	-4.88342	-4.75383	4.05425	yes	downregulate
CATTGTAA	285.224	18.3439	8.20681	1616.45	-3.8872	-4.9583	2.4985	yes	downregulate
CCACTTGT	154.077	99.7862	82.8142	1893.92	-0.621686	-0.887719	3.61108	yes	downregulate
CCGCAAGA	84.6352	4.42021	31.1859	2590.36	-3.98178	-1.41178	4.91936	yes	downregulate
CCGGGTTG	252.787	4.75173	18.055	2386.19	-5.46348	-3.73538	3.23362	yes	downregulate
CCTCAGAG	131.473	1.32606	4.0288	991.568	-5.83167	-4.71935	2.90546	yes	downregulate
CCTGAATT	42.504	12.5976	1.79058	578.776	-1.6778	-3.96251	3.73628	yes	downregulate
CGAAAACG	45.9994	4.08869	1.19372	2111.02	-3.20727	-4.42119	5.48984	yes	downregulate
CGCGAGGA	62.3112	0.773537	1.49215	765.015	-5.15776	-4.667	3.59684	yes	downregulate
CGGAGGAG	136.274	2.43112	5.52094	1407.64	-5.32223	-4.39583	3.35917	yes	downregulate
CGTACCGT	187.4	34.3671	204.723	766.654	-2.41332	0.126903	2.02666	yes	downregulate
CGTGCAGT	363.241	623.581	447.644	2578.6	0.777994	0.300677	2.82418	yes	downregulate
CGTTGGGA	94.9815	160.454	5.96859	3587.04	0.750291	-3.78382	5.2243	yes	downregulate
CGTTGGGT	62.218	7.51436	2.68586	2125.78	-2.89237	-4.10026	5.07219	yes	downregulate
CGTTGTTC	75.2209	7.95638	3.28272	1999.63	-3.0892	-4.15359	4.71412	yes	downregulate
CTAAAGTA	62.7307	2.87314	2.98429	754.888	-4.04041	-3.99959	3.56811	yes	downregulate
CTACCCTA	15.2399	1.65758	0.596859	906.116	-2.61136	-3.34624	5.80367	yes	downregulate
CTACTCGG	15.7992	1.10505	1.0445	198.68	-2.99646	-3.03857	3.57123	yes	downregulate
CTAGGCAG	38.6824	40.8869	1.0445	715.055	0.0780027	-4.27868	4.1735	yes	downregulate
CTCAGGAA	183.438	6.74082	11.6387	4245.77	-4.57451	-3.86721	4.52516	yes	downregulate
CTCCTGCT	64.5017	4.30971	3.87958	2831	-3.62483	-3.7467	5.43414	yes	downregulate
CTCGTTTT	150.815	1.98909	6.56545	1116.95	-5.66646	-4.32674	2.88047	yes	downregulate
CTCTTGGC	190.942	2.43112	6.1178	1778.28	-5.80585	-4.75309	3.21256	yes	downregulate
CTGGGTTT	361.564	114.373	165.778	1770.18	-1.65193	-1.12031	2.28841	yes	downregulate
CTGGTGGC	471.133	5.52526	11.0419	2077.27	-6.17701	-5.29306	2.13812	yes	downregulate
CTTACGGA	18.2693	0.994547	11.9372	582.441	-3.27217	-0.574778	4.92021	yes	downregulate
CTTTTGAA	239.225	1.76808	410.639	1066.6	-6.43935	0.776994	2.15192	yes	downregulate
GAAAAGGT	369.253	63.0985	11.4895	5632.48	-2.53015	-4.88972	3.92744	yes	downregulate
GAACAGGG	295.85	3.75718	9.84817	2533.75	-5.96348	-4.77421	3.09404	yes	downregulate
GAACCAGG	72.0051	4.42021	2.68586	2701.86	-3.75158	-4.30792	5.21034	yes	downregulate
GAACGACC	12.5834	0.110505	10.8927	66.2589	-3.61256	-0.191774	2.30788	yes	downregulate
GAAGGGAG	268.866	2.87314	377.513	2229.65	-6.1226	0.488102	3.04715	yes	downregulate
GACGACTT	81.1398	1.43657	2.83508	866.766	-5.07516	-4.42075	3.40115	yes	downregulate
GAGATAGT	8.10932	0.442021	0.596859	107.731	-2.65925	-2.51211	3.57728	yes	downregulate
GAGGGTAG	329.779	5.08324	12.3848	2618.14	-5.76488	-4.6272	2.98515	yes	downregulate
GAGGTATG	388.595	5.08324	11.6387	2710.05	-6.00099	-4.94605	2.79881	yes	downregulate
GAGTCAGG	470.76	4.1992	147.872	2097.91	-6.50362	-1.66398	2.15351	yes	downregulate
GATAATTT	25.7261	3.86768	0.746074	2549.47	-2.45694	-3.93606	6.57637	yes	downregulate
GATATAGG	104.396	7.07234	150.259	3955.76	-3.70669	0.521206	5.23043	yes	downregulate
GATCATCA	307.455	2.76263	10.7435	1971.47	-6.35717	-4.71513	2.67687	yes	downregulate
GATGAAGG	58.1634	2.0996	1.93979	1102.19	-4.25455	-4.33092	4.22084	yes	downregulate
GATGGTGG	274.691	3.31516	8.50524	1680.87	-5.9975	-4.85819	2.60894	yes	downregulate
GATTATTG	300.045	11.382	123.997	6763.42	-4.60366	-1.26808	4.48992	yes	downregulate
GATTTAGG	551.48	3.31516	15.0707	2459.49	-7.00037	-5.10342	2.15495	yes	downregulate
GATTTGTG	257.634	5.74627	10.7435	3438.23	-5.26068	-4.46098	3.7331	yes	downregulate
GCAAGCTC	72.1449	2.98364	1.49215	1651.94	-4.1986	-4.8753	4.49813	yes	downregulate
GCAGTGGT	263.553	12.7081	11.0419	5313.05	-4.27045	-4.45742	4.32819	yes	downregulate
GCGTGTAG	109.988	1.98909	2.38744	2286.56	-5.21456	-5.03407	4.36533	yes	downregulate
GCTCAAGG	351.73	4.64122	1356.81	2777.28	-5.96641	1.94465	2.97756	yes	downregulate
GCTCGAAC	49.2152	1.65758	2.23822	204.274	-4.23994	-3.95485	2.03136	yes	downregulate
GCTTCCAA	43.1565	0.442021	22.8299	412.695	-4.93646	-0.889855	3.22787	yes	downregulate
GGAAACAG	239.97	2.43112	7.31152	1460.49	-6.13403	-4.8576	2.60051	yes	downregulate
GGAACGGC	73.7761	1.76808	1.49215	769.451	-4.75562	-4.90712	3.36505	yes	downregulate
GGACGAGT	186.468	27.6263	5.96859	1218.7	-2.71123	-4.74963	2.70181	yes	downregulate
GGAGCCAT	39.9873	2.21011	2.68586	1345.91	-3.67448	-3.4751	5.03834	yes	downregulate
GGATCTGT	61.1927	0.331516	1.79058	264.746	-5.5456	-4.47811	2.09523	yes	downregulate
GGATTTTG	32.8101	1.10505	1.79058	497.954	-4.00553	-3.59882	3.88338	yes	downregulate
GGCAAGAG	976.893	9.17194	249.338	5931.18	-6.58701	-1.9658	2.60081	yes	downregulate
GGCTGGGG	35.4666	2.65213	1.19372	316.924	-3.31977	-4.05513	3.12403	yes	downregulate
GGGAACAG	185.163	162.332	6.1178	2972.2	-0.188755	-4.70899	3.99738	yes	downregulate
GGGAATAC	392.37	10.1665	501.66	2956.86	-5.13864	0.353697	2.9106	yes	downregulate
GGGCAGAA	129.702	5.08324	151.155	1794.97	-4.4253	0.219251	3.7804	yes	downregulate
GGGTTATA	223.053	4.97274	340.956	2339.51	-5.2293	0.609971	3.38491	yes	downregulate
GGGTTTGG	176.867	1.76808	4.77487	776.685	-6.00577	-4.94487	2.12839	yes	downregulate
GGTAAAGG	123.504	3.42566	4.17801	1062.84	-4.81415	-4.58765	3.09502	yes	downregulate
GGTAAGTT	129.563	5.08324	252.024	2376.06	-4.42376	0.95453	4.18636	yes	downregulate
GGTACAGT	26.7048	2.76263	0.298429	1719.93	-2.88032	-4.4153	5.95691	yes	downregulate
GGTAGGGG	169.27	580.595	4.17801	2502.69	1.77219	-5.03928	3.87816	yes	downregulate
GGTATTAG	54.2019	2.32061	0.596859	1338.58	-4.0552	-5.11141	4.60092	yes	downregulate
GGTATTGC	399.127	5.08324	13.7278	2657.01	-6.03948	-4.76385	2.73181	yes	downregulate
GGTGCTCC	323.254	3.53617	800.686	1714.15	-6.15951	1.30591	2.40314	yes	downregulate
GGTTCTAC	17.6634	0.552526	0.746074	224.624	-3.58752	-3.41803	3.59564	yes	downregulate
GGTTTATT	222.96	4.08869	8.80367	2162.72	-5.4598	-4.51377	3.2722	yes	downregulate
GTAAGTTA	279.352	324.554	642.668	2750.27	0.215658	1.19908	3.29479	yes	downregulate
GTAATAGG	389.387	7.51436	75.9503	4305.19	-5.51886	-2.34291	3.46343	yes	downregulate
GTACATAA	232.327	3.86768	6.86388	2284.34	-5.58298	-4.89097	3.29198	yes	downregulate
GTAGCTAG	210.376	4.53072	360.354	1513.54	-5.2562	0.773598	2.84099	yes	downregulate
GTAGGAGG	106.167	95.145	3.43194	969.096	-0.156574	-4.59578	3.17827	yes	downregulate
GTAGGTCG	491.452	408.317	20.144	3346.12	-0.266766	-4.54167	2.76486	yes	downregulate
GTAGGTGA	106.12	8.06688	3.43194	4019.22	-3.56248	-4.59515	5.22997	yes	downregulate
GTCAGGGG	309.972	9.06143	651.621	5573.94	-4.94988	1.06946	4.1641	yes	downregulate
GTCATAGG	142.565	5.19375	168.762	2871.89	-4.53475	0.241803	4.32272	yes	downregulate
GTCGGTAA	38.5425	1.76808	0.895288	1058.98	-3.83645	-4.38292	4.74449	yes	downregulate
GTCGTTAG	212.753	2.54162	4.62566	1439.66	-5.91539	-5.24778	2.75271	yes	downregulate
GTCGTTCG	154.124	5.74627	259.484	2992.06	-4.52318	0.747779	4.27013	yes	downregulate
GTCTCACG	696.143	8.17739	1458.13	3562.55	-6.24723	1.06558	2.35379	yes	downregulate
GTGAAGTA	82.9574	2.98364	3.28272	2428.33	-4.3975	-4.29306	4.85476	yes	downregulate
GTGACAGT	44.3682	6.96183	10.2958	2373.75	-2.51051	-2.00589	5.70995	yes	downregulate
GTGCCTGG	81.1398	1.43657	1.93979	812.756	-5.07516	-4.8043	3.30844	yes	downregulate
GTGCGAAG	168.012	2.43112	6.41623	1354.5	-5.6223	-4.5103	3.00362	yes	downregulate
GTGGCACG	229.344	1.87859	72.0707	1435.7	-6.32229	-1.65643	2.6409	yes	downregulate
GTGGGTCA	44.6012	10.498	3.58115	1156.88	-1.98769	-3.31529	4.66627	yes	downregulate
GTGTAGTG	107.145	0.773537	405.118	505.573	-5.9302	1.90893	2.2278	yes	downregulate
GTTATTGG	125.834	2.65213	124.893	1444.58	-5.11806	-0.010749	3.51063	yes	downregulate
GTTCGCTG	56.6254	6.51981	2.53665	544.441	-2.93794	-4.02625	3.24265	yes	downregulate
GTTCGGGG	156.221	7.40385	180.848	3497.64	-4.2256	0.209943	4.47593	yes	downregulate
GTTCTCCG	194.064	335.604	244.563	1270.2	0.787105	0.332143	2.70417	yes	downregulate
GTTGCTTA	50.0074	6.74082	3.73037	2878.64	-2.72015	-3.43068	5.81904	yes	downregulate
GTTTAGCT	132.872	4.86223	5.0733	2255.5	-4.51326	-4.46223	4.07517	yes	downregulate
TAAGGAAA	211.914	3.42566	6.86388	2345.87	-5.58823	-4.75889	3.4624	yes	downregulate
TAAGGGTA	95.867	4.1992	6.41623	2355.32	-4.21964	-3.70725	4.60439	yes	downregulate
TACAGGTG	60.9131	1.32606	1.19372	920.487	-4.73428	-4.81879	3.89565	yes	downregulate
TAGACTCG	86.1265	4.53072	7.31152	2805.05	-3.97757	-3.38993	5.00929	yes	downregulate
TAGAGCAC	27.6369	0.663032	0.447644	335.827	-4.10599	-4.3061	3.55606	yes	downregulate
TAGCAGAG	319.106	8.28789	147.424	4025.49	-5.10706	-1.10882	3.6529	yes	downregulate
TAGCGCTA	143.032	11.4925	6.41623	7321.07	-3.52725	-4.27955	5.6678	yes	downregulate
TAGGACGG	129.609	1.21556	2.68586	588.421	-5.88144	-5.14711	2.17404	yes	downregulate
TAGGAGTA	416.371	1656.14	517.477	2246.92	1.98929	0.312947	2.42919	yes	downregulate
TAGGCGAA	22.9764	3.42566	0.895288	2341.63	-2.43765	-3.66113	6.61037	yes	downregulate
TAGGGTTA	271.336	4.53072	662.812	2209.98	-5.62178	1.28539	3.02123	yes	downregulate
TAGGGTTT	403.928	315.382	72.8168	3169.14	-0.355997	-2.45564	2.96881	yes	downregulate
TAGTAATT	494.808	2.65213	14.623	2090.29	-7.0849	-4.98803	2.07654	yes	downregulate
TAGTGCGG	90.8803	1.10505	2.98429	646.868	-5.44783	-4.52736	2.81787	yes	downregulate
TAGTTTAG	406.025	680.16	243.817	3452.21	0.742876	-0.733415	3.08475	yes	downregulate
TATCATGC	612.673	5.30425	72.3691	2905.26	-6.605	-3.06422	2.24362	yes	downregulate
TATGATAT	281.496	830.005	9.25131	1815.8	1.55663	-4.78435	2.6851	yes	downregulate
TATGGGGT	95.867	5.63577	4.77487	3828.55	-3.86767	-4.06814	5.30502	yes	downregulate
TATTAACG	251.808	4.30971	298.877	2693.95	-5.57327	0.246328	3.41414	yes	downregulate
TATTACTT	25.4465	0.773537	0.149215	216.716	-3.89837	-4.52435	3.0413	yes	downregulate
TATTGTAC	50.1007	2.87314	2.23822	1443.23	-3.72177	-3.98007	4.82081	yes	downregulate
TATTGTTT	501.24	57.5732	1130.3	2476.85	-3.10006	1.17154	2.30264	yes	downregulate
TCAGGGGG	59.0489	2.98364	2.23822	967.939	-3.91398	-4.21286	4.0122	yes	downregulate
TCAGGTAG	184.93	108.737	6.56545	1716.85	-0.760705	-4.61919	3.20777	yes	downregulate
TCATTGGG	43.2963	8.28789	5.22251	4779.03	-2.25376	-2.83162	6.75369	yes	downregulate
TCCAGGGG	35.3268	0.442021	0.746074	173.218	-4.65487	-4.37885	2.26179	yes	downregulate
TCCGCCTT	321.903	1198.21	59.089	2130.6	1.89291	-2.42593	2.72277	yes	downregulate
TCCTAACT	75.4539	201.451	2.68586	1777.22	1.40491	-4.37452	4.5397	yes	downregulate
TCCTGGTT	111.154	86.1941	3.73037	2187.89	-0.363173	-4.56738	4.28665	yes	downregulate
TCCTTTCC	141.214	2.21011	5.22251	2425.73	-5.4693	-4.51442	4.09288	yes	downregulate
TCGATGTT	291.283	1.98909	312.157	1399.54	-6.61151	0.0995217	2.26054	yes	downregulate
TCGGGCTA	294.732	2.54162	1031.07	1403.11	-6.38374	1.80319	2.24729	yes	downregulate
TCGTCAGC	112.319	2.21011	4.62566	1605.26	-5.14162	-4.33222	3.82525	yes	downregulate
TCTGACTG	169.55	7.51436	6.86388	3922.29	-4.32415	-4.43881	4.5238	yes	downregulate
TCTGAGTG	72.611	2.0996	1.19372	1371.66	-4.56977	-5.06847	4.22091	yes	downregulate
TCTGTAAA	212.986	1.10505	7.01309	1038.92	-6.66752	-4.73901	2.28089	yes	downregulate
TGAACATG	50.1473	1.54707	2.23822	1139.32	-4.32774	-3.98138	4.47864	yes	downregulate
TGACGACG	67.6708	198.799	2.08901	399.482	1.54078	-4.47448	2.54397	yes	downregulate
TGAGGGGG	592.959	49.7274	1525.72	2720.47	-3.54953	1.362	2.19595	yes	downregulate
TGAGTAGA	172.672	2.76263	8.35602	1634.48	-5.52848	-4.21433	3.23527	yes	downregulate
TGCAAGGA	30.6197	0.442021	1.49215	303.325	-4.45466	-3.66536	3.26672	yes	downregulate
TGCAGCCC	33.649	0.773537	0.746074	538.365	-4.28811	-4.31063	3.96038	yes	downregulate
TGCAGCTA	354.107	3.42566	11.1911	2304.11	-6.32622	-4.86435	2.69851	yes	downregulate
TGCAGGGG	30.9459	0.994547	1.34293	478.183	-4.0015	-3.76924	3.90687	yes	downregulate
TGCATTGT	25.027	3.97819	2.83508	2390.82	-2.38632	-2.76268	6.52195	yes	downregulate
TGCGTCTC	44.9275	3.20465	1.79058	488.985	-3.4493	-4.04072	3.41531	yes	downregulate
TGCTTATG	483.856	3.53617	17.0105	2497.49	-6.73994	-4.75065	2.36543	yes	downregulate
TGGAATAA	28.2428	4.53072	1.19372	2804.57	-2.40254	-3.73663	6.58407	yes	downregulate
TGGAGAGA	87.5247	3.97819	3.13351	3191.52	-4.15239	-4.42064	5.17247	yes	downregulate
TGGATTTG	314.446	3.20465	11.1911	1935.88	-6.22926	-4.69349	2.61827	yes	downregulate
TGGGTGAT	880.327	34.5881	56.8508	4862.17	-4.63021	-3.92927	2.46415	yes	downregulate
TGGGTTTT	218.392	265.323	6.41623	3170.68	0.279665	-4.88668	3.85366	yes	downregulate
TGGTAAAA	39.8941	0.331516	0.746074	179.101	-4.94075	-4.54971	2.13885	yes	downregulate
TGGTGTAT	316.356	12.2661	14.9215	5253.35	-4.58029	-4.31706	4.04934	yes	downregulate
TGTGAATG	351.683	76.3591	1366.81	1647.89	-2.18873	1.95542	2.22505	yes	downregulate
TGTGAGTG	29.9672	1.98909	1.64136	1492.03	-3.37296	-3.55139	5.59136	yes	downregulate
TGTGCTGA	68.3233	38.5663	4.92409	2964	-0.809067	-3.54868	5.41855	yes	downregulate
TGTGGGGG	138.744	3.75718	5.81937	1719.07	-4.87653	-4.357	3.62161	yes	downregulate
TGTGTCTT	686.775	9.83497	1415.45	3559.36	-5.98817	1.04227	2.37202	yes	downregulate
TGTTGTGC	95.7738	0.773537	236.804	746.883	-5.76992	1.29708	2.95012	yes	downregulate
TGTTGTGG	363.288	6.96183	153.691	4458.34	-5.51584	-1.23569	3.61368	yes	downregulate
TGTTTATG	287.415	5.96728	154.586	2098.87	-5.3714	-0.890428	2.86409	yes	downregulate
TTAAGCTG	326.889	127.413	45.5105	2591.23	-1.35242	-2.81758	2.98291	yes	downregulate
TTAAGGGA	1047.31	1414.14	29.8429	4640.63	0.43287	-5.08699	2.14656	yes	downregulate
TTAAGGTG	156.454	4.30971	4.77487	2492.37	-4.89015	-4.769	3.9851	yes	downregulate
TTAATGGC	53.8757	0.552526	179.655	284.421	-5.14348	1.71899	2.37885	yes	downregulate
TTAGGATA	42.6438	0.773537	1.19372	581.477	-4.62108	-4.31433	3.73835	yes	downregulate
TTAGGTAG	455.846	189.738	418.995	1955.84	-1.26012	-0.121336	2.09875	yes	downregulate
TTAGTAGG	82.7709	1.87859	2.68586	1213.4	-4.86302	-4.50637	3.85764	yes	downregulate
TTCGGTAG	148.484	0.773537	4.92409	638.188	-6.39722	-4.65726	2.09624	yes	downregulate
TTCTCAGG	254.138	10.498	9.25131	3673.56	-4.47183	-4.6374	3.84822	yes	downregulate
TTGACCGG	57.3245	1.43657	1.49215	781.314	-4.58118	-4.54864	3.74558	yes	downregulate
TTGATGCT	428.023	543.023	1360.39	2998.33	0.342613	1.66596	2.80552	yes	downregulate
TTGCATGA	477.284	11.382	683.254	6190.72	-5.27155	0.516663	3.6944	yes	downregulate
TTGCCTTA	54.3417	4.08869	1.93979	2148.74	-3.443	-4.23458	5.27965	yes	downregulate
TTGCCTTT	62.9637	1.43657	2.53665	929.649	-4.71433	-4.1768	3.86291	yes	downregulate
TTGCTAGA	142.565	7.40385	5.96859	3828.64	-4.09451	-4.3647	4.73743	yes	downregulate
TTGGACTG	165.495	1.65758	4.0288	668.568	-5.96922	-5.04912	2.00775	yes	downregulate
TTGGAGAC	281.076	6.40931	15.966	3472.95	-5.2506	-4.05537	3.62242	yes	downregulate
TTGGATAG	131.753	2.76263	5.52094	1314.09	-5.14086	-4.34752	3.30834	yes	downregulate
TTGGTAAG	129.19	7.84587	358.563	3575.76	-3.87947	1.46563	4.77997	yes	downregulate
TTGGTGGA	247.427	24.0901	5.67016	1136.62	-3.30763	-5.21896	2.19513	yes	downregulate
TTGTATTT	54.1553	0.663032	24.1728	401.507	-5.05161	-1.13164	2.86744	yes	downregulate
TTGTTTGG	175.562	23.7586	10.8927	2802.64	-2.83417	-3.89203	3.98906	yes	downregulate
TTTAACAG	150.022	4.53072	5.0733	2681.31	-4.77115	-4.63614	4.15064	yes	downregulate
TTTAATTA	178.358	3.64667	305.741	1789.86	-5.2705	0.774176	3.31973	yes	downregulate
TTTAGGCG	44.042	1.32606	9.1021	554.954	-4.27531	-2.15662	3.62562	yes	downregulate
TTTGCTTA	504.409	5.41476	1719.55	2543.88	-6.29991	1.76735	2.33207	yes	downregulate
TTTGGACG	81.7456	1.43657	3.28272	1045.48	-5.08576	-4.27208	3.66072	yes	downregulate
AAAAAAGA	49.6346	66.1927	1.0445	1.15736	0.40818	-4.6303	-4.55278	no	n/a
AAAAATGG	14.2612	0	0	0	-3.9318	-3.9318	-3.9318	no	n/a
AAAACCCC	149.649	123.545	3.43194	1.25381	-0.27453	-5.08711	-6.06269	no	n/a
AAAACCGC	23.8153	0	1.0445	0	-4.63316	-3.60141	-4.63316	no	n/a
AAAACGGC	36.7249	0	0.895288	0	-5.23745	-4.31503	-5.23745	no	n/a
AAAAGAAC	62.7307	0	72.0707	0	-5.99392	0.197305	-5.99392	no	n/a
AAAAGAGA	1323.82	1778.58	824.71	35.8782	0.42574	-0.682092	-5.16689	no	n/a
AAAAGAGC	49.7278	0.442021	2.08901	0	-5.13661	-4.03756	-5.66471	no	n/a
AAAAGGAA	25.9591	0.221011	2.08901	0	-4.46463	-3.12556	-4.7527	no	n/a
AAAAGGAC	14.1214	0	1.49215	0	-3.91852	-2.60113	-3.91852	no	n/a
AAAAGGCT	295.897	1.98909	217.853	1046.83	-6.63411	-0.439996	1.81937	no	n/a
AAAAGGGG	693.999	982.06	969.448	14.7563	0.500269	0.48164	-5.46301	no	n/a
AAAAGGTC	50.4269	0	1.49215	0	-5.68445	-4.36706	-5.68445	no	n/a
AAAAGTAA	26.4252	0	1.0445	0.385787	-4.77743	-3.74568	-4.30672	no	n/a
AAAATGGG	48.3297	2.43112	1.0445	0	-3.84571	-4.59263	-5.62438	no	n/a
AAAATTAG	68.7894	66.6347	2.98429	0.771573	-0.0452441	-4.13061	-5.2999	no	n/a
AAACAACA	46.2324	0	114.448	0	-5.56171	1.28939	-5.56171	no	n/a
AAACACGG	70.607	0	25.5157	0	-6.16203	-1.43325	-6.16203	no	n/a
AAACCAAG	77.3647	0	1.93979	0	-6.29213	-4.73642	-6.29213	no	n/a
AAACCGCG	79.6484	0	2.68586	0	-6.33357	-4.45157	-6.33357	no	n/a
AAACCTCT	137.625	24.2007	263.662	0.0964467	-2.45966	0.932962	-6.98221	no	n/a
AAACGAGG	243.14	739.833	7.46074	10.6091	1.60144	-4.85078	-4.39437	no	n/a
AAACGCCT	156.267	0.331516	60.8796	0	-6.88401	-1.34568	-7.29708	no	n/a
AAACGCGG	93.63	0.442021	100.571	0	-6.03613	0.102116	-6.56423	no	n/a
AAACGGCA	298.367	0.663032	124.445	0.192893	-7.49196	-1.25486	-7.97131	no	n/a
AAACGGGG	76.5258	2.32061	1.93979	0.28934	-4.54516	-4.72089	-5.90997	no	n/a
AAACGGGT	448.016	0.331516	960.943	0.192893	-8.39755	1.09918	-8.55616	no	n/a
AAACGGTA	1515.98	268.196	421.382	6.26903	-2.49447	-1.84458	-7.70522	no	n/a
AAACGTGT	131.567	0.110505	143.545	0.0964467	-6.89936	0.124796	-6.91774	no	n/a
AAACGTTG	87.8043	0	1.79058	0	-6.47256	-4.99199	-6.47256	no	n/a
AAACTGAT	23.023	0	0.447644	0	-4.58634	-4.05264	-4.58634	no	n/a
AAACTGTT	107.565	195.815	237.251	3.76142	0.858284	1.13393	-4.51102	no	n/a
AAAGAAAG	14.0282	0	1.0445	0	-3.9096	-2.87785	-3.9096	no	n/a
AAAGAAGC	157.06	0	357.518	0	-7.30433	1.18158	-7.30433	no	n/a
AAAGAATG	36.5851	0	1.19372	0	-5.23209	-4.09871	-5.23209	no	n/a
AAAGAGAT	75.1277	0	35.3639	0	-6.25035	-1.06591	-6.25035	no	n/a
AAAGAGGG	318.174	31.6045	942.739	0.482233	-3.2912	1.56404	-7.75043	no	n/a
AAAGATGT	144.849	0	3.13351	0	-7.18833	-5.14097	-7.18833	no	n/a
AAAGATTA	42.6438	0.110505	1.19372	19.2893	-5.29649	-4.31433	-1.10506	no	n/a
AAAGCCGA	11.8377	0	0.596859	0	-3.68232	-3.00708	-3.68232	no	n/a
AAAGCCTC	29.5011	0	0.895288	0.0964467	-4.93079	-4.00837	-4.79796	no	n/a
AAAGCCTT	89.8083	0.110505	29.0969	0	-6.35354	-1.59321	-6.50475	no	n/a
AAAGCGCA	86.3129	0.442021	2.53665	31.2487	-5.92003	-4.62574	-1.43695	no	n/a
AAAGCGGT	86.6392	0	3.43194	0	-6.4535	-4.30557	-6.4535	no	n/a
AAAGCTCC	13.0029	0	0.149215	0	-3.80765	-3.607	-3.80765	no	n/a
AAAGCTCT	17.7566	0.442021	0.746074	0	-3.70123	-3.42521	-4.22933	no	n/a
AAAGCTGA	22.6968	0	1.34293	0	-4.56662	-3.3383	-4.56662	no	n/a
AAAGCTTA	25.5397	1.76808	2.38744	1.15736	-3.26119	-2.96989	-3.62081	no	n/a
AAAGCTTT	405.885	0	101.764	0	-8.66848	-1.98528	-8.66848	no	n/a
AAAGGACG	128.817	0.331516	88.3351	0	-6.60727	-0.539179	-7.02033	no	n/a
AAAGGAGC	60.2606	0.110505	2.08901	0	-5.78567	-4.30974	-5.93689	no	n/a
AAAGGAGT	39.8475	0	3.28272	0	-5.35218	-3.25365	-5.35218	no	n/a
AAAGGATA	25.8659	0	1.79058	0.385787	-4.74771	-3.26714	-4.277	no	n/a
AAAGGATG	350.751	77.2432	516.88	1.15736	-2.16852	0.558062	-7.34914	no	n/a
AAAGGCTA	91.1133	0	50.5838	6.65482	-6.52534	-0.836491	-3.58897	no	n/a
AAAGGGGG	103.837	0.994547	4.47644	0.482233	-5.71594	-4.25876	-6.14423	no	n/a
AAAGGGTG	85.2876	184.544	2.83508	3.08629	1.10453	-4.49183	-4.40029	no	n/a
AAAGGGTT	138.324	0	483.306	0.771573	-7.1223	1.79747	-6.29727	no	n/a
AAAGGTAA	164.19	0.110505	2.98429	0.86802	-7.21677	-5.37366	-6.46648	no	n/a
AAAGGTCG	33.8354	1.21556	0.596859	0.482233	-3.97481	-4.44725	-4.55471	no	n/a
AAAGGTGG	18.3625	0.331516	0.447644	0.0964467	-3.86212	-3.74148	-4.14236	no	n/a
AAAGGTTG	208.838	550.869	4.92409	71.7563	1.39505	-5.14654	-1.52813	no	n/a
AAAGTAAG	129.702	0.110505	3.43194	0	-6.87893	-4.8822	-7.03014	no	n/a
AAAGTAAT	8.52876	0	0	0	-3.25229	-3.25229	-3.25229	no	n/a
AAAGTAGT	23.6755	0	48.4948	0	-4.62501	1.0042	-4.62501	no	n/a
AAAGTCCG	110.315	0.110505	3.13351	0	-6.64728	-4.75113	-6.7985	no	n/a
AAAGTCGG	21.485	0.221011	0.447644	2.12183	-4.20282	-3.95719	-2.8485	no	n/a
AAAGTGCG	232.187	0.221011	364.979	0.0964467	-7.57727	0.650272	-7.73251	no	n/a
AAAGTGCT	48.0034	0.773537	0.895288	0.28934	-4.78818	-4.69239	-5.24818	no	n/a
AAAGTGGC	118.005	0.110505	4.0288	0	-6.74366	-4.56466	-6.89487	no	n/a
AAAGTTAG	37.5172	12.1556	0.895288	0.0964467	-1.54983	-4.34501	-5.1346	no	n/a
AAAGTTGC	46.2324	0	2.53665	0	-5.56171	-3.73932	-5.56171	no	n/a
AAATAAAA	31.1789	0.331516	1.19372	0.0964467	-4.59497	-3.87467	-4.87521	no	n/a
AAATAATG	36.8182	0	1.0445	0	-5.24101	-4.20926	-5.24101	no	n/a
AAATACGG	26.4252	0.552526	24.9189	0	-4.14281	-0.0814991	-4.77743	no	n/a
AAATAGGA	65.3406	0	2.68586	0	-6.05182	-4.16982	-6.05182	no	n/a
AAATATGG	595.848	283.999	97.8849	5.11167	-1.06641	-2.59354	-6.60965	no	n/a
AAATCGCC	94.7485	2.54162	4.92409	0	-4.75677	-4.01459	-6.58118	no	n/a
AAATCGCT	29.9672	53.8161	1.0445	0.482233	0.823859	-3.92092	-4.3849	no	n/a
AAATGACG	21.7647	0	0.895288	0	-4.50872	-3.58631	-4.50872	no	n/a
AAATGCAG	18.7819	0	0.596859	0	-4.30611	-3.63087	-4.30611	no	n/a
AAATGCAT	222.074	36.5772	5.37173	0	-2.56959	-5.12969	-7.80138	no	n/a
AAATGGAT	64.222	0	1.79058	0	-6.02729	-4.54672	-6.02729	no	n/a
AAATGGCT	160.229	0.663032	256.799	0	-6.59915	0.677134	-7.33297	no	n/a
AAATGGGT	31.878	0.110505	1.64136	0	-4.88783	-3.63777	-5.03905	no	n/a
AAATGGTC	25.4931	1.32606	1.0445	0	-3.50965	-3.69579	-4.72754	no	n/a
AAATGGTT	242.953	532.193	966.613	10.0305	1.12805	1.98783	-4.46704	no	n/a
AAATGTAC	74.9879	0	3.28272	0	-6.2477	-4.14917	-6.2477	no	n/a
AAATGTGT	81.8388	0.331516	3.43194	0	-5.95917	-4.2243	-6.37224	no	n/a
AAATTAAA	79.0425	0	2.23822	0	-6.32269	-4.62749	-6.32269	no	n/a
AAATTAGA	59.3285	14.9182	3.28272	0.28934	-1.92216	-3.81624	-5.54813	no	n/a
AAATTAGG	415.486	289.524	12.3848	5.20812	-0.519611	-4.9596	-6.06797	no	n/a
AAATTGTA	281.589	0.110505	112.209	0	-7.99135	-1.31971	-8.14256	no	n/a
AAATTTCA	376.477	0.221011	13.877	17.264	-8.27217	-4.66524	-4.36932	no	n/a
AAATTTGG	55.367	0	2.53665	0	-5.81678	-3.9944	-5.81678	no	n/a
AACAACAG	45.0207	0	1.93979	0	-5.52421	-3.9685	-5.52421	no	n/a
AACAAGGC	110.548	68.2923	1.64136	0.57868	-0.686895	-5.40023	-6.1428	no	n/a
AACAAGGT	204.923	0	5.0733	0.482233	-7.68596	-5.08348	-7.11819	no	n/a
AACACACC	10.5328	0	0.298429	0	-3.52767	-3.1509	-3.52767	no	n/a
AACAGACT	78.2036	66.5242	4.0288	0.675127	-0.230163	-3.97728	-5.56322	no	n/a
AACAGGCG	55.9263	0.110505	1.93979	0	-5.67981	-4.27531	-5.83102	no	n/a
AACAGGGA	19.2946	0	0.149215	0.0964467	-4.34302	-4.14237	-4.21019	no	n/a
AACAGGTG	218.392	1.10505	5.81937	0.675127	-6.70351	-5.00773	-7.0331	no	n/a
AACAGTAG	380.346	0	118.476	0	-8.57495	-1.67437	-8.57495	no	n/a
AACAGTGT	124.669	0.110505	399.299	0.0964467	-6.82227	1.67145	-6.84065	no	n/a
AACATGCT	697.821	0.331516	848.584	0.0964467	-9.03571	0.281835	-9.31594	no	n/a
AACCAAGT	126.766	118.241	4.47644	1.73604	-0.0996315	-4.54412	-5.54527	no	n/a
AACCAGGG	92.9309	0	3.73037	0	-6.55353	-4.31158	-6.55353	no	n/a
AACCAGGT	77.3181	0.110505	2.68586	0	-6.14006	-4.40927	-6.29127	no	n/a
AACCAGTG	45.0673	91.2773	1.19372	1.35025	1.00223	-4.39229	-4.29285	no	n/a
AACCATGA	47.3975	0	1.79058	0	-5.59686	-4.1163	-5.59686	no	n/a
AACCCCAT	35.5598	0	0.746074	0	-5.19219	-4.38807	-5.19219	no	n/a
AACCCGGC	73.8693	22.8746	98.1833	0.771573	-1.6489	0.405722	-5.40127	no	n/a
AACCCTCG	64.1288	0.110505	12.0864	4.82233	-5.87401	-2.31523	-3.48363	no	n/a
AACCGTCA	84.1691	0	46.8534	0	-6.41226	-0.831708	-6.41226	no	n/a
AACCGTCT	94.7951	0.110505	3.73037	0	-6.43066	-4.33993	-6.58188	no	n/a
AACCGTTC	433.336	2.54162	135.338	0	-6.93826	-1.67163	-8.76267	no	n/a
AACCTAGT	25.027	0	0.596859	0	-4.70194	-4.0267	-4.70194	no	n/a
AACCTCAC	49.2152	0	1.93979	0	-5.65005	-4.09434	-5.65005	no	n/a
AACCTGCA	38.9154	110.174	1.64136	1.54315	1.4778	-3.91759	-3.97226	no	n/a
AACCTGGA	187.959	0.221011	9.54974	0	-7.27385	-4.16279	-7.56193	no	n/a
AACCTGGG	180.129	125.423	6.71466	2.21827	-0.518756	-4.55327	-5.81459	no	n/a
AACCTTAT	19.6674	0	1.19372	0	-4.36929	-3.23591	-4.36929	no	n/a
AACGAAGA	34.7675	0	2.38744	0	-5.16058	-3.40038	-5.16058	no	n/a
AACGACTC	61.4723	0.110505	1.93979	0	-5.81393	-4.40943	-5.96515	no	n/a
AACGCACG	220.21	0.110505	378.558	0	-7.63806	0.778904	-7.78927	no	n/a
AACGCGTG	26.2854	0.110505	1.0445	0	-4.61884	-3.73831	-4.77006	no	n/a
AACGCTAA	478.962	0.221011	260.23	0	-8.6187	-0.877598	-8.90678	no	n/a
AACGCTGT	91.0667	0	3.43194	0	-6.52461	-4.37667	-6.52461	no	n/a
AACGGACT	26.332	0.331516	1.93979	0	-4.35945	-3.2168	-4.77252	no	n/a
AACGGCTA	56.3924	0.110505	3.58115	0	-5.69157	-3.64708	-5.84279	no	n/a
AACGGCTC	35.0005	0	1.34293	0	-5.16995	-3.94163	-5.16995	no	n/a
AACGGCTG	253.206	0.110505	190.696	0	-7.83864	-0.407177	-7.98986	no	n/a
AACGGGCC	44.4614	0	1.0445	0	-5.50657	-4.47482	-5.50657	no	n/a
AACGGGGT	204.364	0.442021	385.422	1.92893	-7.15395	0.911992	-6.13166	no	n/a
AACGGTCC	26.8912	0	1.64136	0	-4.80174	-3.40046	-4.80174	no	n/a
AACGTAAT	85.3342	0	8.95288	0	-6.43186	-3.11675	-6.43186	no	n/a
AACGTAGA	76.2462	0	3.13351	0	-6.27139	-4.22403	-6.27139	no	n/a
AACGTCTA	13.1427	0	0.596859	0	-3.82198	-3.14675	-3.82198	no	n/a
AACGTGCG	10.6726	0	0.447644	0	-3.54505	-3.01135	-3.54505	no	n/a
AACGTTAG	17.3372	0	0.447644	0	-4.1967	-3.66299	-4.1967	no	n/a
AACGTTTT	1096.67	1053.67	535.532	2311.44	-0.0576538	-1.03271	1.07497	no	n/a
AACTATAC	28.2894	0	0.298429	0	-4.87231	-4.49554	-4.87231	no	n/a
AACTATTA	39.4747	0.331516	1.34293	0	-4.92588	-4.11063	-5.33895	no	n/a
AACTCAGC	30.6663	91.8299	0.596859	1.83249	1.55164	-4.30964	-3.48281	no	n/a
AACTCCAT	57.9769	0	1.19372	0	-5.88208	-4.7487	-5.88208	no	n/a
AACTCGAA	21.7647	0	0.596859	0	-4.50872	-3.83349	-4.50872	no	n/a
AACTCGAT	30.4798	0	1.64136	0	-4.97636	-3.57507	-4.97636	no	n/a
AACTCGGG	53.0368	0.110505	2.23822	0	-5.60465	-4.06067	-5.75587	no	n/a
AACTCTGA	92.7911	29.1734	4.17801	0.385787	-1.63617	-4.17898	-6.08067	no	n/a
AACTGAAC	116.047	0	4.47644	0.0964467	-6.87095	-4.41771	-6.73811	no	n/a
AACTGACT	54.1553	0	1.64136	0	-5.78543	-4.38415	-5.78543	no	n/a
AACTGCAT	57.9769	0	1.49215	0	-5.88208	-4.56469	-5.88208	no	n/a
AACTGCCC	30.0138	0.552526	9.40053	0	-4.32022	-1.57625	-4.95484	no	n/a
AACTGCGG	129.842	38.5663	33.7225	1.15736	-1.72548	-1.91388	-5.92242	no	n/a
AACTGGAT	14.4476	0	0.298429	0	-3.94931	-3.57255	-3.94931	no	n/a
AACTGGCC	461.252	0.110505	878.129	0	-8.70132	0.927394	-8.85254	no	n/a
AACTGGCG	24.3746	0	0.895288	0	-4.66531	-3.74289	-4.66531	no	n/a
AACTGGGG	412.643	0.552526	142.5	10.4162	-8.05762	-1.52733	-5.17923	no	n/a
AACTGTTT	219.884	58.6783	221.584	149.396	-1.88801	0.0110625	-0.554521	no	n/a
AACTTACC	22.3239	0	0.596859	0	-4.54374	-3.8685	-4.54374	no	n/a
AACTTGCA	205.017	0	4.77487	0	-7.68662	-5.15683	-7.68662	no	n/a
AACTTGCT	31.645	0.110505	1.49215	0	-4.87757	-3.7114	-5.02879	no	n/a
AAGAAAAA	15.4729	0.110505	0.596859	0	-3.89081	-3.36679	-4.04203	no	n/a
AAGAAACC	31.7848	0	0.447644	0	-5.03495	-4.50125	-5.03495	no	n/a
AAGAAAGG	24.0017	0	1.49215	0.28934	-4.64395	-3.32657	-4.27732	no	n/a
AAGAACGG	105.654	0.110505	2.08901	0	-6.58558	-5.10965	-6.7368	no	n/a
AAGAAGCA	110.221	0	4.47644	0	-6.79729	-4.34405	-6.79729	no	n/a
AAGAAGGG	56.5788	0.110505	8.80367	0.385787	-5.69625	-2.55414	-5.37676	no	n/a
AAGAATGG	157.153	0.110505	28.5	0	-7.15396	-2.42253	-7.30518	no	n/a
AAGACGGC	53.5028	0	1.93979	0	-5.76826	-4.21255	-5.76826	no	n/a
AAGACTAA	190.755	0	5.0733	0	-7.58312	-4.98064	-7.58312	no	n/a
AAGACTTA	281.356	0.110505	68.0419	0	-7.99015	-2.03197	-8.14137	no	n/a
AAGAGAAA	266.862	78.0167	7.31152	2.70051	-1.76126	-5.01023	-6.17762	no	n/a
AAGAGATG	60.9597	0	1.64136	0	-5.95326	-4.55198	-5.95326	no	n/a
AAGAGCAG	269.099	0.221011	9.84817	0	-7.78927	-4.63796	-8.07734	no	n/a
AAGAGCTA	102.811	0	3.28272	0	-6.69782	-4.59929	-6.69782	no	n/a
AAGAGGCT	90.088	0.552526	1.64136	0.57868	-5.87457	-5.10791	-5.85047	no	n/a
AAGAGGGA	130.728	0	5.22251	0	-7.04142	-4.40392	-7.04142	no	n/a
AAGAGGGG	35.1404	1.21556	3.28272	0.192893	-4.02787	-3.07701	-4.92107	no	n/a
AAGAGGGT	55.134	1.98909	5.37173	0.0964467	-4.23109	-3.13912	-5.67797	no	n/a
AAGAGGTG	540.108	0.663032	103.704	0.192893	-8.34596	-2.3696	-8.82531	no	n/a
AAGAGGTT	530.554	250.294	37.9005	2.8934	-1.08084	-3.77236	-7.09304	no	n/a
AAGAGTAA	136.367	0.110505	5.96859	0	-6.95068	-4.30103	-7.10189	no	n/a
AAGAGTCC	76.8521	60.3359	1.93979	0.57868	-0.344004	-4.72695	-5.62394	no	n/a
AAGAGTCG	48.0034	0	1.34293	0	-5.61481	-4.3865	-5.61481	no	n/a
AAGAGTTC	179.756	0	4.0288	0	-7.4979	-5.16769	-7.4979	no	n/a
AAGATAAG	134.782	527.221	297.236	8.6802	1.95984	1.13516	-3.81012	no	n/a
AAGATACT	12.2106	0	0.298429	0.0964467	-3.72362	-3.34685	-3.59079	no	n/a
AAGATCGG	28.7088	0	1.49215	0	-4.89282	-3.57543	-4.89282	no	n/a
AAGATGAT	77.0385	0.773537	2.08901	0.0964467	-5.45948	-4.65897	-6.15328	no	n/a
AAGATGGG	524.682	1993.4	14.9215	49.7665	1.9237	-5.04514	-3.37224	no	n/a
AAGATGTG	33.9752	0.221011	1.79058	0	-4.84019	-3.6477	-5.12826	no	n/a
AAGCAAAC	30.5264	0	0.596859	0	-4.97849	-4.30325	-4.97849	no	n/a
AAGCAAGT	390.878	374.171	137.576	6.36548	-0.0628581	-1.49973	-5.73348	no	n/a
AAGCACGG	23.1162	0	86.2461	0	-4.59193	1.85509	-4.59193	no	n/a
AAGCACTA	32.9033	0	1.49215	0	-5.08335	-3.76597	-5.08335	no	n/a
AAGCAGCG	185.116	674.966	4.77487	316.056	1.86075	-5.01027	0.768533	no	n/a
AAGCAGTT	45.0207	0	2.08901	0	-5.52421	-3.89707	-5.52421	no	n/a
AAGCATAA	152.492	0.110505	4.77487	0	-7.11081	-4.73223	-7.26202	no	n/a
AAGCATCT	45.7664	0.331516	2.08901	0	-5.13433	-3.92026	-5.5474	no	n/a
AAGCATGG	37.424	0.110505	31.7827	0	-5.11272	-0.229072	-5.26394	no	n/a
AAGCATGT	58.0702	114.594	1.93979	1.83249	0.968565	-4.32864	-4.38229	no	n/a
AAGCATTG	27.5437	0	1.0445	0	-4.8351	-3.80335	-4.8351	no	n/a
AAGCCACA	213.685	0.110505	138.919	0	-7.59486	-0.617631	-7.74608	no	n/a
AAGCCCTG	260.43	152.497	8.50524	2.50761	-0.768213	-4.78156	-6.21979	no	n/a
AAGCCGAA	445.733	353.285	12.8325	6.46193	-0.3345	-5.01328	-5.90372	no	n/a
AAGCCGAT	44.6012	0	2.68586	0	-5.511	-3.629	-5.511	no	n/a
AAGCCGTG	18.0362	0	37.0052	0	-4.25068	0.99745	-4.25068	no	n/a
AAGCCTAG	45.3935	0	1.0445	0	-5.53585	-4.5041	-5.53585	no	n/a
AAGCCTGT	155.196	0	212.482	0.192893	-7.28721	0.45076	-7.03274	no	n/a
AAGCGCAC	86.2663	0	3.43194	0	-6.44735	-4.29942	-6.44735	no	n/a
AAGCGCTA	29.2215	0	1.79058	0.771573	-4.9175	-3.43694	-4.09247	no	n/a
AAGCGGAG	17.8498	0	2.23822	0	-4.23648	-2.54128	-4.23648	no	n/a
AAGCGGTG	27.8233	1.32606	0.895288	0.86802	-3.63128	-3.92675	-3.94766	no	n/a
AAGCGGTT	15.706	0.110505	0.895288	0	-3.91108	-3.13987	-4.06229	no	n/a
AAGCGTCG	138.511	0.110505	5.67016	0	-6.97302	-4.38651	-7.12423	no	n/a
AAGCTAAG	25.8659	0	0.447644	0	-4.74771	-4.214	-4.74771	no	n/a
AAGCTACT	65.4804	0	2.38744	0	-6.05486	-4.29466	-6.05486	no	n/a
AAGCTAGA	100.714	0	4.32723	0	-6.66837	-4.25499	-6.66837	no	n/a
AAGCTGAC	46.7451	0.221011	0.596859	0	-5.2892	-4.90204	-5.57728	no	n/a
AAGCTGAG	43.0633	1.43657	1.93979	0.0964467	-4.17665	-3.90579	-5.32867	no	n/a
AAGCTGGG	212.753	0	7.16231	0	-7.7398	-4.71082	-7.7398	no	n/a
AAGCTGGT	61.4723	0	2.53665	0	-5.96515	-4.14276	-5.96515	no	n/a
AAGCTGTT	266.489	0.331516	8.50524	0	-7.65027	-4.81461	-8.06334	no	n/a
AAGCTTCA	234.098	0.221011	8.35602	4.24365	-7.58904	-4.65122	-5.48655	no	n/a
AAGGAAAG	60.1208	0.221011	2.08901	177.365	-5.64552	-4.30645	1.5451	no	n/a
AAGGAAGG	197.187	35.6932	5.0733	0.964467	-2.43328	-5.02824	-6.65658	no	n/a
AAGGAATC	514.615	104.317	207.11	780.253	-2.29156	-1.30895	0.599496	no	n/a
AAGGAATG	68.9292	0	2.23822	0.0964467	-6.12782	-4.43262	-5.99499	no	n/a
AAGGACCA	13.8418	0	0.596859	0	-3.89159	-3.21635	-3.89159	no	n/a
AAGGAGAA	17.7566	0	0.895288	0	-4.22933	-3.30691	-4.22933	no	n/a
AAGGAGGG	19.0149	0	2.53665	0.385787	-4.32301	-2.50062	-3.8523	no	n/a
AAGGATTC	250.783	0.331516	296.34	0	-7.56297	0.239935	-7.97604	no	n/a
AAGGCAAG	104.536	0	5.0733	0	-6.72159	-4.11911	-6.72159	no	n/a
AAGGCAGA	17.2439	0	0.596859	0	-4.18935	-3.51411	-4.18935	no	n/a
AAGGCAGG	121.453	0	3.28272	0.0964467	-6.93609	-4.83756	-6.80325	no	n/a
AAGGCATT	251.575	92.2719	6.1178	1.4467	-1.4372	-5.14914	-6.68973	no	n/a
AAGGCTAA	15.0069	0	0.149215	0	-4.00062	-3.79997	-4.00062	no	n/a
AAGGCTAT	82.1651	0	3.28272	0.0964467	-6.37791	-4.27938	-6.24507	no	n/a
AAGGCTGG	58.7692	0.331516	1.79058	0	-5.48826	-4.42077	-5.90133	no	n/a
AAGGGAAG	638.585	0.884042	421.084	6.17259	-8.40716	-0.599607	-6.4785	no	n/a
AAGGGAGT	88.4102	0.110505	2.53665	0	-6.33115	-4.65998	-6.48237	no	n/a
AAGGGATA	215.549	3.09415	57	0	-5.72499	-1.90057	-7.75855	no	n/a
AAGGGCAA	19.2946	0	0.447644	0.0964467	-4.34302	-3.80932	-4.21019	no	n/a
AAGGGGAC	466.938	8.3984	1215.35	0.771573	-5.63776	1.37817	-8.04514	no	n/a
AAGGGGAT	165.402	0	4.17801	0	-7.37853	-5.00613	-7.37853	no	n/a
AAGGGGGC	23.6289	0	2.38744	0.0964467	-4.62228	-2.86208	-4.48944	no	n/a
AAGGGGGG	326.004	1.10505	56.7016	621.695	-7.27931	-2.50262	0.929219	no	n/a
AAGGGGGT	368.648	0.110505	177.118	0	-8.37879	-1.05332	-8.53001	no	n/a
AAGGGGTC	37.0046	0	1.0445	0	-5.2481	-4.21635	-5.2481	no	n/a
AAGGGTAT	34.7675	0.110505	2.53665	0	-5.00936	-3.33819	-5.16058	no	n/a
AAGGGTCG	178.172	0.110505	22.6806	4.14721	-7.33398	-2.91956	-5.12141	no	n/a
AAGGGTGA	32.7169	0	2.08901	0	-5.0754	-3.44826	-5.0754	no	n/a
AAGGGTTG	73.5897	1.43657	3.13351	0.0964467	-4.93605	-4.17354	-6.08807	no	n/a
AAGGTAGA	113.903	0.110505	2.83508	0.192893	-6.69306	-4.90502	-6.58981	no	n/a
AAGGTAGC	77.7376	3.20465	3.58115	0	-4.22699	-4.10327	-6.29898	no	n/a
AAGGTATG	69.1156	0	1.0445	2.02538	-6.13166	-5.09991	-4.53455	no	n/a
AAGGTCGT	47.5374	0	1.34293	0	-5.60102	-4.37271	-5.60102	no	n/a
AAGGTCTT	19.1082	0	0.895288	0	-4.32971	-3.40729	-4.32971	no	n/a
AAGGTGAT	15.0069	0	48.0471	0.0964467	-4.00062	1.61548	-3.86779	no	n/a
AAGGTGCT	865.366	2.76263	555.676	986.746	-7.84709	-0.638141	0.189162	no	n/a
AAGGTTAA	146.107	0	5.81937	0	-7.20073	-4.43109	-7.20073	no	n/a
AAGGTTAT	81.0932	0.331516	3.43194	0	-5.94612	-4.21125	-6.35919	no	n/a
AAGGTTGG	101.693	0	2.23822	0.675127	-6.68219	-4.98699	-5.93792	no	n/a
AAGTAAAG	38.962	1.10505	1.0445	0.192893	-4.2467	-4.28881	-5.06609	no	n/a
AAGTAATG	366.038	0.110505	13.5785	0.0964467	-8.36857	-4.65401	-8.38695	no	n/a
AAGTACAA	115.534	0.331516	2.53665	0	-6.45154	-5.04223	-6.86461	no	n/a
AAGTACCG	165.588	53.153	652.814	1.35025	-1.62117	1.97259	-6.14733	no	n/a
AAGTACCT	325.584	76.6907	8.35602	193.568	-2.07164	-5.12542	-0.747178	no	n/a
AAGTAGAC	128.397	0	5.96859	0	-7.01567	-4.2148	-7.01567	no	n/a
AAGTAGCG	23.1162	0.552526	16.2644	0.192893	-3.95731	-0.482203	-4.33747	no	n/a
AAGTATGA	223.798	49.9484	236.655	0.482233	-2.14152	0.0802338	-7.24472	no	n/a
AAGTCAGG	17.4304	1.10505	1.79058	1.06091	-3.13016	-2.72345	-3.16073	no	n/a
AAGTCATT	357.509	905.48	11.6387	162.898	1.33827	-4.82608	-1.12921	no	n/a
AAGTCCGT	84.2157	0	13.5785	0.0964467	-6.41305	-2.54727	-6.28021	no	n/a
AAGTCCTG	194.624	0.221011	357.369	0	-7.32386	0.873367	-7.61194	no	n/a
AAGTCGGT	83.6098	0	101.018	0	-6.40275	0.269932	-6.40275	no	n/a
AAGTCGTG	67.764	0.442021	2.98429	0	-5.57549	-4.10926	-6.10358	no	n/a
AAGTCTCG	199.797	393.288	5.0733	6.07614	0.973515	-5.04711	-4.82663	no	n/a
AAGTCTTG	116.979	0.221011	4.0288	0	-6.59431	-4.55218	-6.88239	no	n/a
AAGTGACC	103.976	0.110505	2.83508	0	-6.5627	-4.77466	-6.71392	no	n/a
AAGTGACT	36.6317	0.110505	1.0445	0	-5.08266	-4.20213	-5.23388	no	n/a
AAGTGAGA	132.545	0	28.2016	0	-7.06119	-2.19321	-7.06119	no	n/a
AAGTGCAA	38.5425	0	1.19372	0.482233	-5.30533	-4.17196	-4.73756	no	n/a
AAGTGCGT	28.5224	0.442021	1.0445	0.28934	-4.35565	-3.85199	-4.51711	no	n/a
AAGTGGAA	265.79	0	61.6257	0	-8.05956	-2.09088	-8.05956	no	n/a
AAGTGGAG	50.8929	0.221011	3.43194	0.192893	-5.40939	-3.54953	-5.443	no	n/a
AAGTGGCC	327.216	46.4122	256.052	0.964467	-2.79131	-0.352581	-7.38436	no	n/a
AAGTGGCT	97.638	0	3.28272	0	-6.62407	-4.52554	-6.62407	no	n/a
AAGTGGGC	138.045	2.87314	2.23822	0.192893	-5.1659	-5.4242	-6.86494	no	n/a
AAGTGGGG	662.727	386.216	157.571	7.13705	-0.777451	-2.06546	-6.34994	no	n/a
AAGTGGTA	114.556	0.331516	2.68586	0.385787	-6.43938	-4.97044	-6.38174	no	n/a
AAGTGGTG	368.321	1072.45	11.4895	389.162	1.53931	-4.88609	0.0791975	no	n/a
AAGTGTGA	195.975	0.110505	73.1152	0	-7.47065	-1.41017	-7.62187	no	n/a
AAGTTACA	68.7428	0	1.0445	0.57868	-6.12397	-5.09222	-5.46525	no	n/a
AAGTTAGA	353.594	0.773537	410.34	0	-7.6434	0.214164	-8.47002	no	n/a
AAGTTAGC	88.317	0.442021	4.62566	269.858	-5.95277	-3.98884	1.60053	no	n/a
AAGTTAGG	462.557	1221.64	788.6	22.5685	1.39918	0.768374	-4.29781	no	n/a
AAGTTCCG	452.304	0.221011	1769.09	0.192893	-8.53626	1.96527	-8.56987	no	n/a
AAGTTGAG	29.1749	0.331516	0.149215	0	-4.50221	-4.71463	-4.91528	no	n/a
AAGTTGGT	377.409	0.331516	25.9634	0.0964467	-8.15073	-3.81088	-8.43097	no	n/a
AAGTTGTC	94.0028	0	4.0288	0	-6.5699	-4.23968	-6.5699	no	n/a
AAGTTGTG	750.578	169.515	457.343	3.85787	-2.14002	-0.713494	-7.27346	no	n/a
AAGTTTAC	120.521	0	102.361	0	-6.92506	-0.233512	-6.92506	no	n/a
AAGTTTAT	281.449	25.1952	654.008	0.28934	-3.43062	1.21352	-7.77521	no	n/a
AAGTTTGG	91.3463	0.221011	2.98429	0	-6.24091	-4.53466	-6.52898	no	n/a
AAGTTTTT	239.365	0.994547	293.505	209.289	-6.91302	0.293069	-0.192849	no	n/a
AATAAGTG	20.5063	0	0.447644	0	-4.42669	-3.89298	-4.42669	no	n/a
AATAATGC	22.1375	0.331516	0.746074	1.15736	-4.11909	-3.72805	-3.42289	no	n/a
AATAATGT	18.8751	0.331516	0.746074	0	-3.89982	-3.50878	-4.31289	no	n/a
AATACCAG	42.5506	0.110505	22.9791	0	-5.2934	-0.860917	-5.44462	no	n/a
AATACTAG	57.9303	0	1.93979	0	-5.88094	-4.32522	-5.88094	no	n/a
AATAGAGT	50.2405	0.221011	1.49215	0	-5.39114	-4.36182	-5.67921	no	n/a
AATAGCGG	101.972	0	3.43194	0	-6.68611	-4.53817	-6.68611	no	n/a
AATAGCTC	33.7888	0	0.596859	0	-5.12055	-4.44531	-5.12055	no	n/a
AATAGGGT	602.42	197.031	13.5785	3.47208	-1.60744	-5.37124	-7.07607	no	n/a
AATAGGTA	25.027	0	0.447644	0	-4.70194	-4.16823	-4.70194	no	n/a
AATATCTG	16.8711	0	0.298429	0	-4.15956	-3.78279	-4.15956	no	n/a
AATATGGG	19.1082	0.552526	0.447644	0	-3.69509	-3.796	-4.32971	no	n/a
AATATGGT	99.7819	42.434	6.41623	2.12183	-1.21434	-3.76441	-5.0127	no	n/a
AATATGTT	24.7008	0.442021	1.0445	0	-4.15565	-3.65199	-4.68374	no	n/a
AATATTCC	38.3561	0	1.49215	0	-5.29852	-3.98113	-5.29852	no	n/a
AATATTGG	39.8941	0.110505	1.0445	0	-5.2026	-4.32207	-5.35382	no	n/a
AATATTGT	31.8314	93.1559	1.0445	2.41117	1.51998	-4.00525	-3.26674	no	n/a
AATCAATC	34.5345	0	37.6021	0	-5.15115	0.119459	-5.15115	no	n/a
AATCACAG	278.094	0	5.52094	0	-8.12461	-5.41952	-8.12461	no	n/a
AATCAGGC	18.4557	0.331516	0.895288	0	-3.86905	-3.3597	-4.28212	no	n/a
AATCAGGT	88.55	108.074	33.4241	1.92893	0.284544	-1.37927	-4.93425	no	n/a
AATCAGTT	258.939	0	167.867	55.1675	-8.02203	-0.622289	-2.21036	no	n/a
AATCATGT	615.422	744.805	903.794	10.8985	0.27488	0.553669	-5.69507	no	n/a
AATCCCCA	34.5811	0	0.746074	0	-5.15304	-4.34892	-5.15304	no	n/a
AATCCGAT	99.2692	259.024	4.47644	5.20812	1.37477	-4.1945	-4.01358	no	n/a
AATCGGCT	39.0086	0	2.08901	0	-5.32224	-3.6951	-5.32224	no	n/a
AATCGTGT	30.3866	0.221011	2.68586	0	-4.684	-3.09008	-4.97208	no	n/a
AATCTGCC	18.1761	0.110505	0	0	-4.11002	-4.26123	-4.26123	no	n/a
AATGAATA	41.9447	0	0.895288	0	-5.42441	-4.50199	-5.42441	no	n/a
AATGACGC	140.981	0	3.58115	3.95431	-7.14955	-4.95384	-4.84087	no	n/a
AATGACGT	18.5023	0	1.0445	0	-4.28557	-3.25382	-4.28557	no	n/a
AATGAGAC	250.503	0.110505	292.162	0	-7.82322	0.221123	-7.97443	no	n/a
AATGATTC	590.349	0.884042	19.9948	0.0964467	-8.29403	-4.81591	-9.07503	no	n/a
AATGCACA	150.675	0	415.712	0.0964467	-7.24484	1.45807	-7.112	no	n/a
AATGCCTC	35.9327	0.442021	1.34293	0.86802	-4.67873	-3.97851	-4.30532	no	n/a
AATGCGCA	151.094	18.0124	3.28272	0.28934	-2.99996	-5.15029	-6.88219	no	n/a
AATGCGCG	193.691	0.110505	5.37173	0	-7.45383	-4.93336	-7.60505	no	n/a
AATGCGTA	57.0448	0	2.53665	0.0964467	-5.8591	-4.03671	-5.72626	no	n/a
AATGCGTG	54.4815	0	1.93979	0	-5.79394	-4.23822	-5.79394	no	n/a
AATGCTAG	39.8009	0	2.38744	0	-5.35053	-3.59034	-5.35053	no	n/a
AATGCTGG	311.183	1.54707	9.54974	0	-6.93741	-4.88711	-8.28625	no	n/a
AATGGAAC	30.8061	1.43657	1.34293	0	-3.70638	-3.76292	-4.99123	no	n/a
AATGGAAG	237.314	574.959	5.96859	7.42639	1.2731	-5.09585	-4.8218	no	n/a
AATGGACT	263.599	0.110505	776.812	107.634	-7.89645	1.55561	-1.28433	no	n/a
AATGGATG	19.3412	0.331516	0.596859	0	-3.93326	-3.67109	-4.34633	no	n/a
AATGGCGA	38.5892	0.110505	1.34293	0.0964467	-5.15582	-4.07872	-5.1742	no	n/a
AATGGCGT	117.678	0.663032	109.822	0.482233	-6.1571	-0.0988112	-6.32314	no	n/a
AATGGGAA	28.4292	0.110505	1.19372	0	-4.72796	-3.7458	-4.87918	no	n/a
AATGGGGA	91.2997	0	1.79058	0	-6.52825	-5.04769	-6.52825	no	n/a
AATGGGGT	183.392	0.331516	7.01309	0.675127	-7.11356	-4.52427	-6.78236	no	n/a
AATGGGTA	168.991	0.221011	295.296	0	-7.12124	0.801583	-7.40931	no	n/a
AATGGTAG	12.9563	0.221011	0.746074	3.08629	-3.51477	-2.99873	-1.77205	no	n/a
AATGGTGG	42.0379	0	1.0445	0.675127	-5.42754	-4.39579	-4.68327	no	n/a
AATGGTGT	36.1191	0	55.3587	0	-5.21409	0.602476	-5.21409	no	n/a
AATGTAGT	238.572	0	6.41623	0.0964467	-7.90432	-5.01363	-7.77148	no	n/a
AATGTGGC	35.8394	0	1.34293	0.771573	-5.20318	-3.97486	-4.37815	no	n/a
AATGTGGG	140.748	0	5.0733	0.192893	-7.14718	-4.5447	-6.89272	no	n/a
AATGTGGT	145.269	0.773537	3.58115	0	-6.36585	-4.99677	-7.19248	no	n/a
AATGTTAT	454.075	938.19	978.252	19.4822	1.04531	1.10558	-4.47366	no	n/a
AATGTTCT	229.438	608.663	281.121	8.77665	1.40364	0.291935	-4.55889	no	n/a
AATGTTGA	365.199	0.221011	11.788	0	-8.22841	-4.83977	-8.51648	no	n/a
AATGTTGC	103.51	55.5841	3.28272	0.964467	-0.885175	-4.60897	-5.73336	no	n/a
AATGTTTT	120.941	0.331516	2.83508	1.25381	-6.51697	-4.99078	-5.75767	no	n/a
AATTACGG	62.3578	0	2.23822	0	-5.98545	-4.29025	-5.98545	no	n/a
AATTAGTG	248.033	0.110505	8.65445	0	-7.80898	-4.689	-7.96019	no	n/a
AATTATCA	31.1789	0	1.0445	0	-5.00804	-3.97629	-5.00804	no	n/a
AATTCCTA	850.732	853.764	803.521	2656.43	0.00512531	-0.0822697	1.64156	no	n/a
AATTCGGC	15.6594	0	0.596859	0	-4.05826	-3.38302	-4.05826	no	n/a
AATTCGGT	177.846	0	7.16231	0	-7.48257	-4.45359	-7.48257	no	n/a
AATTGAGG	83.47	0.110505	3.28272	101.269	-6.24915	-4.30184	0.275857	no	n/a
AATTGCAG	272.92	0.221011	7.46074	0	-7.80954	-5.01683	-8.09761	no	n/a
AATTGGAC	63.0103	0	2.08901	0	-6.00023	-4.37309	-6.00023	no	n/a
AATTGGCG	15.9856	0	0.447644	0	-4.08624	-3.55253	-4.08624	no	n/a
AATTGGTA	88.2704	0	315.888	0	-6.48011	1.82772	-6.48011	no	n/a
AATTGGTG	64.5017	0.110505	35.3639	1.92893	-5.88224	-0.849025	-4.48308	no	n/a
AATTGTAG	105.747	0.110505	4.17801	0	-6.58684	-4.36566	-6.73806	no	n/a
AATTGTGC	22.5103	0	1.34293	0	-4.55522	-3.32691	-4.55522	no	n/a
AATTGTTT	497.045	206.645	1659.86	3.66497	-1.26216	1.73759	-6.73826	no	n/a
AATTTCAG	138.604	0.110505	4.32723	0	-6.97398	-4.71181	-7.1252	no	n/a
AATTTCTT	90.9269	0.110505	3.28272	29.4162	-6.3712	-4.42389	-1.59565	no	n/a
AATTTGAG	73.3567	1.32606	2.38744	0.28934	-4.9985	-4.4562	-5.84976	no	n/a
AATTTGCC	97.3584	0.110505	2.53665	0	-6.46876	-4.79759	-6.61998	no	n/a
AATTTTTA	14.401	0	0.298429	0	-3.94495	-3.56819	-3.94495	no	n/a
ACAAAAGG	46.4188	0	1.19372	0	-5.56739	-4.43401	-5.56739	no	n/a
ACAAACGT	28.7554	0	0.895288	0	-4.89508	-3.97266	-4.89508	no	n/a
ACAAAGAG	55.367	0	0.746074	0	-5.81678	-5.01267	-5.81678	no	n/a
ACAACCGG	141.633	38.4558	5.0733	0.675127	-1.854	-4.55369	-6.4119	no	n/a
ACAAGCAT	49.5414	0	1.79058	0.385787	-5.65939	-4.17883	-5.18869	no	n/a
ACAATTCG	74.7082	33.5936	5.96859	0.482233	-1.12995	-3.44151	-5.67461	no	n/a
ACAATTTG	1145	2061.48	1637.93	41.665	0.847773	0.51615	-4.74741	no	n/a
ACACGCCA	188.798	0.110505	4.0288	0	-7.4171	-5.23811	-7.56832	no	n/a
ACACGCGG	31.4119	0	35.6623	0	-5.01845	0.177772	-5.01845	no	n/a
ACACGGCC	84.2157	0	98.9294	0.0964467	-6.41305	0.229789	-6.28021	no	n/a
ACACGGGG	380.812	2.76263	13.5785	1481.52	-6.66498	-4.71094	1.95712	no	n/a
ACACGTCC	147.832	0	236.655	0	-7.21754	0.675182	-7.21754	no	n/a
ACAGATGA	103.837	0	2.83508	0	-6.712	-4.77274	-6.712	no	n/a
ACAGCGGC	21.8579	0	1.19372	0	-4.51462	-3.38124	-4.51462	no	n/a
ACAGCTAA	476.772	0	36.856	0	-8.90018	-3.65773	-8.90018	no	n/a
ACAGCTGA	151.887	0	5.0733	0	-7.25632	-4.65384	-7.25632	no	n/a
ACAGGCGA	107.145	82.1054	2.98429	1.35025	-0.379959	-4.76251	-5.52401	no	n/a
ACAGGTGA	14.4942	0	1.0445	0	-3.95366	-2.92191	-3.95366	no	n/a
ACAGGTTG	50.9862	0	1.64136	2.31472	-5.70006	-4.29877	-3.97117	no	n/a
ACAGTATG	176.261	323.228	3.58115	4.91878	0.871132	-5.27402	-4.90443	no	n/a
ACAGTTTG	136.414	0.994547	2.98429	0	-6.10632	-5.10806	-7.10238	no	n/a
ACATAGCT	268.633	1.43657	136.382	0.0964467	-6.79	-0.9728	-7.94202	no	n/a
ACATAGTG	45.5799	0	0.895288	0	-5.54164	-4.61922	-5.54164	no	n/a
ACATGATT	50.2405	0	1.79058	0	-5.67921	-4.19865	-5.67921	no	n/a
ACATGCTT	55.5535	0.110505	0.895288	0	-5.67033	-4.89913	-5.82154	no	n/a
ACATGTAG	411.338	0	734.286	0	-8.68768	0.834477	-8.68768	no	n/a
ACCAGAAC	73.0304	0	3.28272	0	-6.21005	-4.11152	-6.21005	no	n/a
ACCAGACC	42.6904	0	2.53665	0	-5.44924	-3.62686	-5.44924	no	n/a
ACCAGCGT	22.4637	0	1.49215	0	-4.55236	-3.23497	-4.55236	no	n/a
ACCAGTAT	23.2094	0	0.596859	0	-4.5975	-3.92226	-4.5975	no	n/a
ACCCGCAA	198.072	0	235.61	0.0964467	-7.63715	0.249218	-7.50431	no	n/a
ACCCGCTT	51.7784	35.0302	14.0262	0.675127	-0.550743	-1.81247	-4.97761	no	n/a
ACCGAACT	39.0552	0	1.79058	0	-5.32392	-3.84335	-5.32392	no	n/a
ACCGCTTG	15.6128	0.110505	0.746074	0	-3.903	-3.25011	-4.05422	no	n/a
ACCGGCTT	29.6875	0	1.49215	0	-4.93958	-3.62219	-4.93958	no	n/a
ACCGGTCT	48.6093	0	1.19372	2.31472	-5.63254	-4.49916	-3.90365	no	n/a
ACCGTGGA	32.4373	0	0.447644	0.0964467	-5.06338	-4.52968	-4.93055	no	n/a
ACCGTGGC	246.169	0.221011	6.41623	0	-7.66128	-5.05867	-7.94935	no	n/a
ACCTACTA	130.821	0	4.47644	0	-7.04244	-4.5892	-7.04244	no	n/a
ACCTCGGT	302.888	0.110505	9.54974	0	-8.09618	-4.84826	-8.24739	no	n/a
ACCTTTAA	186.468	0.110505	5.81937	0	-7.39928	-4.78086	-7.5505	no	n/a
ACGAAGGG	968.97	2.32061	544.186	997.258	-8.19035	-0.831191	0.0414733	no	n/a
ACGACAAG	466.891	830.668	395.867	13.9848	0.829834	-0.23752	-4.96461	no	n/a
ACGACACG	49.6346	0.110505	1.79058	0	-5.51084	-4.18149	-5.66205	no	n/a
ACGACTGT	90.787	24.3112	3.13351	27.7766	-1.85852	-4.47285	-1.67339	no	n/a
ACGAGTGG	203.432	0	30.8874	0	-7.67548	-2.68056	-7.67548	no	n/a
ACGCACGT	43.3895	4.64122	0.895288	0	-2.97614	-4.54973	-5.47215	no	n/a
ACGCCGTT	11.6047	0	0.596859	0	-3.65589	-2.98065	-3.65589	no	n/a
ACGCGAAA	23.9085	0	0.895288	0.675127	-4.63857	-3.71615	-3.8943	no	n/a
ACGCTTAG	29.6875	0	1.0445	0.0964467	-4.93958	-3.90783	-4.80675	no	n/a
ACGGAGTT	12.7698	0.552526	0.746074	0.0964467	-3.14882	-2.97933	-3.6506	no	n/a
ACGGATGA	55.6933	66.1927	28.0524	1.4467	0.245126	-0.964522	-4.53427	no	n/a
ACGGATTG	18.5955	0	71.1754	0	-4.29245	1.88099	-4.29245	no	n/a
ACGGGATT	119.822	0.110505	3.28272	0	-6.76552	-4.81821	-6.91674	no	n/a
ACGGGGAA	59.8412	0	13.4293	0	-5.92698	-2.07604	-5.92698	no	n/a
ACGGGGGG	115.721	0	3.13351	0.0964467	-6.86692	-4.81955	-6.73408	no	n/a
ACGGGTCG	1029.6	6.18829	25.9634	2507.13	-7.16362	-5.25635	1.28312	no	n/a
ACGGTCAC	46.3256	0.110505	107.285	0	-5.41333	1.19414	-5.56455	no	n/a
ACGGTGTG	50.054	0	1.34293	0	-5.67395	-4.44564	-5.67395	no	n/a
ACGGTTGG	144.616	11.8241	4.47644	7.61929	-3.50524	-4.73279	-4.07846	no	n/a
ACGGTTTT	95.9136	1.43657	2.53665	0.675127	-5.31378	-4.77624	-5.85436	no	n/a
ACGTATTT	11.4649	0	1.0445	0	-3.6398	-2.60805	-3.6398	no	n/a
ACGTGAAC	20.9258	0	0.746074	0	-4.45456	-3.65044	-4.45456	no	n/a
ACGTGCAT	27.3573	0	0.895288	0	-4.82565	-3.90323	-4.82565	no	n/a
ACGTGCGA	128.118	263.003	3.58115	4.3401	1.03186	-4.81683	-4.59568	no	n/a
ACGTTACG	55.4603	0	1.19372	0	-5.81916	-4.68579	-5.81916	no	n/a
ACTAATCG	34.9073	0	0.596859	0	-5.16621	-4.49097	-5.16621	no	n/a
ACTAGGCA	20.9258	0.110505	1.49215	0	-4.30334	-3.13717	-4.45456	no	n/a
ACTAGGTC	14.2612	0	0.596859	0	-3.9318	-3.25656	-3.9318	no	n/a
ACTAGTAG	173.651	0.110505	5.81937	0	-7.29712	-4.67869	-7.44833	no	n/a
ACTATCGG	126.58	0.221011	305.144	24.1117	-6.70718	1.26281	-2.34497	no	n/a
ACTATTGG	39.2882	0	1.0445	0	-5.33229	-4.30054	-5.33229	no	n/a
ACTCACGT	101.786	0.110505	4.17801	0	-6.53228	-4.3111	-6.6835	no	n/a
ACTCCGTG	89.016	0	2.53665	0	-6.49211	-4.66973	-6.49211	no	n/a
ACTCGGAG	46.279	0	1.34293	0	-5.56313	-4.33481	-5.56313	no	n/a
ACTCGTCG	107.565	0	275.898	0	-6.76241	1.3508	-6.76241	no	n/a
ACTCTGTT	35.3734	2.21011	4.17801	0	-3.50219	-2.81241	-5.18481	no	n/a
ACTGAGCT	73.7295	0	2.08901	0	-6.22361	-4.59646	-6.22361	no	n/a
ACTGCAAC	351.031	499.263	9.40053	9.16243	0.506984	-5.08097	-5.11438	no	n/a
ACTGCTAC	55.6467	0.221011	2.83508	0	-5.53584	-3.88466	-5.82392	no	n/a
ACTGCTTT	11.7445	1.10505	0.746074	0	-2.59795	-2.86769	-3.67181	no	n/a
ACTGGAGT	88.5034	0	2.23822	0	-6.48387	-4.78867	-6.48387	no	n/a
ACTGGCGA	450.02	761.05	62.6702	12.1523	0.756693	-2.8245	-5.09981	no	n/a
ACTGGCTC	162.932	0.221011	4.0288	0	-7.06888	-5.02674	-7.35695	no	n/a
ACTGGCTG	272.454	0.110505	420.636	0	-7.94394	0.624699	-8.09516	no	n/a
ACTGGGAC	15.6128	0.110505	0.596859	0	-3.903	-3.37898	-4.05422	no	n/a
ACTGGTAC	247.241	0.221011	7.75917	0.0964467	-7.66752	-4.8248	-7.82276	no	n/a
ACTGGTGG	171.414	220.458	246.503	5.30457	0.361155	0.521566	-4.77334	no	n/a
ACTGTACC	469.921	0.331516	769.799	0.28934	-8.46627	0.71087	-8.51271	no	n/a
ACTGTGGA	47.817	0.110505	1.34293	55.6497	-5.4581	-4.381	0.214685	no	n/a
ACTTCTCG	188.984	0	4.92409	0	-7.56974	-5.00314	-7.56974	no	n/a
ACTTCTGT	27.7767	0	0.596859	0	-4.84683	-4.17159	-4.84683	no	n/a
ACTTCTTG	207.3	0.110505	6.86388	0	-7.5513	-4.72728	-7.70252	no	n/a
ACTTGAGG	10.6726	0	0.447644	0	-3.54505	-3.01135	-3.54505	no	n/a
ACTTGGTC	430.493	0.110505	12.2356	0	-8.60198	-5.02684	-8.75319	no	n/a
ACTTTCCT	17.3838	0	0.596859	0	-4.20036	-3.52512	-4.20036	no	n/a
AGAAAAGG	113.111	0.221011	284.105	0.482233	-6.54622	1.32105	-6.26652	no	n/a
AGAAACCC	29.3147	0	1.49215	0	-4.92195	-3.60456	-4.92195	no	n/a
AGAAACTG	301.536	0	32.0812	0	-8.24096	-3.19303	-8.24096	no	n/a
AGAAACTT	343.947	0.221011	118.178	0	-8.14215	-1.53326	-8.43023	no	n/a
AGAACACC	252.461	0.221011	106.092	0	-7.69754	-1.24292	-7.98562	no	n/a
AGAACATA	54.0155	0	1.79058	0.192893	-5.78177	-4.3012	-5.5273	no	n/a
AGAACATG	267.701	0.773537	634.461	485.223	-7.24323	1.2418	0.855619	no	n/a
AGAACCAT	16.8245	0.110505	1.19372	0	-4.00457	-3.02241	-4.15579	no	n/a
AGAACCGG	48.8889	0	0.746074	0.192893	-5.64065	-4.83653	-5.38618	no	n/a
AGAACCTT	34.2549	0.110505	2.08901	0	-4.98853	-3.51261	-5.13975	no	n/a
AGAACGCG	63.2899	0.110505	1.93979	0	-5.8553	-4.45081	-6.00652	no	n/a
AGAACGGG	29.8274	0	1.0445	0	-4.94614	-3.91439	-4.94614	no	n/a
AGAACGTA	81.9787	0	1.19372	0	-6.37467	-5.24129	-6.37467	no	n/a
AGAACGTG	189.637	0.110505	7.31152	0.771573	-7.42347	-4.51957	-6.74965	no	n/a
AGAACGTT	143.824	100.007	6.1178	1.83249	-0.51984	-4.34672	-5.67609	no	n/a
AGAAGAAG	125.415	0	193.531	0	-6.98202	0.621839	-6.98202	no	n/a
AGAAGCCT	75.6403	0	13.7278	0.192893	-6.26003	-2.37957	-6.00557	no	n/a
AGAAGCGC	190.429	0	269.034	0	-7.58067	0.496332	-7.58067	no	n/a
AGAAGGCG	87.9907	331.184	2.53665	4.53299	1.90026	-4.6532	-4.00752	no	n/a
AGAAGGGA	177.147	0	4.92409	0	-7.47692	-4.91033	-7.47692	no	n/a
AGAAGTCG	42.271	0	2.23822	0	-5.43533	-3.74013	-5.43533	no	n/a
AGAAGTGG	79.3222	124.097	2.23822	1.73604	0.639182	-4.63252	-4.87564	no	n/a
AGAAGTTA	356.484	146.419	8.65445	1070.65	-1.27795	-5.21054	1.58389	no	n/a
AGAATAAG	54.901	0	2.53665	0	-5.8048	-3.98242	-5.8048	no	n/a
AGAATAGT	114.09	0	2.53665	0	-6.84661	-5.02423	-6.84661	no	n/a
AGAATGAG	42.8302	0	1.19372	0	-5.45385	-4.32048	-5.45385	no	n/a
AGAATGCG	245.61	0.221011	758.309	0	-7.65801	1.62246	-7.94609	no	n/a
AGAATGGC	49.2618	8.50891	2.08901	0	-2.40211	-4.02425	-5.65139	no	n/a
AGAATGGG	222.68	2.98364	157.123	0	-5.8112	-0.500388	-7.80529	no	n/a
AGAATGGT	36.9114	0.110505	0.596859	0	-5.09334	-4.56932	-5.24456	no	n/a
AGAATTCA	20.9258	0	1.19372	0	-4.45456	-3.32118	-4.45456	no	n/a
AGAATTCG	510.281	0.221011	13.2801	0	-8.7099	-5.16204	-8.99797	no	n/a
AGACAGAT	316.869	63.5405	122.654	0.482233	-2.30016	-1.36212	-7.74452	no	n/a
AGACAGTG	30.3866	0	0.596859	0	-4.97208	-4.29684	-4.97208	no	n/a
AGACATAC	51.8717	0	1.79058	0	-5.72442	-4.24386	-5.72442	no	n/a
AGACCCGA	75.0811	0	2.23822	0	-6.24947	-4.55426	-6.24947	no	n/a
AGACCCGT	173.791	213.275	17.0105	4.05076	0.293834	-3.27872	-5.11299	no	n/a
AGACGATG	27.4971	0	0.895288	0.0964467	-4.83274	-3.91033	-4.69991	no	n/a
AGACGGTT	123.551	0.110505	3.13351	0.192893	-6.80937	-4.91322	-6.70612	no	n/a
AGACGTGG	219.231	11.8241	6.26702	0.57868	-4.10209	-4.92151	-7.12416	no	n/a
AGACGTTT	228.366	574.848	113.702	23.2436	1.32804	-0.999764	-3.24197	no	n/a
AGACTAAG	19.5276	0.110505	0.298429	0	-4.20828	-3.98273	-4.35949	no	n/a
AGACTATC	24.8872	0	1.19372	0	-4.69417	-3.56079	-4.69417	no	n/a
AGACTGCG	401.877	948.577	9.1021	60.1827	1.23695	-5.31761	-2.71914	no	n/a
AGACTGTT	19.6674	0.110505	1.0445	0	-4.21807	-3.33754	-4.36929	no	n/a
AGACTTCA	24.0017	0	1.19372	0	-4.64395	-3.51058	-4.64395	no	n/a
AGAGATAA	60.3538	0.110505	1.79058	0	-5.78786	-4.45852	-5.93908	no	n/a
AGAGATGA	34.9539	0	1.34293	0	-5.16808	-3.93976	-5.16808	no	n/a
AGAGCAAG	17.2439	0	0.447644	0	-4.18935	-3.65564	-4.18935	no	n/a
AGAGCAGG	152.912	0.663032	379.005	0.0964467	-6.53214	1.30392	-7.13312	no	n/a
AGAGCGAG	20.8792	0	0.746074	0	-4.45149	-3.64737	-4.45149	no	n/a
AGAGCGTT	39.1018	0.331516	2.38744	0.0964467	-4.91253	-3.5654	-5.19276	no	n/a
AGAGCTGA	21.4384	0	0.447644	0	-4.4879	-3.95419	-4.4879	no	n/a
AGAGCTGG	88.2704	0	2.68586	0	-6.48011	-4.59811	-6.48011	no	n/a
AGAGCTTG	17.943	0	0.447644	0.0964467	-4.24359	-3.70989	-4.11076	no	n/a
AGAGGAAG	68.2767	0.663032	2.68586	0	-5.38048	-4.2323	-6.1143	no	n/a
AGAGGAAT	382.443	1136.88	593.427	19	1.56926	0.632488	-4.26094	no	n/a
AGAGGAGG	157.433	2.98364	4.77487	0.0964467	-5.31364	-4.77794	-7.17489	no	n/a
AGAGGCGT	116.513	0.110505	3.73037	0	-6.72546	-4.63473	-6.87668	no	n/a
AGAGGGAG	110.315	0	4.32723	0.385787	-6.7985	-4.38511	-6.32779	no	n/a
AGAGGGAT	372.003	16.6863	11.788	0.482233	-4.39848	-4.86633	-7.97527	no	n/a
AGAGGGCA	450.766	505.672	521.953	6.55837	0.165476	0.211106	-5.90136	no	n/a
AGAGGGGA	49.355	0.110505	1.64136	1.54315	-5.50285	-4.25278	-4.30745	no	n/a
AGAGGGGC	37.7503	0	1.34293	0	-5.27613	-4.04782	-5.27613	no	n/a
AGAGGGTA	24.9804	39.1189	1.34293	1.35025	0.626856	-3.47104	-3.46654	no	n/a
AGAGGGTT	1033.66	106.085	1250.57	3042.7	-3.27233	0.274583	1.55667	no	n/a
AGAGGTTT	313.7	57.6837	78.4869	1.06091	-2.42294	-1.98519	-7.25455	no	n/a
AGAGTAAA	183.532	0	281.419	0.0964467	-7.52772	0.61397	-7.39489	no	n/a
AGAGTAAG	34.9539	0	1.19372	0	-5.16808	-4.0347	-5.16808	no	n/a
AGAGTACG	9.55408	0	0.298429	0	-3.39973	-3.02296	-3.39973	no	n/a
AGAGTAGC	153.098	0.110505	264.408	180.645	-7.11649	0.784364	0.237268	no	n/a
AGAGTAGG	154.683	0	4.77487	0.57868	-7.28247	-4.75268	-6.62375	no	n/a
AGAGTATA	29.8274	0.110505	2.08901	0	-4.79492	-3.319	-4.94614	no	n/a
AGAGTATC	21.6714	2.43112	1.0445	0.0964467	-2.72413	-3.47105	-4.36997	no	n/a
AGAGTGCA	386.917	0.221011	351.251	0	-8.31153	-0.139142	-8.5996	no	n/a
AGAGTGCG	630.942	0.331516	1174.17	0.192893	-8.89058	0.895006	-9.04918	no	n/a
AGAGTGGG	103.743	0.331516	3.87958	0	-6.29764	-4.42396	-6.71071	no	n/a
AGAGTGTG	94.9349	0	5.0733	0	-6.58398	-3.9815	-6.58398	no	n/a
AGAGTTAG	17.4304	0	0.149215	0	-4.20401	-4.00336	-4.20401	no	n/a
AGAGTTAT	37.0512	0	0.596859	0	-5.24987	-4.57463	-5.24987	no	n/a
AGAGTTCA	49.3084	38.5663	1.49215	0.675127	-0.346525	-4.33534	-4.90846	no	n/a
AGAGTTGG	84.3555	0.552526	59.8351	2.98985	-5.78079	-0.48858	-4.41908	no	n/a
AGAGTTTT	13.2825	0	0.149215	0	-3.83618	-3.63553	-3.83618	no	n/a
AGATAAGT	233.259	0.552526	6.26702	13.3096	-7.23734	-5.0106	-4.03305	no	n/a
AGATAATA	34.5345	0	0.149215	0	-5.15115	-4.9505	-5.15115	no	n/a
AGATACGC	17.2906	0	0.895288	0	-4.19303	-3.27061	-4.19303	no	n/a
AGATATGA	68.4631	0	1.34293	0.28934	-6.11818	-4.88986	-5.75154	no	n/a
AGATATTG	39.9873	0.221011	1.34293	0	-5.06903	-4.12879	-5.35711	no	n/a
AGATCAGC	30.7129	0	0.895288	0	-4.987	-4.06458	-4.987	no	n/a
AGATCAGT	311.09	0.110505	13.877	0	-8.1346	-4.39081	-8.28582	no	n/a
AGATGCTG	304.845	2.21011	8.05759	0	-6.57404	-5.07753	-8.25666	no	n/a
AGATGGAA	109.895	0	2.38744	0	-6.79305	-5.03286	-6.79305	no	n/a
AGATGGCA	269.938	0.331516	346.626	63.4619	-7.66875	0.359574	-2.07144	no	n/a
AGATGGCT	279.725	0.110505	7.16231	0	-7.9818	-5.10404	-8.13301	no	n/a
AGATGGGT	142.565	0	5.37173	0	-7.16557	-4.49388	-7.16557	no	n/a
AGATGTAA	162.28	0.110505	390.495	0.675127	-7.19998	1.26165	-6.60693	no	n/a
AGATGTAG	314.026	0.110505	8.65445	0	-8.14811	-5.02813	-8.29933	no	n/a
AGATGTTG	688.733	0.221011	793.524	0.0964467	-9.14182	0.204054	-9.29706	no	n/a
AGATTCGG	34.4879	0	1.34293	0.192893	-5.14925	-3.92094	-4.89479	no	n/a
AGATTCGT	105.794	0.331516	4.32723	0.0964467	-6.32562	-4.3253	-6.60585	no	n/a
AGATTGGA	16.6381	0	0.895288	0	-4.14062	-3.2182	-4.14062	no	n/a
AGATTGTC	12.5368	0.994547	0.447644	0.675127	-2.76276	-3.22511	-3.01455	no	n/a
AGATTTCA	153.425	0	4.47644	0	-7.27076	-4.81752	-7.27076	no	n/a
AGATTTCG	17.5236	0	1.19372	0	-4.21129	-3.07791	-4.21129	no	n/a
AGCAACTT	32.3907	0	1.0445	0	-5.06137	-4.02962	-5.06137	no	n/a
AGCAAGGG	28.8021	0	0.447644	3.18274	-4.89734	-4.36363	-2.83289	no	n/a
AGCACACA	323.953	400.14	8.95288	5.69035	0.303872	-5.02897	-5.60201	no	n/a
AGCACAGG	52.8504	0.221011	1.49215	0	-5.46281	-4.43349	-5.75088	no	n/a
AGCACCAG	70.0943	0.110505	244.414	0	-6.00045	1.78741	-6.15166	no	n/a
AGCACGCA	30.7595	1.65758	0.746074	0.675127	-3.579	-4.185	-4.24484	no	n/a
AGCACGGG	18.5489	0	0.298429	0	-4.28902	-3.91225	-4.28902	no	n/a
AGCACTGG	281.775	0	168.016	0	-8.14351	-0.742499	-8.14351	no	n/a
AGCAGGGC	7.82968	0	0.149215	0	-3.14236	-2.94171	-3.14236	no	n/a
AGCAGGTG	85.7071	0.110505	3.28272	0.192893	-6.28686	-4.33955	-6.18361	no	n/a
AGCAGTGA	41.7117	0	1.93979	0	-5.41656	-3.86085	-5.41656	no	n/a
AGCAGTTA	71.3993	0	2.23822	0	-6.1779	-4.4827	-6.1779	no	n/a
AGCATAGG	56.0661	139.679	2.38744	1.54315	1.3017	-4.07437	-4.48795	no	n/a
AGCATATA	13.5621	0	0.447644	0	-3.86415	-3.33044	-3.86415	no	n/a
AGCATGAT	172.16	111.61	648.636	2.02538	-0.620765	1.90753	-5.83884	no	n/a
AGCATGGA	85.0546	1.54707	3.87958	0.482233	-5.07834	-4.14042	-5.85941	no	n/a
AGCATGGT	459.528	1032.56	388.257	875.157	1.16626	-0.242567	0.927901	no	n/a
AGCATTGG	109.802	0.221011	3.28272	0	-6.50376	-4.69331	-6.79184	no	n/a
AGCCACTC	63.0569	0.110505	2.53665	0	-5.85007	-4.1789	-6.00128	no	n/a
AGCCATGA	122.339	0.221011	2.38744	0	-6.65841	-5.18629	-6.94648	no	n/a
AGCCCGAT	150.861	0	14.4738	0	-7.24661	-3.29485	-7.24661	no	n/a
AGCCGCTA	290.071	0.110505	279.479	0.192893	-8.03401	-0.0534782	-7.93076	no	n/a
AGCCGTGA	17.5702	0	1.64136	0	-4.21492	-2.81363	-4.21492	no	n/a
AGCCGTGT	101.18	0	172.791	0	-6.67497	0.766237	-6.67497	no	n/a
AGCCGTTT	65.993	0.221011	13.4293	0	-5.77786	-2.21501	-6.06594	no	n/a
AGCCTCAG	344.226	12.0451	58.6414	0.192893	-4.72597	-2.53316	-8.17693	no	n/a
AGCCTTGT	11.4183	0	0.298429	0	-3.63439	-3.25763	-3.63439	no	n/a
AGCGATGT	31.1789	0	0.596859	0.385787	-5.00804	-4.33281	-4.53734	no	n/a
AGCGATTG	278.793	0	10.5942	0	-8.12821	-4.59288	-8.12821	no	n/a
AGCGCAGT	98.4769	0.110505	2.23822	0	-6.48507	-4.94109	-6.63629	no	n/a
AGCGCCAA	36.2589	0	1.93979	0.0964467	-5.21951	-3.6638	-5.08668	no	n/a
AGCGCCAT	291.19	0	259.037	0	-8.19076	-0.16819	-8.19076	no	n/a
AGCGCGTG	21.485	0	1.49215	0	-4.49089	-3.1735	-4.49089	no	n/a
AGCGCTAG	192.713	0	418.1	0	-7.59778	1.11337	-7.59778	no	n/a
AGCGGAAG	86.6858	327.648	106.689	5.11167	1.90613	0.29645	-3.8427	no	n/a
AGCGGAGG	20.6927	0.663032	0.895288	0	-3.70532	-3.51672	-4.43914	no	n/a
AGCGGATA	39.428	0.221011	1.64136	0	-5.04921	-3.936	-5.33728	no	n/a
AGCGGATT	62.7773	0.221011	2.68586	0	-5.7069	-4.11297	-5.99497	no	n/a
AGCGGGAT	30.5264	0.221011	18.2042	0	-4.69041	-0.715141	-4.97849	no	n/a
AGCGGGTA	166.847	0.331516	5.81937	0	-6.97793	-4.62136	-7.391	no	n/a
AGCGGTGA	25.6329	0	0.298429	0.0964467	-4.73514	-4.35837	-4.6023	no	n/a
AGCGGTTA	33.4626	0.331516	2.08901	0	-4.69389	-3.47982	-5.10696	no	n/a
AGCGTAGT	55.3204	0	0.895288	0	-5.81559	-4.89317	-5.81559	no	n/a
AGCGTATT	71.1662	0	2.83508	0	-6.17325	-4.234	-6.17325	no	n/a
AGCGTGCA	20.9258	0	1.64136	0	-4.45456	-3.05327	-4.45456	no	n/a
AGCGTGTG	371.63	0.663032	15.5183	0	-7.80779	-4.49561	-8.5416	no	n/a
AGCGTTCG	32.4373	0	1.34293	0	-5.06338	-3.83507	-5.06338	no	n/a
AGCGTTTC	130.122	0.552526	4.32723	0.0964467	-6.40015	-4.62138	-6.90193	no	n/a
AGCTAACA	58.1168	0.110505	9.69896	0	-5.73428	-2.4661	-5.8855	no	n/a
AGCTAACG	39.3814	0	0.596859	0	-5.33562	-4.66038	-5.33562	no	n/a
AGCTAAGG	91.8124	0	5.52094	0	-6.53625	-3.83116	-6.53625	no	n/a
AGCTACTG	59.5149	0.110505	1.19372	0	-5.768	-4.78584	-5.91922	no	n/a
AGCTATAA	153.098	0.110505	4.92409	0.192893	-7.11649	-4.70111	-7.01324	no	n/a
AGCTATTT	308.434	1.43657	10.7435	904.863	-6.98864	-4.7197	1.54966	no	n/a
AGCTCACA	14.6341	0	0.298429	0	-3.96662	-3.58985	-3.96662	no	n/a
AGCTCAGG	81.1398	2.21011	3.73037	0	-4.67739	-4.11806	-6.36001	no	n/a
AGCTCGGG	31.5052	0	1.0445	0	-5.0226	-3.99085	-5.0226	no	n/a
AGCTCGTT	71.8653	0	2.38744	0	-6.18716	-4.42697	-6.18716	no	n/a
AGCTCTTC	25.5397	0.110505	0.895288	0.0964467	-4.57886	-3.80766	-4.59724	no	n/a
AGCTGAAC	76.7589	0	2.98429	0	-6.28094	-4.28661	-6.28094	no	n/a
AGCTGATA	164.703	0.221011	4.77487	0	-7.08438	-4.84267	-7.37246	no	n/a
AGCTGCTT	20.0403	0	0.298429	0	-4.39508	-4.01831	-4.39508	no	n/a
AGCTGGAT	44.8343	0.442021	2.53665	0	-4.99026	-3.69597	-5.51835	no	n/a
AGCTGGCT	19.8072	0.110505	0.149215	0	-4.2278	-4.17836	-4.37901	no	n/a
AGCTGGGG	24.561	0.110505	0.149215	1.06091	-4.52465	-4.47522	-3.63259	no	n/a
AGCTGTAC	87.1518	0.110505	2.98429	0.385787	-6.3107	-4.46759	-5.99121	no	n/a
AGCTGTGA	30.2002	0.221011	1.0445	0	-4.67541	-3.93173	-4.96348	no	n/a
AGCTGTTC	98.0575	0	2.98429	0	-6.63019	-4.63587	-6.63019	no	n/a
AGCTTACG	77.924	0.110505	3.28272	0	-6.15118	-4.20386	-6.30239	no	n/a
AGCTTACT	21.485	0	0.596859	0	-4.49089	-3.81566	-4.49089	no	n/a
AGCTTGAA	179.756	646.787	7.01309	10.802	1.84147	-4.49554	-3.93694	no	n/a
AGCTTGGG	557.632	0.110505	18.5026	46.3908	-8.97454	-4.84016	-3.55922	no	n/a
AGCTTTTT	60.8665	0	1.19372	0	-5.95109	-4.81771	-5.95109	no	n/a
AGGAAAGG	142.006	0	4.0288	0	-7.15993	-4.82972	-7.15993	no	n/a
AGGAACTC	111.526	0	4.77487	0	-6.81412	-4.28433	-6.81412	no	n/a
AGGAAGAG	449.415	152.497	15.966	39.0609	-1.55304	-4.73054	-3.49099	no	n/a
AGGAAGCG	148.158	135.7	4.62566	3.66497	-0.125824	-4.72868	-4.99883	no	n/a
AGGAAGGT	120.009	0	1.49215	0	-6.91897	-5.60158	-6.91897	no	n/a
AGGAAGTT	21.019	0.331516	0.895288	0.0964467	-4.04761	-3.53826	-4.32784	no	n/a
AGGAATAC	35.653	0	17.7566	2.12183	-5.19586	-0.966538	-3.55347	no	n/a
AGGAATGA	119.263	0	23.4267	0	-6.91005	-2.29966	-6.91005	no	n/a
AGGACACG	61.4257	188.522	1.93979	2.98985	1.60215	-4.40836	-3.96774	no	n/a
AGGACAGC	153.611	0.110505	4.92409	0	-7.12128	-4.70591	-7.2725	no	n/a
AGGACATT	127.605	0.331516	125.788	0	-6.59374	-0.0205307	-7.00681	no	n/a
AGGACCTC	604.563	2.43112	412.429	0.192893	-7.46346	-0.550637	-8.98767	no	n/a
AGGACGAA	31.8314	0	1.34293	0	-5.037	-3.80869	-5.037	no	n/a
AGGACGAT	137.346	0	5.22251	0	-7.11213	-4.47464	-7.11213	no	n/a
AGGACTAA	125.881	0.221011	4.17801	14.8528	-6.69925	-4.61493	-3.00067	no	n/a
AGGACTCA	247.754	0	8.95288	0	-7.95857	-4.64346	-7.95857	no	n/a
AGGACTGG	40.8728	0	0.746074	0	-5.38794	-4.58383	-5.38794	no	n/a
AGGAGATA	18.1761	1.76808	0.746074	0	-2.79235	-3.45712	-4.26123	no	n/a
AGGAGCAC	28.7554	0.110505	8.80367	0	-4.74387	-1.60176	-4.89508	no	n/a
AGGAGCAG	113.996	315.382	245.011	4.72589	1.46008	1.09713	-4.32795	no	n/a
AGGAGCTA	53.4562	1.43657	2.68586	0.771573	-4.48217	-3.88502	-4.94199	no	n/a
AGGAGGAG	996.187	538.713	29.6937	8.77665	-0.885672	-5.02185	-6.67238	no	n/a
AGGAGGCC	187.213	37.0193	4.0288	0.385787	-2.30757	-5.22601	-7.08552	no	n/a
AGGAGGGT	61.9384	0	1.0445	0	-5.97587	-4.94412	-5.97587	no	n/a
AGGAGGTG	12.164	1.76808	0.447644	0.675127	-2.24964	-3.18482	-2.97425	no	n/a
AGGAGGTT	46.6519	0.552526	2.68586	0	-4.93984	-3.69246	-5.57446	no	n/a
AGGAGTTA	193.645	0.110505	568.359	0.86802	-7.45348	1.54849	-6.70319	no	n/a
AGGATAAA	72.611	0	2.53665	0	-6.20185	-4.37947	-6.20185	no	n/a
AGGATACC	455.054	973.551	84.1571	353.573	1.09553	-2.42101	-0.363119	no	n/a
AGGATCAG	118.471	0	20.4424	0	-6.90051	-2.47812	-6.90051	no	n/a
AGGATGAT	24.9338	0.331516	1.64136	0	-4.28369	-3.29548	-4.69676	no	n/a
AGGATGGG	166.94	3.09415	362.443	0	-5.35824	1.11378	-7.3918	no	n/a
AGGATGTA	29.0351	0	0.895288	0	-4.90858	-3.98616	-4.90858	no	n/a
AGGATGTG	114.742	0.331516	3.43194	0	-6.4417	-4.70683	-6.85477	no	n/a
AGGATTGG	34.3947	0	0.298429	0	-5.14546	-4.76869	-5.14546	no	n/a
AGGATTGT	136.181	0.110505	140.262	0	-6.94872	0.0422956	-7.09993	no	n/a
AGGATTTG	84.775	0.442021	2.68586	0.28934	-5.89439	-4.54048	-6.05585	no	n/a
AGGCAAAT	107.518	0.331516	3.73037	0	-6.34873	-4.51984	-6.76179	no	n/a
AGGCAAGG	257.447	0.331516	20.2932	0.482233	-7.60066	-3.60141	-7.44595	no	n/a
AGGCACTA	117.352	5.96728	4.47644	0.0964467	-4.08634	-4.4337	-6.75411	no	n/a
AGGCAGAG	100.481	0	4.47644	0	-6.66506	-4.21183	-6.66506	no	n/a
AGGCAGAT	378.202	0.331516	33.7225	0	-8.15375	-3.44902	-8.56682	no	n/a
AGGCAGGT	37.4706	0.110505	0.746074	0	-5.11447	-4.46157	-5.26569	no	n/a
AGGCAGTC	55.2272	0	2.68586	0	-5.8132	-3.93119	-5.8132	no	n/a
AGGCATAA	46.2324	0	1.34293	0	-5.56171	-4.33339	-5.56171	no	n/a
AGGCATGA	109.336	0	2.98429	0	-6.78576	-4.79143	-6.78576	no	n/a
AGGCCACC	36.5851	0	1.64136	0	-5.23209	-3.83081	-5.23209	no	n/a
AGGCCATG	37.424	0	0.447644	0	-5.26394	-4.73023	-5.26394	no	n/a
AGGCCATT	189.404	0	6.41623	0	-7.57292	-4.68223	-7.57292	no	n/a
AGGCCCAA	20.4131	48.2908	1.49215	5.69035	1.20282	-3.10303	-1.67834	no	n/a
AGGCCCAG	60.1674	0	0.895288	0	-5.93469	-5.01227	-5.93469	no	n/a
AGGCCGTA	44.9741	0	1.0445	0	-5.52275	-4.491	-5.52275	no	n/a
AGGCCTGA	49.9142	0	1.64136	0	-5.67	-4.26872	-5.67	no	n/a
AGGCGATG	121.78	0	3.28272	0	-6.93993	-4.8414	-6.93993	no	n/a
AGGCGATT	525.474	17.2388	234.715	0.385787	-4.85128	-1.15932	-8.56951	no	n/a
AGGCGCAG	29.4545	0	0.596859	0	-4.92858	-4.25335	-4.92858	no	n/a
AGGCGTTC	50.9862	0	0.596859	0	-5.70006	-5.02482	-5.70006	no	n/a
AGGCTAAT	79.2289	0	5.0733	0.86802	-6.32605	-3.72357	-5.42454	no	n/a
AGGCTGTA	662.354	0.331516	151.602	0	-8.96057	-2.12	-9.37364	no	n/a
AGGCTGTC	346.23	0	8.20681	0	-8.43975	-5.23705	-8.43975	no	n/a
AGGCTGTT	14.3544	0.331516	0.596859	0	-3.52751	-3.26535	-3.94058	no	n/a
AGGCTTAG	183.159	28.5104	6.1178	638.67	-2.64166	-4.69337	1.79638	no	n/a
AGGCTTGT	177.053	5.41476	1.49215	0.482233	-4.79477	-6.15878	-6.90839	no	n/a
AGGCTTTC	243.606	0.110505	7.16231	0	-7.7831	-4.90534	-7.93431	no	n/a
AGGGAAAT	600.369	911.668	352.296	151.711	0.60184	-0.767373	-1.97745	no	n/a
AGGGAAGG	95.1213	1.76808	317.529	0	-5.1179	1.7285	-6.58678	no	n/a
AGGGAATA	69.1622	0.994547	1.79058	0	-5.13656	-4.65206	-6.13262	no	n/a
AGGGAATT	15.0069	17.7913	0.298429	0.385787	0.231375	-3.62385	-3.52992	no	n/a
AGGGACAG	20.3665	0	0.746074	0	-4.41728	-3.61316	-4.41728	no	n/a
AGGGACCA	159.949	0	4.47644	0	-7.33046	-4.87722	-7.33046	no	n/a
AGGGAGGG	2023.37	0.331516	1528.41	0.385787	-10.5702	-0.404499	-10.5126	no	n/a
AGGGATAG	40.1271	0.221011	1.19372	0	-5.07394	-4.22864	-5.36202	no	n/a
AGGGATGA	25.3533	27.9578	2.38744	0.675127	0.135972	-2.95972	-3.97564	no	n/a
AGGGATGG	119.729	0	4.47644	0	-6.91563	-4.46239	-6.91563	no	n/a
AGGGATTG	184.324	0	5.37173	0	-7.5339	-4.86222	-7.5339	no	n/a
AGGGATTT	89.7151	0	2.38744	0.0964467	-6.50327	-4.74308	-6.37044	no	n/a
AGGGCACA	103.137	0	3.28272	0	-6.70235	-4.60382	-6.70235	no	n/a
AGGGCACT	54.2485	0.110505	125.34	0	-5.63665	1.19331	-5.78786	no	n/a
AGGGCAGA	19.0616	0	0.447644	0	-4.32636	-3.79265	-4.32636	no	n/a
AGGGCAGC	35.0938	0	1.19372	0	-5.17368	-4.0403	-5.17368	no	n/a
AGGGCATA	157.992	0.221011	71.4738	0.0964467	-7.02473	-1.13342	-7.17997	no	n/a
AGGGCATG	157.526	0	6.56545	0	-7.30857	-4.38915	-7.30857	no	n/a
AGGGCCAA	635.136	1.32606	115.94	846.609	-8.0953	-2.44357	0.414062	no	n/a
AGGGCCAT	131.846	0	5.0733	0.385787	-7.05361	-4.45113	-6.58291	no	n/a
AGGGCCTG	25.3533	0	1.0445	0	-4.71991	-3.68816	-4.71991	no	n/a
AGGGCGAA	241.555	0.331516	5.96859	0.0964467	-7.5091	-5.1213	-7.78933	no	n/a
AGGGCGAT	138.93	0.110505	3.28272	0	-6.97735	-5.03004	-7.12856	no	n/a
AGGGCGGT	30.2468	0	1.0445	0	-4.96564	-3.93389	-4.96564	no	n/a
AGGGCGTA	130.868	0.221011	5.37173	0	-6.75487	-4.37126	-7.04295	no	n/a
AGGGCTAG	76.9919	0	2.38744	0	-6.28525	-4.52506	-6.28525	no	n/a
AGGGCTGC	73.0304	0	2.53665	0	-6.21005	-4.38766	-6.21005	no	n/a
AGGGCTGG	202.966	0	117.73	0	-7.67218	-0.780639	-7.67218	no	n/a
AGGGCTGT	17.6168	0.442021	0.746074	0	-3.69044	-3.41442	-4.21853	no	n/a
AGGGGACA	121.919	4.30971	2.83508	0	-4.53294	-5.00231	-6.94157	no	n/a
AGGGGACG	107.751	210.513	3.13351	3.18274	0.95971	-4.71752	-4.70044	no	n/a
AGGGGATG	11.1853	4.30971	0.298429	0	-1.19843	-3.2303	-3.60707	no	n/a
AGGGGCAT	46.0926	0	1.49215	0	-5.55743	-4.24004	-5.55743	no	n/a
AGGGGCCG	120.568	0	8.95288	0	-6.92562	-3.6105	-6.92562	no	n/a
AGGGGCGT	134.363	0	1.93979	0	-7.08069	-5.52498	-7.08069	no	n/a
AGGGGGAA	182.879	0.110505	4.77487	1.63959	-7.3714	-4.99282	-6.1223	no	n/a
AGGGGGCT	21.9045	0	0.447644	0	-4.51756	-3.98385	-4.51756	no	n/a
AGGGGGGC	20.2733	0	0.298429	0.385787	-4.41097	-4.0342	-3.94027	no	n/a
AGGGGGGT	239.644	0	7.90838	0.192893	-7.91076	-4.7556	-7.65629	no	n/a
AGGGGGTT	18.0828	0.221011	2.38744	5.88325	-3.96613	-2.49401	-1.47111	no	n/a
AGGGGTAA	180.269	1.87859	7.16231	0.28934	-5.97663	-4.47301	-7.13536	no	n/a
AGGGGTCG	73.9159	0.331516	2.38744	0.771573	-5.81413	-4.46701	-5.40217	no	n/a
AGGGGTCT	66.3193	0.110505	2.38744	0	-5.92173	-4.31275	-6.07295	no	n/a
AGGGTACC	128.537	1.10505	43.7199	0.57868	-5.94337	-1.53438	-6.35851	no	n/a
AGGGTAGA	85.474	0.110505	3.58115	0	-6.28298	-4.23848	-6.4342	no	n/a
AGGGTAGG	16.2186	0	1.64136	0.0964467	-4.1059	-2.70462	-3.97306	no	n/a
AGGGTATA	72.9838	0.221011	1.49215	0	-5.92106	-4.89175	-6.20914	no	n/a
AGGGTATG	276.742	0.221011	748.759	0	-7.82953	1.43268	-8.1176	no	n/a
AGGGTGAG	120.009	2.54162	247.696	0.28934	-5.09456	1.03928	-6.55233	no	n/a
AGGGTGCG	293.007	0.221011	7.16231	0	-7.91163	-5.17073	-8.19971	no	n/a
AGGGTGGT	21.7181	0	1.34293	0	-4.50577	-3.27745	-4.50577	no	n/a
AGGGTGTG	30.34	0	2.38744	0	-4.96993	-3.20974	-4.96993	no	n/a
AGGGTGTT	181.947	0	488.678	0.28934	-7.51528	1.42041	-7.14865	no	n/a
AGGGTTAC	156.267	0	5.37173	0	-7.29708	-4.62539	-7.29708	no	n/a
AGGGTTCA	13.1893	0	0.746074	0	-3.82673	-3.02262	-3.82673	no	n/a
AGGGTTGG	41.2457	0	2.23822	0.28934	-5.40073	-3.70553	-5.0341	no	n/a
AGGGTTGT	255.863	198.357	9.99739	2.31472	-0.365645	-4.54577	-6.27597	no	n/a
AGGGTTTT	78.4367	0.110505	93.7068	0.675127	-6.16052	0.253664	-5.56746	no	n/a
AGGTAACA	93.9562	0.331516	3.28272	0	-6.15612	-4.47066	-6.56919	no	n/a
AGGTAAGA	184.37	0.331516	7.60995	4.62944	-7.1212	-4.42826	-5.04128	no	n/a
AGGTAAGC	17.1507	1.32606	6.86388	51.2132	-2.96407	-1.20672	1.52439	no	n/a
AGGTAAGG	276.975	0.442021	6.41623	4.72589	-7.59072	-5.22813	-5.60131	no	n/a
AGGTAAGT	8217.86	729.445	3976.87	31285	-3.49209	-1.04694	1.92851	no	n/a
AGGTAATC	95.867	0	3.58115	0	-6.59793	-4.40222	-6.59793	no	n/a
AGGTACAT	1259.04	1811.4	1053.9	459.954	0.524432	-0.25636	-1.45078	no	n/a
AGGTACGG	98.1507	0.110505	2.23822	0	-6.48033	-4.93635	-6.63155	no	n/a
AGGTACTG	46.1858	0	0.746074	0	-5.56028	-4.75617	-5.56028	no	n/a
AGGTAGGT	32.6237	1.54707	4.0288	36.6497	-3.72257	-2.74119	0.163162	no	n/a
AGGTAGTG	142.146	0.221011	4.0288	0.0964467	-6.87327	-4.83113	-7.02851	no	n/a
AGGTATTG	16.0788	0	0.596859	0	-4.09414	-3.4189	-4.09414	no	n/a
AGGTATTT	42.4108	0	0.596859	0.192893	-5.43998	-4.76474	-5.18552	no	n/a
AGGTCAAG	85.3808	37.9033	2.53665	0.192893	-1.15082	-4.61026	-6.17817	no	n/a
AGGTCAGG	174.257	57.7943	6.71466	98.472	-1.57573	-4.50573	-0.81711	no	n/a
AGGTCATA	78.39	0	56.2539	0	-6.31089	-0.471583	-6.31089	no	n/a
AGGTCCGG	122.572	0.221011	31.4843	0	-6.66113	-1.92754	-6.94921	no	n/a
AGGTCGAT	454.914	182.223	12.0864	2.12183	-1.31516	-5.12262	-7.19023	no	n/a
AGGTCGCA	9.18124	0.110505	1.0445	0	-3.19662	-2.31609	-3.34784	no	n/a
AGGTCGGG	240.716	0.331516	8.80367	0	-7.5041	-4.62385	-7.91717	no	n/a
AGGTCTAG	11.6047	0	0.447644	0	-3.65589	-3.12218	-3.65589	no	n/a
AGGTGAAA	101.879	0.110505	3.43194	1.15736	-6.53359	-4.53687	-5.57554	no	n/a
AGGTGAAT	168.431	0.221011	37.0052	0	-7.11648	-2.15643	-7.40456	no	n/a
AGGTGATC	213.312	0	5.81937	0	-7.74357	-4.97393	-7.74357	no	n/a
AGGTGCAG	17.2439	0	0.596859	0.0964467	-4.18935	-3.51411	-4.05651	no	n/a
AGGTGCTT	21.3452	0	1.79058	0	-4.48189	-3.00133	-4.48189	no	n/a
AGGTGGGG	632.527	640.157	18.5026	9.35533	0.0172725	-5.02166	-5.93496	no	n/a
AGGTGGTA	19.3412	0	1.0445	0	-4.34633	-3.31458	-4.34633	no	n/a
AGGTGGTT	12.2106	0.331516	3.58115	0	-3.31055	-1.52791	-3.72362	no	n/a
AGGTGTAA	208.419	0.221011	8.20681	0	-7.42217	-4.50755	-7.71025	no	n/a
AGGTGTCA	30.6197	55.5841	1.34293	0.675127	0.839576	-3.75443	-4.23848	no	n/a
AGGTGTGA	879.441	616.288	1665.98	9.54822	-0.512283	0.92094	-6.38316	no	n/a
AGGTGTGG	85.8469	1.43657	5.22251	0	-5.15555	-3.8029	-6.4404	no	n/a
AGGTGTTA	56.5322	0	1.79058	0	-5.8463	-4.36573	-5.8463	no	n/a
AGGTGTTG	19.7606	0	1.49215	0	-4.37578	-3.05839	-4.37578	no	n/a
AGGTTAAT	234.145	0.994547	389.45	631.05	-6.88134	0.73159	1.42649	no	n/a
AGGTTATG	260.85	0.331516	580.893	2.79695	-7.61953	1.15201	-6.10775	no	n/a
AGGTTATT	836.797	92.3824	445.406	1.15736	-3.16538	-0.908245	-8.60119	no	n/a
AGGTTCGG	160.182	0	5.52094	0	-7.33255	-4.62747	-7.33255	no	n/a
AGGTTGAG	577.765	741.601	195.024	18.5178	0.359608	-1.56195	-4.89012	no	n/a
AGGTTGCG	81.3262	0.331516	2.83508	0	-5.95021	-4.42402	-6.36328	no	n/a
AGGTTGGC	23.4424	0	1.19372	0	-4.61132	-3.47794	-4.61132	no	n/a
AGGTTGGG	8.0161	0.994547	0.596859	0	-2.17644	-2.49727	-3.1725	no	n/a
AGGTTGTT	399.034	0.442021	699.668	0	-8.11589	0.808607	-8.64398	no	n/a
AGGTTTAG	36.0725	0	1.34293	0.28934	-5.21228	-3.98396	-4.84564	no	n/a
AGGTTTCA	20.4597	0	14.3246	3.47208	-4.42356	-0.48578	-2.26261	no	n/a
AGGTTTTT	453.283	598.054	724.288	10.8985	0.399097	0.674964	-5.25474	no	n/a
AGTAAAGA	47.0713	1.21556	3.28272	0.0964467	-4.43943	-3.48858	-5.45427	no	n/a
AGTAAAGG	312.488	926.476	9.40053	26.4264	1.5649	-4.91368	-3.51478	no	n/a
AGTAACGT	17.4304	0	0.895288	0.0964467	-4.20401	-3.2816	-4.07118	no	n/a
AGTAAGAG	47.0247	0	1.49215	0	-5.5857	-4.26832	-5.5857	no	n/a
AGTAAGGG	71.073	1.65758	3.13351	0	-4.76127	-4.12402	-6.17139	no	n/a
AGTAATCG	21.8113	0	0.596859	0	-4.51167	-3.83644	-4.51167	no	n/a
AGTAATGG	85.8469	0.331516	2.53665	0	-6.02733	-4.61802	-6.4404	no	n/a
AGTAATTG	65.9464	0	1.49215	0	-6.06494	-4.74755	-6.06494	no	n/a
AGTAATTT	109.522	0.442021	141.605	0	-6.2601	0.367684	-6.78819	no	n/a
AGTACACC	157.386	133.38	78.3377	1.73604	-0.237128	-0.997366	-5.85521	no	n/a
AGTACACT	167.359	0.110505	6.41623	0	-7.24418	-4.50471	-7.3954	no	n/a
AGTACCGG	34.3947	0.221011	0.746074	1.35025	-4.85739	-4.34135	-3.91264	no	n/a
AGTACTCC	139.396	0.221011	4.47644	0	-6.84529	-4.68012	-7.13336	no	n/a
AGTAGACA	103.277	0	10.7435	0	-6.70428	-3.1505	-6.70428	no	n/a
AGTAGCGA	21.6248	0	0.447644	0	-4.49984	-3.96613	-4.49984	no	n/a
AGTAGCGT	124.156	0	373.037	0.0964467	-6.96759	1.57945	-6.83475	no	n/a
AGTAGGAA	42.6904	0	1.79058	0	-5.44924	-3.96868	-5.44924	no	n/a
AGTAGGAT	167.126	0.331516	15.5183	0	-6.98033	-3.34741	-7.3934	no	n/a
AGTAGGGT	41.3389	0.110505	1.49215	0	-5.25269	-4.08652	-5.40391	no	n/a
AGTAGTAA	208.092	0.110505	5.22251	0	-7.55678	-5.0705	-7.708	no	n/a
AGTAGTAC	22.7434	0	0.447644	0	-4.56945	-4.03575	-4.56945	no	n/a
AGTAGTCC	18.1294	0	0.746074	0	-4.25772	-3.45361	-4.25772	no	n/a
AGTAGTGC	88.2238	0	2.53665	0	-6.47936	-4.65697	-6.47936	no	n/a
AGTAGTTG	174.583	0.221011	3.28272	0	-7.16794	-5.35748	-7.45601	no	n/a
AGTATAAT	75.9666	0	59.8351	0	-6.26616	-0.339328	-6.26616	no	n/a
AGTATAGG	16.1254	0.221011	2.68586	0.28934	-3.80999	-2.21606	-3.73143	no	n/a
AGTATGCG	577.206	0.110505	1009.89	0.192893	-9.02422	0.805963	-8.92098	no	n/a
AGTATGCT	28.1496	0	34.4686	0	-4.8654	0.283067	-4.8654	no	n/a
AGTATGGT	24.6542	1.76808	1.0445	0.57868	-3.21223	-3.64937	-4.0224	no	n/a
AGTATTGC	26.0523	0	1.0445	2.21827	-4.75768	-3.72593	-3.07139	no	n/a
AGTATTGT	75.4073	0	1.64136	0	-6.25564	-4.85436	-6.25564	no	n/a
AGTCAATG	51.2192	0	1.64136	0	-5.70651	-4.30523	-5.70651	no	n/a
AGTCAGAG	228.878	0.110505	6.26702	45.5228	-7.69351	-4.98336	-2.30486	no	n/a
AGTCAGGG	468.243	0.884042	37.1545	0	-7.96036	-3.62041	-8.87419	no	n/a
AGTCATGG	141.167	349.749	172.94	5.69035	1.30285	0.290999	-4.40936	no	n/a
AGTCCAAG	186.98	0	6.71466	0	-7.55444	-4.60683	-7.55444	no	n/a
AGTCCAGT	19.8072	0.331516	0.895288	0	-3.96594	-3.4566	-4.37901	no	n/a
AGTCCATG	76.5724	0.110505	1.64136	0	-6.12626	-4.87619	-6.27747	no	n/a
AGTCCGGG	65.2474	0.110505	2.08901	0	-5.89857	-4.42265	-6.04979	no	n/a
AGTCGCAT	313.793	0.110505	9.40053	0	-8.14704	-4.91968	-8.29826	no	n/a
AGTCGGAG	204.364	0	6.26702	0.0964467	-7.68204	-4.82068	-7.5492	no	n/a
AGTCGGGC	211.728	0	196.516	0	-7.73286	-0.10704	-7.73286	no	n/a
AGTCGGTG	54.2019	0	1.19372	0	-5.78665	-4.65327	-5.78665	no	n/a
AGTCGTAG	38.4959	0	1.49215	0	-5.30363	-3.98624	-5.30363	no	n/a
AGTCGTTA	98.8031	0	3.43194	0	-6.64101	-4.49308	-6.64101	no	n/a
AGTCTAAA	40.0805	0.221011	1.0445	0	-5.07231	-4.32863	-5.36038	no	n/a
AGTCTAAT	17.2439	0	1.19372	0	-4.18935	-3.05597	-4.18935	no	n/a
AGTCTCTA	97.9643	0.221011	2.83508	0	-6.34076	-4.68958	-6.62884	no	n/a
AGTCTCTC	108.963	132.938	3.58115	2.12183	0.284544	-4.58516	-5.13849	no	n/a
AGTCTGGC	48.2364	0	1.49215	0	-5.62165	-4.30427	-5.62165	no	n/a
AGTCTTCA	322.741	0	77.5917	0	-8.3387	-2.04239	-8.3387	no	n/a
AGTGAAGA	111.62	0	3.28272	0	-6.81531	-4.71679	-6.81531	no	n/a
AGTGAAGG	91.6725	1.76808	5.22251	8.96954	-5.06518	-3.89657	-3.21654	no	n/a
AGTGACGA	19.0616	0	0.298429	0	-4.32636	-3.94959	-4.32636	no	n/a
AGTGATCA	82.8175	0	1.64136	0	-6.38918	-4.9879	-6.38918	no	n/a
AGTGATGG	172.533	0	4.62566	0	-7.43906	-4.94704	-7.43906	no	n/a
AGTGCAAG	191.827	0.110505	4.32723	0.28934	-7.43995	-5.17778	-7.22453	no	n/a
AGTGCACA	24.0483	0	0.895288	0	-4.64664	-3.72422	-4.64664	no	n/a
AGTGCATT	145.129	503.904	5.22251	7.42639	1.78877	-4.5536	-4.11618	no	n/a
AGTGCCAA	14.2146	0	0.447644	0	-3.92738	-3.39368	-3.92738	no	n/a
AGTGCGAA	13.7952	0	0.447644	0	-3.88705	-3.35335	-3.88705	no	n/a
AGTGCGAT	227.294	51.1639	549.409	1.15736	-2.12977	1.26961	-6.72548	no	n/a
AGTGCGGA	47.7238	0	1.34293	0	-5.60655	-4.37824	-5.60655	no	n/a
AGTGCGTT	111.713	0.331516	3.87958	0	-6.40344	-4.52975	-6.81651	no	n/a
[truncated: 4,888 more rows]
