# Supplementary material for: High-throughput discovery of post-transcriptional cis-regulatory elements
Source: BMC Genomics. 2016 Mar 3;17:177. doi: 10.1186/s12864-016-2479-7 (PMC4778349; doi:10.1186/s12864-016-2479-7)
Supplement: Additional file 4: — 8mer categories tested in the screen. (XLS 28 kb) [file 12864_2016_2479_MOESM4_ESM.xls]

## Sheet: Sheet1
Additional file 4. 8mer categories used in the main screen.
Category	On chip	Tested
Primary screen	1672	945
RBP motif	40	23
Conserved	216	130
miRNA target	147	73
Previously tested	86	3
Reverse complement	1757	771
