# Supplementary material for: High-throughput discovery of post-transcriptional cis-regulatory elements
Source: BMC Genomics. 2016 Mar 3;17:177. doi: 10.1186/s12864-016-2479-7 (PMC4778349; doi:10.1186/s12864-016-2479-7)
Supplement: Additional file 9: — Read counts for each 8mer in the main screen. (XLS 868 kb) [file 12864_2016_2479_MOESM9_ESM.xls]

## Sheet: 8mer scores RPM enr RNA and on 
Additional file 9. Information about all 8mers in the main screen.
8mer	Score	0-10 RPM	20-30 RPM	40-60 RPM	70-80 RPM	90-100 RPM	DNA50 RPM	0-10 enrichment	20-30 enrichment	40-60 enrichment	70-80 enrichment	90-100 enrichment	DNA25 RPM	RNA25 RPM	log2 RNA/DNA	why chosen	score phenotype	mRNA phenotype
CACGGTGA	-1.98599	606.135	0.215311	4.11266	0.0379097	0	31.701	4.21461	-4.74994	-2.67719	-4.97758	-5.03126	118.812	28.4889	-2.06021	reverse complement	repressive	destabilizing
AGGTGCGG	-1.96567	1062.07	28.1538	4.3598	0.114561	0.0926471	61.665	4.08443	-1.10398	-3.54741	-5.81311	-5.84176	100.76	45.29	-1.15365	reverse complement	repressive	destabilizing
GAAGGTGA	-1.96511	6259.14	120.559	48.6966	1.26017	0.64853	453.786	3.78294	-1.90353	-3.19397	-7.65261	-8.10786	529.781	182.347	-1.53871	pilot screens	repressive	destabilizing
AGGTTTGC	-1.96178	2673.15	71.3852	16.3227	0.38201	0.0926471	176.645	3.91201	-1.29523	-3.35827	-7.00609	-7.34503	155.062	107.564	-0.527655	pilot screens	repressive	destabilizing
AGGGGTAA	-1.95432	1465.52	49.9548	8.68184	0.534065	0.185294	86.8438	4.06132	-0.785723	-3.18159	-5.83951	-6.21162	103.194	31.7761	-1.69935	pilot screens	repressive	destabilizing
GGAGGTAG	-1.95287	1882.82	45.3228	22.226	0.725694	0	106.1	4.13664	-1.20916	-2.20514	-5.95563	-6.74281	133.627	81.6316	-0.711009	pilot screens	repressive	destabilizing
GAAGGTAG	-1.9506	650.852	22.183	5.25362	0.152055	0.0926471	45.1484	3.82019	-0.993214	-2.88352	-5.324	-5.40038	48.3611	29.6759	-0.704553	reverse complement	repressive	destabilizing
AGACTGAG	-1.94916	248.921	9.71847	1.57279	0	0.0926471	41.6727	2.55009	-1.99321	-4.05191	-5.41524	-5.28741	82.7691	22.7363	-1.86409	pilot screens	repressive	destabilizing
TGAGGTAA	-1.94771	3183.22	53.0079	29.641	18.8453	0.741177	302.819	3.38966	-2.49197	-3.30968	-3.93634	-7.447	350.626	124.639	-1.49218	reverse complement	repressive	destabilizing
AGAGGTAG	-1.94507	14463.9	482.728	164.317	4.62328	1.29706	1125.95	3.68206	-1.22016	-2.76912	-7.6468	-8.93842	1259.9	636.617	-0.98481	reverse complement	repressive	destabilizing
TGAGGTAG	-1.92868	679.715	41.9704	4.4651	0.303694	0	57.4663	3.54137	-0.444261	-3.41928	-5.48693	-5.86953	63.787	87.019	0.448068	reverse complement	repressive	none
AGGCACAG	-1.9253	6936.06	264.956	43.0164	2.21582	46.7868	635.801	3.44541	-1.25966	-3.85473	-7.62951	-3.73616	499.417	238.321	-1.06734	reverse complement	repressive	destabilizing
ACTGGTCC	-1.91912	698.082	34.5042	11.5471	0.761939	0.0926471	89.5578	2.94855	-1.35085	-2.85149	-5.6836	-6.37294	70.6022	28.3063	-1.31859	reverse complement	repressive	destabilizing
GTCGGTAA	-1.91829	1466.37	107.373	9.19922	1.22601	0	190.04	2.94129	-0.817866	-4.22734	-6.42327	-7.57773	73.4149	92.5889	0.334767	pilot screens	repressive	none
TATGGTGA	-1.91435	574.337	39.4022	6.43902	0.0379097	0.185294	72.4459	2.96965	-0.862248	-3.3035	-6.14493	-5.95336	67.0337	69.0308	0.0423522	pilot screens	repressive	none
GGTAAGTG	-1.91324	909.09	47.0676	18.0072	0.492826	0	100.779	3.16057	-1.0823	-2.42082	-6.09125	-6.6693	66.862	45.3813	-0.559087	pilot screens	repressive	destabilizing
AATGGTAA	-1.89844	1276.09	126.42	6.77002	0.843169	0.185294	128.988	3.29641	-0.0287882	-4.06432	-6.14005	-6.77699	60.7221	61.1781	0.0107939	pilot screens	repressive	none
CAGTAATA	-1.88086	504.082	26.7145	18.3722	0.68279	0	44.3314	3.47794	-0.70987	-1.22652	-4.75158	-5.50244	43.3722	39.3548	-0.140228	reverse complement	repressive	none
AAACGTAA	-1.86341	14512.8	1821.27	181.319	22.5981	1.85294	1572.15	3.2057	0.212082	-3.10912	-6.05884	-9.10699	1390.18	553.251	-1.32926	pilot screens	repressive	destabilizing
TAAGGCAT	-1.86163	682.266	7.09702	28.5267	12.1703	0.0926471	124.098	2.44939	-3.94952	-2.08297	-3.2477	-6.83909	41.1854	155.776	1.91927	reverse complement	repressive	stabilizing
AGACAATG	-1.85834	1547.04	199.584	23.6682	0.727359	0.463236	216.933	2.82849	-0.119672	-3.14316	-6.97917	-7.21858	221.676	83.4578	-1.40933	reverse complement	repressive	destabilizing
TGGGTCGA	-1.85766	536.748	81.8474	2.57561	0.496987	0	87.4982	2.60321	-0.0951916	-4.62939	-5.88551	-6.46758	70.5709	79.2576	0.167475	miRNA target	repressive	none
AGCACATA	-1.85555	501.146	74.3969	3.7342	0.383258	0.185294	101.972	2.28586	-0.449673	-4.44298	-6.21804	-6.44086	79.0608	75.2399	-0.0714642	not intended	repressive	none
AGGTAAGT	-1.85222	75179.2	9619.76	1055.11	201.89	99.1324	6568.2	3.51656	0.550433	-2.63696	-5.01695	-6.03574	7056.76	3660.91	-0.946803	tested previously	repressive	destabilizing
GATCGGGT	-1.84354	783.238	132.276	4.27627	0.957314	0.0926471	55.54	3.79395	1.23707	-3.42168	-4.85232	-5.69337	50.1788	2.64801	-4.2441	reverse complement	repressive	destabilizing
TGGATAGG	-1.82981	190.577	33.5283	1.55716	0.49782	0.0926471	26.0634	2.82351	0.35144	-3.40373	-4.1754	-4.63044	33.9959	22.5537	-0.591994	pilot screens	repressive	destabilizing
TGGTGCTG	-1.82376	2215.05	387.938	32.7611	3.29269	0.463236	241.681	3.19086	0.680479	-2.84563	-5.82104	-7.37376	221.961	174.494	-0.347123	conserved	repressive	none
TCAGGTAG	-1.82298	3301.34	204.14	141.593	55.4461	0.463236	250.748	3.71344	-0.295369	-0.820072	-2.15703	-7.42667	229.028	129.844	-0.818751	pilot screens	repressive	destabilizing
GGGGTTCG	-1.81663	2261.59	359.192	60.819	3.23606	0.463236	335.03	2.75131	0.100176	-2.44247	-6.30972	-7.84328	238.962	199.422	-0.260952	pilot screens	repressive	none
AGGCGAAG	-1.8018	1899.23	174.885	123.137	4.61204	0.370588	380.449	2.31661	-1.11686	-1.61956	-6.08682	-8.12055	207.468	147.375	-0.493395	reverse complement	repressive	none
CAGCCAGC	-1.79921	1110.85	226.363	20.3636	1.83631	0.0926471	134.22	3.03958	0.749688	-2.66209	-5.57515	-6.95134	62.9666	96.6979	0.618897	reverse complement	repressive	stabilizing
AGGTTGGA	-1.79817	2161.62	413.718	44.9552	8.76829	0.185294	236.125	3.18906	0.80648	-2.36735	-4.6014	-7.64426	429.73	254.3	-0.7569	pilot screens	repressive	destabilizing
AGTGCAGA	-1.79488	972.554	131.503	6.04415	29.97	0.0926471	79.7745	3.59129	0.71405	-3.5194	-1.38303	-6.208	37.077	75.6051	1.02796	reverse complement	repressive	stabilizing
AGCTCCTA	-1.78282	5693.34	779.829	310.528	23.2336	2.03824	592.556	3.26207	0.395623	-0.93002	-4.6143	-7.61001	846.601	259.87	-1.70389	miRNA target	repressive	destabilizing
ATAGGTAC	-1.78192	1904.75	202.286	113.094	19.8911	0.0926471	111.432	4.08323	0.854458	0.0211729	-2.42809	-6.68508	77.3054	68.3916	-0.176749	reverse complement	repressive	none
GTAGGTGA	-1.78055	1470.55	374.581	12.3568	2.48868	0.370588	114.848	3.66703	1.6969	-3.11659	-5.0534	-6.40129	171.641	67.8437	-1.33911	pilot screens	repressive	destabilizing
GGTCCCTT	-1.77738	989.662	157.031	25.7506	18.5162	0.277941	210.014	2.23106	-0.417131	-2.97969	-3.4346	-7.36737	218.853	222.798	0.0257754	reverse complement	repressive	none
AGCAGCAA	-1.76189	328.336	94.3603	2.34055	0.152055	0.463236	38.7742	3.04966	1.26156	-3.57368	-5.10955	-4.7646	80.8343	58.2561	-0.472559	reverse complement	repressive	none
GCTTATGG	-1.75258	758.067	154.553	15.6078	15.8207	0.0926471	104.425	2.84802	0.561199	-2.66628	-2.6479	-6.59224	86.2519	44.2856	-0.961718	pilot screens	repressive	destabilizing
TCAGGGGG	-1.74383	1002.09	153.132	44.0631	24.0422	0	88.3859	3.48826	0.786049	-0.988099	-1.83568	-6.48198	74.5719	60.3563	-0.305129	pilot screens	repressive	none
TAGGGGCA	-1.74299	4401.81	908.132	245.553	9.53027	0.64853	649.483	2.75884	0.482979	-1.39961	-5.9489	-8.62419	396.182	471.162	0.250062	reverse complement	repressive	none
ATGGCTCC	-1.74197	1300.74	284.806	66.0029	3.40309	0	100.551	3.68017	1.49284	-0.599903	-4.52754	-6.66605	152.552	76.5182	-0.995424	reverse complement	repressive	destabilizing
CTCTGAGG	-1.74086	4316.84	964.376	220.292	6.27878	0.926471	507.334	3.08646	0.925313	-1.19982	-6.12594	-8.04367	548.319	370.812	-0.564327	reverse complement	repressive	destabilizing
AGTCCTTA	-1.73986	2224.94	702.599	24.3037	5.58725	0.370588	453.394	2.2924	0.630811	-4.16652	-6.10812	-8.373	258.507	91.9497	-1.49129	pilot screens	repressive	destabilizing
ATGGAACG	-1.73421	1566.22	430.53	43.7039	8.16098	0.555883	204.065	2.93405	1.07338	-2.19761	-4.48444	-7.04221	215.881	163.902	-0.397399	pilot screens	repressive	none
GGCTGGGG	-1.72717	318.733	86.6188	11.7114	0.993143	0.277941	55.5945	2.49813	0.630578	-2.15454	-4.82755	-5.46877	85.5551	72.9571	-0.229806	pilot screens	repressive	none
ATTGGTAG	-1.71906	258.965	91.431	2.38633	0.689033	0.277941	64.3305	1.99249	0.500619	-4.26996	-5.27349	-5.67586	67.0485	21.0927	-1.66846	pilot screens	repressive	destabilizing
AGGATGGG	-1.71451	1190.88	352.88	46.9851	2.56117	0.0926471	158.424	2.9023	1.15039	-1.73221	-5.48437	-7.1889	119.888	118.521	-0.0165445	pilot screens	repressive	none
AAGCCCTC	-1.71256	741.882	144.547	4.40134	37.8639	0	132.306	2.47839	0.12674	-4.62528	-1.77824	-7.0586	127.393	63.6435	-1.0012	reverse complement	repressive	destabilizing
TCGTAGTA	-1.70617	7410.52	1826.04	324.789	120.811	1.85294	897.494	3.04419	1.02393	-1.46357	-2.88287	-8.29891	751.656	569.869	-0.399441	pilot screens	repressive	none
CCTCCTTA	-1.69953	1418.02	538.438	24.528	2.48244	0.277941	211.325	2.74055	1.34518	-3.05612	-5.93003	-7.37631	69.0698	105.372	0.609369	reverse complement	repressive	stabilizing
TAGCCCTC	-1.69628	696.581	212.972	35.0668	1.40682	0	75.0874	3.19663	1.49169	-1.07699	-4.98246	-6.24959	62.9205	110.668	0.814642	reverse complement	repressive	stabilizing
TATTGCAG	-1.6945	1213.42	247.835	111.748	3.04359	0.277941	260.081	2.2177	-0.06931	-1.21139	-6.01272	-7.67453	89.1636	128.109	0.522842	pilot screens	repressive	stabilizing
TAGGGTTG	-1.68947	580.246	137.155	15.2241	21.7641	0.370588	120.267	2.26096	0.188098	-2.90198	-2.41336	-6.46725	84.6461	49.3077	-0.77963	pilot screens	repressive	destabilizing
ATCAGACA	-1.67945	206.376	64.3676	11.502	1.03064	0.0926471	43.9137	2.20703	0.541422	-1.84499	-4.46715	-5.36125	57.1914	6.30043	-3.18228	reverse complement	repressive	destabilizing
CATGCAGG	-1.6781	656.688	292.889	3.54187	2.29789	0.185294	86.7258	2.90633	1.7442	-4.27164	-4.73339	-6.20968	72.6597	14.8836	-2.28743	reverse complement	repressive	destabilizing
CATGGATC	-1.67131	234.881	108.443	1.2878	0.842752	0	55.6988	2.05667	0.948789	-4.63128	-4.94338	-5.82525	36.6154	41.1811	0.169529	pilot screens	repressive	none
GTGGACCC	-1.6632	1981.66	612.577	133.171	14.6423	0.185294	360.569	2.45509	0.762975	-1.4302	-4.53075	-8.25288	373.708	241.242	-0.631428	reverse complement	repressive	destabilizing
AAGTCCTC	-1.65576	484.929	152.068	18.7024	13.0109	0.463236	79.9838	2.58504	0.91847	-2.03926	-2.53108	-5.7904	114.569	74.692	-0.617196	reverse complement	repressive	destabilizing
ATTGACTC	-1.64646	204.718	45.2239	0.370973	15.9427	0.0926471	37.2841	2.42585	0.271895	-4.80347	-1.17608	-5.13084	62.9177	30.4064	-1.04909	reverse complement	repressive	destabilizing
AGCAAGCA	-1.64369	331.105	145.657	14.0148	0.191213	0.185294	88.9866	1.88386	0.704663	-2.58332	-6.23921	-6.24639	60.0623	67.935	0.177697	pilot screen upregulate	repressive	none
AGTAGGTG	-1.63625	1181.82	437.578	87.3725	2.9736	0.185294	226.557	2.37793	0.946604	-1.36456	-5.83964	-7.58484	161.147	172.303	0.0965741	pilot screens	repressive	none
ATGGTCTG	-1.6336	4098.59	972.857	497.902	26.2868	0.741177	735.445	2.47683	0.403131	-0.561823	-4.75431	-8.72437	679.063	546.128	-0.314305	pilot screens	repressive	none
AAGCGTGA	-1.63189	2515.35	808.969	184.556	42.7637	0.277941	382.626	2.71356	1.07817	-1.04784	-3.13189	-8.22973	307.722	165.089	-0.898379	pilot screens	repressive	destabilizing
GGATAAGG	-1.61873	710.892	195.17	51.4285	25.5986	0	155.296	2.18737	0.327821	-1.57586	-2.55486	-7.28814	119.611	174.403	0.544075	not intended	repressive	stabilizing
AGCAAGGA	-1.61643	1837.34	394.763	97.4114	108.613	5.46618	228.847	2.99965	0.783959	-1.22378	-1.06826	-5.15162	238.341	208.279	-0.19451	pilot screens	repressive	none
TAGGACGG	-1.6126	4002.04	1186.74	475.625	20.824	0.555883	531.824	2.90937	1.15648	-0.160804	-4.60967	-8.41978	399.764	278.954	-0.519121	pilot screens	repressive	destabilizing
TTTTTTTG	-1.60422	456.53	82.525	79.4202	1.18352	0.0926471	45.8425	3.28798	0.834389	0.779739	-4.42309	-5.42192	38.896	23.8321	-0.706717	pilot screens	repressive	destabilizing
AGCAGCAG	-1.60196	2731.72	1039.68	154.843	12.1306	50.4927	558.319	2.2886	0.895779	-1.84358	-5.41267	-3.44123	394.164	281.784	-0.484205	reverse complement	repressive	none
GGATTAAT	-1.5989	5626.1	1501.96	218.275	95.6408	211.05	925.833	2.60201	0.697422	-2.07957	-3.26161	-2.1279	616.023	453.448	-0.442048	pilot screens	repressive	none
TCGGGTAG	-1.59527	1475.91	504.482	78.105	65.1606	0.926471	249.063	2.56222	1.01537	-1.66045	-1.91825	-7.02019	354.887	199.24	-0.832856	pilot screens	repressive	destabilizing
TTGCATGT	-1.5936	1445.46	274.572	194.333	43.8658	0.277941	192.039	2.90556	0.513535	0.01704	-2.10521	-7.23893	152.864	182.621	0.2566	conserved	repressive	none
AGAGGCAG	-1.59236	2266.5	747.838	186.11	70.1714	0.741177	468.709	2.27126	0.672885	-1.32788	-2.7224	-8.07556	409.117	226.359	-0.853902	pilot screens	repressive	destabilizing
GGAAACAG	-1.59	507.296	196.421	56.1203	1.10937	0	62.1434	3.00897	1.64457	-0.144627	-4.90375	-5.98056	97.8093	90.5801	-0.110778	pilot screens	repressive	none
GATATAGG	-1.58803	3308.11	860.909	247.694	177.844	0.833824	479.083	2.78509	0.844253	-0.948912	-1.42458	-8.03228	432.066	330.727	-0.385611	pilot screens	repressive	none
AGGGGCTA	-1.58787	498.51	200.585	54.1265	0.612797	0	118.53	2.06314	0.754015	-1.11655	-6.21166	-6.90123	34.3687	68.7568	1.00041	pilot screens	repressive	stabilizing
TAAGGGTA	-1.58316	4247.04	1631.39	402.051	69.1021	1.11177	867.105	2.29086	0.911044	-1.10691	-3.63034	-8.68328	749.795	453.905	-0.724107	pilot screens	repressive	destabilizing
AAGGTTCG	-1.57834	1836.41	787.467	98.9155	62.7532	0.277941	204.701	3.15906	1.9385	-1.04177	-1.68998	-7.33058	290.973	203.896	-0.513047	reverse complement	repressive	destabilizing
AGTAGGCA	-1.57541	241.376	47.4415	34.3393	7.93095	0.185294	64.3327	1.89137	-0.431561	-0.886533	-2.87092	-5.78449	118.829	44.4682	-1.41804	pilot screens	repressive	destabilizing
GCCAAGGG	-1.57413	2280.47	650.019	248.238	79.8633	0.463236	491.986	2.21035	0.401155	-0.98402	-2.60799	-8.39624	227.916	241.608	0.0841657	pilot screens	repressive	none
ATTAGGAA	-1.57165	6633.69	2241.14	595.236	241.705	0.926471	1034.16	2.68017	1.11502	-0.795899	-2.09258	-9.06968	1051.72	606.85	-0.793332	pilot screens	repressive	destabilizing
AAGTGTTA	-1.5703	1254.49	521.216	139.439	8.1143	0.555883	309.365	2.01621	0.75068	-1.14402	-5.08969	-7.64009	295.842	166.094	-0.832827	pilot screens	repressive	destabilizing
TGCACATG	-1.56872	378.079	235.664	14.6623	2.2179	0.0926471	83.8299	2.15986	1.4802	-2.43727	-4.72038	-6.27867	44.4	79.1662	0.834325	reverse complement	repressive	stabilizing
GGACCAAA	-1.56687	1974.04	845.376	204.51	20.7964	0.555883	401.143	2.2961	1.07359	-0.968501	-4.20555	-8.01383	320.609	273.475	-0.229404	miRNA target	repressive	none
TTGAGAGG	-1.56671	427.656	235.607	30.3517	1.26142	0.277941	108.698	1.96629	1.10895	-1.80692	-5.60016	-6.42357	132.253	64.1913	-1.04285	pilot screens	repressive	destabilizing
TCTCGTGC	-1.56605	1722.88	912.083	123.893	14.1611	0.277941	343.299	2.32392	1.40708	-1.46297	-4.50522	-8.0737	297.677	237.864	-0.323611	pilot screens	repressive	none
AGGGATGA	-1.56463	203.718	48.2463	1.08009	23.3021	0	42.3235	2.24042	0.184865	-4.38043	-0.834068	-5.43708	46.7375	32.1413	-0.540153	pilot screens	repressive	destabilizing
ATACGACA	-1.56361	4392.15	1790.81	411.068	101.812	1.01912	960.762	2.1915	0.897668	-1.2228	-3.22567	-8.89581	932.953	518.827	-0.846552	reverse complement	repressive	destabilizing
AGCACGTA	-1.55977	342.265	160.864	37.4281	0.879414	0	85.6734	1.98566	0.901126	-1.17343	-5.52723	-6.43752	70.0614	58.4388	-0.261695	reverse complement	repressive	none
GCACATAG	-1.55786	5448.8	2010.26	630.416	117.799	1.20441	964.753	2.49648	1.05838	-0.613064	-3.02313	-8.77512	827.219	519.374	-0.671495	reverse complement	repressive	destabilizing
TTGGTCCC	-1.54904	1671.78	832.176	156.742	20.8795	0.277941	336.971	2.30728	1.30172	-1.09934	-3.94925	-8.04694	218.275	241.608	0.146517	reverse complement	repressive	none
TTGCCTTA	-1.54759	188.318	139.526	1.87364	1.41057	0.64853	58.6876	1.66531	1.23534	-4.37648	-4.62999	-5.17818	86.7873	34.7893	-1.31884	pilot screens	repressive	destabilizing
ATAAGCTA	-1.5438	636.591	353.369	38.03	15.2874	0.185294	115.759	2.4491	1.60172	-1.58088	-2.8417	-6.62215	188.381	126.922	-0.569711	miRNA target	repressive	destabilizing
AGGAACAG	-1.54245	1456.73	642.352	192.798	7.49692	0.463236	295.463	2.29781	1.11776	-0.613297	-5.12477	-7.66254	412.805	181.434	-1.18602	reverse complement	repressive	destabilizing
AGACACGC	-1.54165	1148.09	250.107	77.7373	106.199	0.277941	206.824	2.46705	0.272937	-1.40025	-0.955076	-7.3454	229.139	179.882	-0.349173	pilot screens	repressive	none
GGATATGG	-1.53652	3979.71	1891.04	447	55.379	0.741177	679.56	2.54823	1.47515	-0.603225	-3.59349	-8.61052	737.34	474.267	-0.636631	pilot screens	repressive	destabilizing
TAGGGCAG	-1.53539	633.906	296.104	61.1114	16.2385	0.277941	178.87	1.81959	0.72401	-1.53403	-3.38325	-7.13699	124.105	101.72	-0.286958	pilot screens	repressive	none
CTTTGGCT	-1.52013	2296.59	1244.74	194.548	60.0733	2.13088	665.715	1.78498	0.901863	-1.76955	-3.44846	-7.73436	455.651	467.875	0.0381951	reverse complement	repressive	none
ATGAAGGG	-1.51794	2994.63	964.523	514.917	62.8226	1.20441	672.098	2.15397	0.520493	-0.383678	-3.39868	-8.25428	471.076	398.205	-0.242447	pilot screens	repressive	none
AGGTAAAG	-1.51774	7142.03	1957.34	981.364	316.831	40.8574	1089.12	2.71205	0.845143	-0.150159	-1.77816	-4.70286	1126.71	504.491	-1.15922	pilot screens	repressive	destabilizing
CTAACCTC	-1.51751	393.148	185.892	57.9767	1.41265	0.555883	73.3699	2.40595	1.32941	-0.334573	-4.94603	-5.57891	86.4945	118.704	0.456685	pilot screens	repressive	none
AGAGGTTA	-1.51578	1565.7	869.671	147.865	33.7101	0.185294	260.196	2.58452	1.73699	-0.811131	-2.91171	-7.78374	141.504	186.821	0.400816	pilot screens	repressive	none
AGATTTCC	-1.51374	1285.08	722.082	138.417	17.2704	0.277941	291.905	2.13447	1.30373	-1.07103	-4.00285	-7.84047	257.84	263.979	0.0339446	pilot screens	repressive	none
CAGAGGTA	-1.51337	5103.1	2801.01	541.944	86.7445	2.03824	1255.04	2.02277	1.15758	-1.21001	-3.83943	-8.69143	1480.22	757.056	-0.967335	reverse complement	repressive	destabilizing
ATTAGATG	-1.51261	591.118	338.743	52.6347	13.4796	0.277941	138.301	2.08768	1.28624	-1.37697	-3.26611	-6.76824	157.142	109.207	-0.524997	reverse complement	repressive	destabilizing
GACAGGTG	-1.50418	290.344	61.1934	71.438	1.86798	0.277941	58.4581	2.29278	0.0648884	0.284874	-4.37377	-5.53998	32.6202	107.746	1.7238	pilot screens	repressive	stabilizing
TGGGGTCG	-1.50088	506.968	251.029	49.0064	21.2319	0.185294	155.458	1.69896	0.68781	-1.64559	-2.81507	-7.04439	74.4785	73.8702	-0.0118302	pilot screens	repressive	none
CTTGGGCA	-1.49998	2903.41	1883.1	312.024	14.8176	1.48235	582.656	2.31505	1.69068	-0.898845	-5.20552	-7.87727	503.536	341.775	-0.559047	pilot screens	repressive	destabilizing
TTTGGCAG	-1.49582	1706.86	1006.98	184.754	33.3835	0.463236	445.905	1.93415	1.17342	-1.26657	-3.70018	-8.25466	340.049	259.048	-0.392521	reverse complement	repressive	none
AGTGAAAG	-1.49573	568.594	339.553	74.9599	2.25581	0.185294	110.321	2.35521	1.61316	-0.551412	-5.09556	-6.55333	118.976	80.262	-0.567888	pilot screens	repressive	destabilizing
CCAGGTTA	-1.49491	1330.36	457.224	290.704	4.05255	0.277941	229.094	2.5326	0.993831	0.342284	-5.50907	-7.49226	114.542	140.892	0.29872	miRNA target	repressive	none
GTGGGTCA	-1.49314	286.923	176.121	36.9988	1.33683	0	127.679	1.16191	0.460952	-1.75975	-5.78309	-7.00764	43.1863	84.6449	0.970848	pilot screens	repressive	stabilizing
GTAAATAG	-1.48602	306.417	103.114	16.4063	33.3854	0	146.626	1.05825	-0.503789	-3.08426	-2.10208	-7.2058	100.526	114.047	0.182058	conserved	repressive	none
AAGCGTAG	-1.485	397.501	304.368	34.1079	2.33288	0.185294	178.245	1.15265	0.76862	-2.35206	-5.74901	-7.24054	132.459	80.9925	-0.709683	reverse complement	repressive	destabilizing
GGGCACTA	-1.48468	300.299	194.311	25.7716	8.45968	0.370588	57.2572	2.37069	1.74526	-1.12174	-2.62257	-5.40957	98.1613	51.4992	-0.930606	pilot screens	repressive	destabilizing
AAGGCGGA	-1.47486	259.337	224.74	16.3187	2.18208	0	95.1339	1.43726	1.23155	-2.47271	-4.91701	-6.58697	46.9293	14.3358	-1.71087	reverse complement	repressive	destabilizing
GCCTTCAG	-1.47165	504.989	199.139	70.3385	27.5471	0.370588	108.432	2.20907	0.870961	-0.617288	-1.93862	-6.3191	244.827	89.4843	-1.45206	reverse complement	repressive	destabilizing
ACAGATCC	-1.47053	175.381	126.114	19.5138	1.5622	0.277941	67.7818	1.3586	0.886024	-1.74543	-4.74657	-5.75013	42.785	15.2489	-1.4884	reverse complement	repressive	destabilizing
GGAGGCTA	-1.46438	529.431	75.2201	77.827	54.2588	0.277941	75.3884	2.79574	-0.00318192	0.0453362	-0.46715	-5.90146	245.081	162.076	-0.596588	reverse complement	repressive	destabilizing
CTCTTGGC	-1.46377	654.082	205.783	123.791	13.7944	11.5809	126.737	2.3585	0.694937	-0.0336615	-3.11006	-3.34387	149.062	125.095	-0.252887	pilot screens	repressive	none
AAGAGGTA	-1.46327	4500.06	1636.88	894.666	139.137	1.48235	1101.76	2.02914	0.570709	-0.30009	-2.97621	-8.7952	1159.12	648.488	-0.837884	reverse complement	repressive	destabilizing
TAGTAGAG	-1.46253	1908.2	744.238	385.85	11.3112	25.7559	465.205	2.03393	0.676737	-0.269191	-5.24293	-4.12304	347.377	177.782	-0.966395	pilot screens	repressive	destabilizing
GATTGGCG	-1.45999	283.827	85.3267	74.0233	1.89632	0.370588	92.8879	1.60108	-0.121132	-0.3236	-5.01865	-6.09807	103.876	46.9336	-1.14617	pilot screens	repressive	destabilizing
GCTGGCTG	-1.45879	1482.99	1154.05	166.95	11.7724	0.185294	365.89	2.01606	1.65454	-1.12731	-4.84425	-8.27396	277.427	323.148	0.220088	pilot screens	repressive	none
TTTAGGCA	-1.45873	2159.39	1497.07	250.778	45.578	1.20441	680.719	1.66404	1.13586	-1.43703	-3.87146	-8.27264	524.719	437.104	-0.26357	not intended	repressive	none
AGGGACGA	-1.45787	356.95	108.216	95.2189	1.18103	0.64853	122.505	1.53519	-0.177389	-0.360177	-5.82342	-6.22725	144.755	81.3577	-0.831261	reverse complement	repressive	destabilizing
TAAGCTTG	-1.45606	282.891	111.912	50.6573	11.7094	0.0926471	91.2275	1.62207	0.291931	-0.836224	-2.8593	-6.3993	64.9479	35.3372	-0.878096	reverse complement	repressive	destabilizing
AATTCAGG	-1.45576	713.39	456.199	115.873	4.35375	0.277941	262.781	1.43737	0.79348	-1.1744	-5.62265	-7.68938	184.82	154.68	-0.256836	reverse complement	repressive	none
AGGGCAGT	-1.45364	891.719	192.41	101.485	2.97527	70.9677	111.457	2.98884	0.782296	-0.133958	-4.82217	-0.643947	131.054	76.0617	-0.784917	pilot screens	repressive	destabilizing
ATAGGGAG	-1.45179	843.132	481.556	120.914	27.5374	0.463236	255.808	1.71678	0.910005	-1.07483	-3.16977	-7.45539	355.935	93.1368	-1.93419	pilot screens	repressive	destabilizing
CGTATCAG	-1.44972	954.04	439.252	6.43088	36.4456	66.3353	131.865	2.8456	1.72837	-4.16028	-1.82709	-0.980524	112.371	81.7229	-0.459459	reverse complement	repressive	none
TAACGTGG	-1.44843	606.661	345.162	91.4671	18.948	0.277941	254.826	1.2481	0.436283	-1.46815	-3.68085	-7.6452	156.731	109.481	-0.517606	pilot screens	repressive	destabilizing
TCACATGG	-1.44814	963.781	270.976	216.711	38.16	0.926471	118.326	3.01529	1.18857	0.867506	-1.60745	-5.9528	198.5	123.087	-0.689466	pilot screens	repressive	destabilizing
GGGCAAAG	-1.44665	512.933	323.817	88.4792	4.31501	0.185294	52.5956	3.26139	2.59944	0.739438	-3.33397	-5.4988	117.044	76.0617	-0.621808	pilot screens	repressive	destabilizing
TAGTTTAG	-1.44434	2536.86	1456.97	467.199	34.8634	0.64853	572.023	2.14694	1.3473	-0.291472	-3.99801	-8.44127	540.043	248.456	-1.12008	pilot screens	repressive	destabilizing
ACGAAACG	-1.43876	157.52	160.633	10.2576	1.29933	0	45.1402	1.78057	1.80862	-2.03513	-4.32674	-5.52795	38.6868	16.8925	-1.19546	reverse complement	repressive	destabilizing
TGTTAGGC	-1.43835	177.385	113.737	31.4992	1.56969	0.185294	64.4384	1.44678	0.810125	-1.00973	-4.67047	-5.78682	72.3549	27.7584	-1.38217	pilot screens	repressive	destabilizing
CATGGGGG	-1.43568	489.078	120.541	42.1046	66.8049	0.0926471	84.6861	2.51588	0.504312	-0.991218	-0.337672	-6.29316	54.5521	51.0426	-0.0959339	pilot screens	repressive	none
GAGGGCTA	-1.43109	5753.8	3493.05	882.498	203.248	3.05735	1656.54	1.79573	1.07586	-0.907742	-3.02065	-8.67429	1718.76	1064.41	-0.691321	pilot screens	repressive	destabilizing
TCTCACCG	-1.42682	565.23	354.033	60.6689	35.0407	0.370588	166.035	1.76124	1.08781	-1.43753	-2.21245	-6.92921	127.127	107.929	-0.236182	reverse complement	repressive	none
GTCAGGGG	-1.42651	703.726	563.621	72.3657	24.0575	0.463236	201.173	1.80147	1.48169	-1.46241	-3.01228	-7.11028	218.508	232.751	0.0910976	pilot screens	repressive	none
AGCAATAG	-1.4264	76.0841	36.9052	17.2018	1.25768	0.0926471	35.9045	1.06264	0.0385986	-1.01971	-4.03088	-5.0779	32.9764	8.58319	-1.94185	conserved	repressive	destabilizing
AGTGCTTA	-1.42465	454.372	391.582	61.7361	2.8332	0.0926471	141.112	1.68002	1.46597	-1.17966	-5.21233	-7.02306	212.282	117.973	-0.847525	pilot screens	repressive	destabilizing
CTAATGGG	-1.42207	503.149	244.167	54.6052	45.3154	0.0926471	176.811	1.50351	0.46342	-1.67705	-1.94078	-7.34637	103.226	104.459	0.0171285	pilot screens	repressive	none
GCATATAA	-1.41802	659.1	664.57	62.3142	6.55081	0.463236	180.426	1.86331	1.87521	-1.51878	-4.5866	-6.95407	307.318	193.761	-0.665455	reverse complement	repressive	destabilizing
TTTTGAAG	-1.41068	42.3307	27.2318	7.16183	1.25601	0.185294	26.191	0.672262	0.0541951	-1.73616	-3.59128	-4.51981	45.7936	15.888	-1.5272	pilot screens	repressive	destabilizing
GAGATAGG	-1.40619	605.883	300.04	161.246	4.11422	0.370588	240.098	1.3318	0.320334	-0.571436	-5.55896	-7.45868	313.756	148.288	-1.08124	not intended	repressive	destabilizing
TATCGTGC	-1.40523	225.072	241.475	21.9387	1.76257	0.277941	38.3977	2.5206	2.62165	-0.780326	-3.83403	-4.94622	82.9655	47.7554	-0.796848	reverse complement	repressive	destabilizing
GGCAGATA	-1.40495	1247.31	651.847	252.94	50.6985	0.277941	178.487	2.79802	1.86287	0.500612	-1.79568	-7.13391	263.079	185.543	-0.503744	pilot screens	repressive	destabilizing
TCCGGGGT	-1.40173	477.032	125.65	91.9923	43.5952	0.370588	170.571	1.4783	-0.43796	-0.883625	-1.94385	-6.96787	170.893	107.838	-0.66423	pilot screens	repressive	destabilizing
TTGGATAG	-1.40143	2058.61	1771.65	263.556	62.5017	0.463236	561.247	1.87309	1.65664	-1.08763	-3.14634	-8.5859	403.006	606.759	0.590321	pilot screens	repressive	stabilizing
ATTAAGGC	-1.3963	1356.15	767.601	306.794	35.2833	0.463236	451.213	1.58551	0.765231	-0.555037	-3.63962	-8.2717	303.487	258.135	-0.233512	reverse complement	repressive	none
TAAAGTAA	-1.39379	526.748	328.772	130.094	3.4331	0.0926471	163.227	1.68415	1.00577	-0.325098	-5.21124	-7.23172	164.304	163.081	-0.0107796	pilot screens	repressive	none
TCTCAGGG	-1.3899	2065.37	296.723	347.857	212.147	45.3971	338.515	2.60555	-0.189509	0.039159	-0.671629	-2.87137	311.218	224.989	-0.46807	conserved	repressive	none
GAATTAAG	-1.38851	317.954	424.414	18.8159	1.03438	0.277941	194.217	0.708269	1.12379	-3.30035	-6.58434	-7.25511	122.793	93.3194	-0.395982	pilot screens	repressive	none
AATAAGTA	-1.38812	242.052	82.3862	54.0472	16.6869	0.370588	36.4432	2.69849	1.15511	0.555966	-1.08202	-4.77184	95.7716	11.8704	-3.01223	reverse complement	repressive	destabilizing
AGTAACTC	-1.3877	633.543	415.441	89.6038	42.8005	0.0926471	126.703	2.31293	1.70532	-0.495145	-1.54377	-6.86882	188.859	127.743	-0.564062	reverse complement	repressive	destabilizing
CCTTTATG	-1.38378	167.167	72.719	51.5311	1.32934	0.185294	37.743	2.11788	0.928101	0.439237	-4.05595	-5.03062	39.9825	32.3239	-0.306764	reverse complement	repressive	none
TGGCTAAG	-1.378	2472.07	1143.67	468.023	193.206	0.277941	615.107	2.00505	0.893674	-0.393522	-1.66559	-8.91322	588.259	500.564	-0.232895	pilot screens	repressive	none
TCTACTCA	-1.37671	92.924	83.2505	17.916	0.796519	0	33.0321	1.4646	1.30779	-0.847288	-4.24362	-5.08882	43.9727	28.1236	-0.644825	reverse complement	repressive	destabilizing
GAACAGGG	-1.37571	391.378	136.865	135.95	2.47703	0	79.1437	2.29158	0.782599	0.772986	-4.52666	-6.32452	52.4264	77.7966	0.569414	pilot screens	repressive	stabilizing
TTTGTTGG	-1.37342	114.814	67.6953	17.7186	9.40659	0	46.9022	1.27364	0.520118	-1.35562	-2.20259	-5.58202	64.5217	76.4269	0.244296	pilot screens	repressive	none
GGTTAAAG	-1.3695	1383.03	697.896	348.033	57.2401	0.555883	265.074	2.37897	1.39325	0.391535	-2.19174	-7.41795	430.498	286.167	-0.58915	pilot screens	repressive	destabilizing
GAGGTATA	-1.3678	2309.93	1265.21	254.78	113.724	112.01	616.495	1.90398	1.03602	-1.27152	-2.42826	-2.44997	591.678	366.794	-0.68984	miRNA target	repressive	destabilizing
GGGAATAG	-1.36133	531.232	410.804	131.488	3.69888	0.926471	222.496	1.2518	0.881705	-0.754388	-5.57179	-6.85815	205.122	155.593	-0.398704	not intended	repressive	none
CCCAGCAG	-1.35146	532.81	352.323	158.295	3.05109	0.185294	93.7588	2.49399	1.89866	0.749369	-4.54788	-6.32094	63.7704	69.6699	0.127649	pilot screens	repressive	none
TTCACGGG	-1.35111	312.351	298.518	33.6731	21.8786	0.277941	74.3032	2.057	1.99186	-1.1189	-1.71871	-5.88082	103.061	69.5786	-0.566778	pilot screens	repressive	destabilizing
CCGTCTCA	-1.34358	621.096	541.166	27.6399	78.3833	0.277941	192.561	1.68435	1.48595	-2.75669	-1.28588	-7.24282	107.16	89.8496	-0.254185	reverse complement	repressive	none
CATTCCAA	-1.34258	382.268	454.745	66.982	1.99086	0.277941	150.427	1.33973	1.5896	-1.1554	-5.66192	-6.88866	88.437	51.5905	-0.777546	conserved	repressive	destabilizing
GGGGTTTA	-1.34027	124.22	60.9383	43.7415	1.10687	0	37.053	1.71838	0.702819	0.233602	-4.17484	-5.24994	35.7278	32.5066	-0.136316	pilot screens	repressive	none
AATCGCTG	-1.33878	344.065	294.18	57.2236	21.2444	0.463236	76.1055	2.16196	1.93669	-0.40523	-1.79339	-5.7196	86.4207	69.3047	-0.318424	reverse complement	repressive	none
GGGTTCCA	-1.33133	1928.64	1344.19	456.692	100.141	0.833824	491.75	1.96941	1.44889	-0.106481	-2.28448	-8.06986	477.226	392.179	-0.28316	reverse complement	repressive	none
CCCCGAAC	-1.33092	381.664	429.762	75.6393	5.22192	0.0926471	190.83	0.996249	1.16706	-1.32367	-4.94633	-7.45586	155.536	116.238	-0.42016	reverse complement	repressive	none
AGCCAAAG	-1.32874	1234.72	1007.81	330.779	23.8458	0.741177	612.753	1.00963	0.716918	-0.887435	-4.62658	-8.46145	480.552	307.808	-0.642663	conserved	repressive	destabilizing
AAATGGGG	-1.32574	269.084	74.1765	38.491	38.3938	5.09559	116.024	1.2066	-0.638457	-1.56721	-1.57077	-4.2629	50.668	46.751	-0.116077	pilot screens	repressive	none
TGGAACCC	-1.32483	542.537	248.417	111.393	59.1101	0.185294	143.739	1.90892	0.785101	-0.364909	-1.26778	-6.93207	232.034	110.303	-1.07286	pilot screens	repressive	destabilizing
TAAGGAGG	-1.32402	268.218	325.523	13.089	25.173	0	141.462	0.918193	1.1966	-3.33794	-2.44443	-7.15444	82.6446	72.4093	-0.190746	pilot screens	repressive	none
CAAATAAG	-1.32368	2328.66	1317.87	607.086	145.846	1.76029	642.357	1.85643	1.03561	-0.0813426	-2.13131	-7.86465	692.512	467.784	-0.565996	pilot screens	repressive	destabilizing
AGGGGGGA	-1.32156	1228.77	519.156	493.538	5.8393	0.277941	332.892	1.88094	0.639565	0.566702	-5.60939	-8.02941	142.486	179.06	0.329624	pilot screens	repressive	none
GGTAAGTT	-1.32146	7863.1	7548.28	1666.89	297.742	4.53971	2923.64	1.42702	1.36808	-0.81023	-3.29128	-9.04423	2860.49	2217.66	-0.367226	pilot screens	repressive	none
GGGTTCAA	-1.32054	1176.2	974.518	205.367	91.9894	0.64853	482.909	1.28255	1.01143	-1.22953	-2.3796	-8.19741	382.158	228.276	-0.743388	pilot screens	repressive	destabilizing
TTGGACTG	-1.31791	366.78	183.295	115.962	15.9319	0.64853	118.357	1.62357	0.626743	-0.0292399	-2.81746	-6.17795	245.887	148.197	-0.730479	pilot screens	repressive	destabilizing
AATCATAA	-1.31338	1092.98	952.076	302.036	23.2915	0.463236	360.201	1.59871	1.39979	-0.253315	-3.89428	-7.9475	332.732	191.661	-0.795806	reverse complement	repressive	destabilizing
AAGGCACC	-1.31208	415.806	246.414	138.194	10.9716	0.741177	147.232	1.49152	0.739076	-0.0907505	-3.63016	-6.41165	219.36	192.665	-0.187202	reverse complement	repressive	none
AATTTTTA	-1.31121	13423.4	10396.4	3909.79	373.944	5.92941	4668	1.52368	1.15503	-0.255656	-3.63837	-9.39617	4279.9	1649.34	-1.37569	RNA binding protein motif	repressive	destabilizing
ATAAATAG	-1.30876	770.898	888.52	100.665	54.6525	0.185294	273.964	1.48917	1.69379	-1.43541	-2.30472	-7.85785	257.222	107.107	-1.26396	reverse complement	repressive	destabilizing
GCCAGTAA	-1.29769	929.311	777.726	226.987	53.8946	0.833824	278.501	1.73486	1.47826	-0.293904	-2.34812	-7.25186	269.128	172.212	-0.64411	pilot screens	repressive	destabilizing
GAGGTCTG	-1.29739	922.018	815.411	189.901	42.5885	18.5294	253.207	1.86036	1.68329	-0.413177	-2.54398	-3.70228	487.408	314.2	-0.633449	pilot screens	repressive	destabilizing
TTCACATG	-1.2958	271.471	40.2349	61.945	42.9898	0.0926471	126.278	1.09812	-1.62604	-1.01582	-1.53274	-6.86401	85.2191	59.2605	-0.524105	pilot screens	repressive	destabilizing
TTGAGCAG	-1.29488	437.989	186.141	191.641	2.39247	0.0926471	117.917	1.88423	0.654171	0.695963	-5.13147	-6.76598	95.741	74.3268	-0.365255	pilot screens	repressive	none
AGCACCAA	-1.29448	116.653	91.0187	37.4143	2.81322	0.185294	49.6847	1.21492	0.860376	-0.399906	-3.73247	-5.41823	38.0916	18.536	-1.03914	reverse complement	repressive	destabilizing
GCTAGTGG	-1.29403	21441.2	16938.2	5367.32	1360.6	27.2382	8044.36	1.41423	1.07413	-0.583685	-2.56285	-8.15436	9307.75	5485.39	-0.762838	pilot screens	repressive	destabilizing
TTCCCATA	-1.28816	167.195	199.265	42.7385	2.59201	0.185294	98.274	0.760647	1.01242	-1.18251	-4.78855	-6.3881	73.4884	50.4034	-0.543995	reverse complement	repressive	destabilizing
AGCATTAA	-1.28674	40.5982	79.8323	2.95352	0.458245	0.370588	27.1439	0.563699	1.52211	-2.83161	-4.27052	-4.35996	124.134	50.1295	-1.30816	miRNA target	repressive	destabilizing
TTTAGTTA	-1.28651	4126.47	2737.47	1216.5	257.22	2.03824	1338.34	1.62373	1.03184	-0.137604	-2.37485	-8.78408	1356.36	744.272	-0.865842	pilot screens	repressive	destabilizing
TTTACCTC	-1.28308	1337.58	1190.7	352.468	73.234	0.741177	506.493	1.39924	1.23156	-0.521809	-2.77324	-8.18718	393.232	391.814	-0.00521508	conserved	repressive	none
ATAGAAGC	-1.28081	587.545	321.526	99.3154	89.3777	0.370588	217.866	1.4271	0.559366	-1.1255	-1.27601	-7.31911	194.691	110.212	-0.820911	reverse complement	repressive	destabilizing
CGGCCTTA	-1.27444	1370.2	1001.19	376.424	103.909	1.01912	415.466	1.71917	1.26689	-0.142011	-1.98907	-7.68833	261.05	331.823	0.346085	reverse complement	repressive	none
AGGGGATA	-1.2722	105.45	41.15	49.9891	0.457413	0.277941	35.0536	1.56197	0.225391	0.500046	-4.62866	-4.81825	60.1644	56.156	-0.099471	pilot screens	repressive	none
CAGCAACA	-1.27179	2806.91	1804.1	768.892	251.322	1.48235	1044.24	1.42567	0.78825	-0.441101	-2.05049	-8.7179	656.43	492.346	-0.414968	pilot screens	repressive	none
ATCAGCTC	-1.27141	244.075	112.634	40.229	42.3142	0	32.7884	2.85863	1.7498	0.287132	0.358312	-5.07845	97.7842	21.0014	-2.21911	reverse complement	repressive	destabilizing
TAAGTACG	-1.27074	412.79	265.466	100.028	44.6759	0.185294	210.827	0.966013	0.331063	-1.06813	-2.21338	-7.4815	107.983	166.55	0.625155	pilot screens	repressive	stabilizing
CCATGTGA	-1.26989	454.733	489.089	127.076	17.021	0	187.111	1.2766	1.38146	-0.554586	-3.38384	-7.55544	134.439	98.9806	-0.441736	reverse complement	repressive	none
ATAGGGTA	-1.2694	280.108	243.28	53.4554	30.1952	0.833824	140.217	0.99321	0.790621	-1.37477	-2.17851	-6.26691	205.063	135.322	-0.599667	pilot screens	repressive	destabilizing
GGTAGGGG	-1.26809	565.441	183.915	37.5266	67.6594	50.0294	141.751	1.98842	0.373355	-1.88958	-1.05598	-1.4841	79.353	88.8452	0.163009	pilot screens	repressive	none
AATTGGCT	-1.26227	165.368	163.614	60.3921	1.26267	0	74.9713	1.13085	1.11556	-0.307402	-5.06936	-6.24738	123.214	39.4462	-1.64321	pilot screens	repressive	destabilizing
CAGAGCTA	-1.25995	15241	12026.6	4953.72	773.186	50.3074	5869.13	1.37659	1.03489	-0.24459	-2.92264	-6.83808	5307.75	2968.69	-0.838275	reverse complement	repressive	destabilizing
TCGGATCT	-1.25695	823.074	972.074	151.816	75.3575	0.277941	477.509	0.784229	1.024	-1.64675	-2.6477	-8.54858	406.407	258.318	-0.65378	reverse complement	repressive	destabilizing
GGACCAGA	-1.25495	1745.57	1674.74	534.891	88.106	1.11177	475.779	1.87313	1.8134	0.168618	-2.41973	-7.81873	632.527	323.879	-0.965674	reverse complement	repressive	destabilizing
AAGGCCCA	-1.25112	1759.82	941.192	490.696	206.93	0.555883	523.44	1.7474	0.845242	-0.0930126	-1.33468	-8.3969	653.385	462.853	-0.497379	reverse complement	repressive	none
GGGAAAAG	-1.24794	677.418	287.052	199.531	83.804	0.277941	138.746	2.27936	1.04352	0.521013	-0.720607	-6.77285	100.41	153.128	0.608839	pilot screens	repressive	stabilizing
GTTAGGCA	-1.24713	151.963	111.734	27.6412	22.4819	0.555883	82.3306	0.876265	0.436007	-1.54075	-1.8273	-5.74304	150.64	72.1353	-1.06233	pilot screens	repressive	destabilizing
TTGGCTTA	-1.2401	909.321	1097.67	299.812	24.1703	0.463236	203.89	2.15153	2.42283	0.554013	-3.02506	-7.12954	298.478	297.398	-0.00522811	pilot screens	repressive	none
ATTGGTGG	-1.23588	1095.21	785.517	471.642	29.6463	0.741177	399.86	1.45136	0.97238	0.23765	-3.70931	-7.84689	342.298	321.048	-0.0924653	pilot screens	repressive	none
AATTTAAG	-1.23502	3869.15	1947.17	1294.53	401.41	1.94559	1047.54	1.884	0.893734	0.305159	-1.38165	-8.47562	882.596	584.388	-0.594827	RNA binding protein motif	repressive	destabilizing
TGCACAAA	-1.2343	443.945	332.525	58.3008	84.931	0.0926471	99.0298	2.1532	1.73736	-0.754307	-0.21918	-6.51646	87.046	85.8319	-0.0202631	pilot screens	repressive	none
GGATTTTG	-1.23332	6626.5	6573.37	2288.13	272.575	35.8544	2962.31	1.16126	1.14964	-0.372413	-3.4372	-6.32923	2649.43	1768.87	-0.582857	pilot screens	repressive	destabilizing
TGCATGCA	-1.23174	765.355	629.209	219.228	76.8701	0.185294	249.407	1.61374	1.33155	-0.185275	-1.68514	-7.72289	215.764	171.116	-0.334477	conserved	repressive	none
TTAGCAGC	-1.2306	105.676	147.702	33.7077	2.31624	0.185294	72.8293	0.530971	1.01016	-1.08894	-4.47657	-5.96088	42.7178	18.536	-1.2045	reverse complement	repressive	destabilizing
AGGCGGAT	-1.23001	435.01	200.371	152.049	45.537	0.0926471	187.003	1.21361	0.0991054	-0.296755	-2.0143	-7.42678	88.4807	119.16	0.429468	pilot screens	repressive	none
GGGCAAAA	-1.2295	1034.99	1045.49	270.742	88.8133	8.24559	431.363	1.2607	1.27524	-0.670006	-2.26724	-5.54733	321.983	223.437	-0.527118	pilot screens	repressive	destabilizing
TCATAGGC	-1.22869	232.495	249.746	57.4491	22.6258	0.370588	73.9783	1.63884	1.74168	-0.359293	-1.66611	-5.77361	137.851	98.4328	-0.485895	pilot screens	repressive	none
GGATCTGT	-1.2277	558.267	373.417	234.658	25.5138	0.370588	197.91	1.49142	0.912528	0.244577	-2.9073	-7.18118	133.692	141.349	0.0803417	pilot screens	repressive	none
GTCTCACG	-1.22317	283.859	262.79	74.5399	2.51577	20.1971	91.2588	1.62649	1.51563	-0.288447	-4.71377	-2.12182	118.412	88.5712	-0.4189	pilot screens	repressive	none
AGGGAGTT	-1.2213	609.312	708.464	203.716	30.6072	0.277941	194.675	1.64109	1.85827	0.0651596	-2.63014	-7.2585	151.376	171.481	0.179916	pilot screens	repressive	none
GAGGCAAA	-1.22087	81.1919	128.132	26.5152	1.03022	0.0926471	59.8761	0.43312	1.08489	-1.14565	-4.90617	-5.79998	40.8444	65.4697	0.680687	reverse complement	repressive	stabilizing
AGTAAGGT	-1.22017	246.322	136.56	70.4966	33.831	0.277941	115.857	1.08164	0.235314	-0.708803	-1.7463	-6.51478	80.4572	67.8437	-0.246007	reverse complement	repressive	none
GAAAGTGC	-1.21966	127.096	93.7831	63.6681	0.417006	0	76.4246	0.726362	0.291837	-0.259738	-5.77187	-6.27472	98.2615	61.2694	-0.68146	reverse complement	repressive	destabilizing
ATAATGGG	-1.21797	75.1868	117.528	23.3871	1.98296	0.0926471	55.2392	0.437965	1.07558	-1.20546	-4.23676	-5.68568	99.5535	39.5375	-1.33225	pilot screens	repressive	destabilizing
TAGGGGGG	-1.21459	170.718	174.282	69.753	5.26774	0.0926471	77.2103	1.13461	1.16425	-0.144568	-3.64134	-6.16146	107.201	85.558	-0.32534	pilot screens	repressive	none
TACATTCA	-1.21388	163.707	141.762	50.9103	16.3861	0.0926471	43.3686	1.89229	1.686	0.226482	-1.3516	-5.34364	42.6181	35.885	-0.248084	reverse complement	repressive	none
CACACAAG	-1.2103	183.246	208.669	76.0763	3.68931	0.185294	63.345	1.51773	1.70421	0.260459	-3.77838	-5.76251	150.03	63.0956	-1.24964	reverse complement	repressive	destabilizing
TTAGGGCA	-1.20914	1544.8	1241.39	463.577	113.814	46.7868	709.293	1.12187	0.806638	-0.612497	-2.62911	-3.89373	636.442	589.684	-0.110088	pilot screens	repressive	none
TTAAGGCC	-1.20843	425.07	389.092	153.027	31.4971	0.277941	129.245	1.70986	1.58259	0.241959	-2.00285	-6.67126	146.583	150.115	0.0343448	reverse complement	repressive	none
GGCTAATG	-1.20617	125.909	38.4672	31.1448	24.6824	0	52.2787	1.25216	-0.432904	-0.728973	-1.05278	-5.73549	46.894	45.29	-0.0502096	reverse complement	repressive	none
GCACTTTA	-1.2059	163.212	363.436	39.3661	3.17605	0.0926471	100.791	0.689951	1.84006	-1.33439	-4.60732	-6.54163	59.6121	35.885	-0.732223	miRNA target	repressive	destabilizing
CAGTGGTA	-1.20501	1995.2	1279.46	562.102	168.369	85.8839	662.229	1.58968	0.949083	-0.236111	-1.96933	-2.93235	624.154	456.461	-0.451409	pilot screens	repressive	none
AAGTTTCC	-1.20426	412.703	291.538	151.653	38.5783	0.370588	161.655	1.34678	0.846811	-0.091553	-2.03903	-6.89087	86.6986	49.399	-0.811527	reverse complement	repressive	destabilizing
CAGTACGG	-1.20394	1109.48	907.459	522.373	30.7425	0.463236	510.486	1.11841	0.828725	0.0331438	-4.01021	-8.44939	427.187	477.372	0.160244	pilot screens	repressive	none
TTCAGGGA	-1.20375	1446.75	1012.55	545.813	129.899	0.741177	277.909	2.37595	1.86155	0.971254	-1.09133	-7.32359	467.226	253.752	-0.8807	conserved	repressive	destabilizing
GGTCAATA	-1.20053	1393.64	1117.62	408.259	101.159	55.403	439.381	1.66307	1.3449	-0.10574	-2.10793	-2.96491	305.508	315.478	0.0463278	reverse complement	repressive	none
TGGGTTAG	-1.20024	141.564	61.0174	20.5983	34.2625	0.277941	47.0741	1.56828	0.367414	-1.15434	-0.447125	-5.23337	36.9093	28.5802	-0.368966	pilot screens	repressive	none
ATATGCAA	-1.19982	1173.72	1001.18	401.943	84.423	22.2353	487.173	1.26685	1.03767	-0.276816	-2.5147	-4.393	322.826	277.31	-0.219257	miRNA target	repressive	none
GGTGAGGA	-1.19933	7751.62	6832.2	2979.09	483.726	64.9456	3037.8	1.35118	1.16906	-0.0281458	-2.64826	-5.52608	3317.26	2631.3	-0.334217	pilot screens	repressive	none
AGCAACAA	-1.19898	1014.93	992.57	337.437	95.234	0.463236	304.508	1.73352	1.70141	0.147675	-1.66659	-7.70591	323.204	191.387	-0.755955	reverse complement	repressive	destabilizing
CACACATC	-1.19498	975.621	680.604	105.879	71.6822	115.438	153.582	2.65943	2.14056	-0.53239	-1.0887	-0.408808	111.024	258.774	1.22082	reverse complement	repressive	stabilizing
AGTATCGG	-1.19255	1087.59	853.64	444.036	82.5615	1.01912	423.122	1.35991	1.01084	0.0694426	-2.34357	-7.71461	407.653	226.45	-0.848148	pilot screens	repressive	destabilizing
CTGCCCTA	-1.1923	343.893	107.702	168.978	25.2183	0.0926471	146.623	1.22424	-0.441542	0.203436	-2.49327	-7.07794	61.3484	25.3843	-1.27309	reverse complement	repressive	destabilizing
AACCAAAA	-1.18977	74.2821	172.175	19.3878	1.48971	0.370588	52.59	0.490342	1.69219	-1.39426	-4.42791	-5.2891	97.1157	52.1383	-0.89736	reverse complement	repressive	destabilizing
GATGGCAG	-1.18797	229.89	327.129	50.7065	29.2793	0.277941	120.922	0.921243	1.4283	-1.23755	-2.00956	-6.576	110.833	74.1442	-0.579984	pilot screens	repressive	destabilizing
AATACTGC	-1.18787	144.955	210.115	20.7826	24.4819	0	71.0487	1.01848	1.55099	-1.7258	-1.4995	-6.1709	163.986	164.724	0.00648194	reverse complement	repressive	none
TACCCTGC	-1.18784	2926.24	2744.03	1274.93	155.646	1.94559	1315.85	1.15245	1.05973	-0.0455388	-3.07151	-8.80432	1129.49	883.156	-0.354931	pilot screens	repressive	none
AGCATCCA	-1.18678	1232.77	977.596	595.501	50.6791	0.741177	443.891	1.47155	1.13726	0.423074	-3.1058	-7.99724	483.397	326.161	-0.567623	not intended	repressive	destabilizing
TAACTAAA	-1.18218	67.5479	143.504	23.2749	0.725278	0	51.3607	0.388626	1.46455	-1.10902	-4.92359	-5.71041	32.859	47.5728	0.533846	reverse complement	repressive	stabilizing
AGGTTGAA	-1.18194	575.662	579.785	217.681	49.0282	0.370588	181.45	1.66022	1.6705	0.261328	-1.86669	-7.05656	201.789	103.729	-0.960028	pilot screens	repressive	destabilizing
TTTATTGC	-1.17988	315.412	196.226	183.86	2.82113	0.0926471	80.6203	1.95481	1.27285	1.17944	-4.41686	-6.22303	37.3203	29.5846	-0.335113	reverse complement	repressive	none
TGGGACCA	-1.17956	88.8266	366.987	1.63433	2.18416	0.0926471	88.0378	0.0127243	2.04717	-5.07891	-4.80544	-6.34852	49.2975	138.153	1.48668	conserved	repressive	stabilizing
GCTGGATT	-1.17923	2156.34	1255.31	756.586	297.739	1.20441	792.824	1.44236	0.662301	-0.0674091	-1.40993	-8.49228	574.848	502.665	-0.193585	pilot screens	repressive	none
TGCTGCTA	-1.17814	668.611	594.314	276.005	52.6285	1.20441	324.749	1.03956	0.869889	-0.233846	-2.60269	-7.20722	182.117	239.416	0.394654	miRNA target	repressive	none
TATGGTAC	-1.17717	1087.54	1045.94	393.602	111.878	0.833824	416.743	1.38171	1.32549	-0.0822165	-1.88785	-7.83162	554.357	490.429	-0.17677	pilot screens	repressive	none
ACACGGAC	-1.17597	460.426	367.938	234.024	17.9971	0.0926471	123.259	1.89274	1.57002	0.919451	-2.70951	-6.82938	161.456	152.397	-0.0833028	pilot screens	repressive	none
TGGCTCAG	-1.17202	2400.48	1724.2	820.851	333.564	1.38971	1007.73	1.25139	0.774224	-0.295592	-1.59219	-8.72149	861.648	735.141	-0.229078	reverse complement	repressive	none
TTAGGATA	-1.16928	52.0617	73.5162	25.8508	0.265784	0	65.0329	-0.315514	0.17437	-1.29822	-5.70508	-6.04511	24.2423	20.7275	-0.225982	pilot screens	repressive	none
AAGAACAA	-1.16775	1028.71	891.013	512.822	48.2508	1.01912	497.522	1.04651	0.839406	0.0436111	-3.33944	-7.94779	446.645	311.826	-0.518391	pilot screens	repressive	destabilizing
CCTACGGC	-1.16725	393.425	558.829	123.47	40.5979	0.64853	134.967	1.53649	2.04173	-0.127468	-1.70868	-6.36594	289.285	95.4195	-1.60014	pilot screens	repressive	destabilizing
AGTGAGGG	-1.16654	1439.18	914.143	672.809	120.158	0.64853	509.111	1.49736	0.843187	0.40153	-2.07392	-8.27349	337.493	313.013	-0.108639	pilot screens	repressive	none
GGGTTATA	-1.16641	702.965	497.778	316.588	60.9871	0.555883	183.868	1.92901	1.4319	0.780659	-1.57646	-6.89262	297.363	247.543	-0.264546	pilot screens	repressive	none
TAGGCACA	-1.16603	2105.42	2095.75	832.286	200.459	1.01912	1061.37	0.987501	0.980865	-0.350406	-2.39873	-9.03935	861.788	734.411	-0.230746	reverse complement	repressive	none
GTGGGGAG	-1.16378	5.10811	13.6815	0.714699	0.418671	0.0926471	36.8715	-2.63231	-1.36711	-4.46508	-4.7385	-5.11521	68.9556	22.8276	-1.59489	pilot screens	repressive	destabilizing
CAGGGCAA	-1.16326	1020.22	1057.56	408.132	94.6633	0.463236	693.329	0.556603	0.608414	-0.763054	-2.85958	-8.89031	544.546	390.079	-0.481288	miRNA target	repressive	none
AGCAGGCA	-1.16298	775.177	868.09	228.821	17.3697	64.3897	359.208	1.10756	1.27068	-0.648318	-4.29343	-2.46169	412.781	239.964	-0.782558	pilot screens	repressive	destabilizing
GAGGCTGT	-1.16179	572.732	772.584	156.523	79.1839	0.64853	206.138	1.46978	1.90096	-0.395034	-1.36921	-6.97327	300.927	224.35	-0.423663	pilot screens	repressive	none
GGCCTTAA	-1.15923	1030.58	1205.8	527.524	27.9396	0.833824	492.402	1.06401	1.29035	0.0992047	-4.09165	-8.07176	418.356	488.968	0.22501	conserved	repressive	none
GAGGTAGT	-1.15404	996.266	896.433	391.389	117.069	0.277941	335.72	1.56643	1.41426	0.220737	-1.51192	-8.04158	349.561	356.842	0.0297391	reverse complement	repressive	none
GTGGTCTA	-1.15267	2151.2	2394.45	1105.03	82.7971	1.66765	806.521	1.41424	1.56872	0.453815	-3.26853	-8.24179	767.585	633.878	-0.276121	pilot screens	repressive	none
AGAGAAGG	-1.15194	606.785	521.839	273.19	55.6348	0.277941	255.706	1.24345	1.02625	0.095061	-2.18035	-7.65015	225.793	130.483	-0.791144	pilot screens	repressive	destabilizing
CAGTCAGA	-1.15004	291.941	234.5	154.44	16.1674	0.185294	199.765	0.545099	0.230216	-0.369151	-3.54777	-7.40412	169.534	151.21	-0.165014	reverse complement	repressive	none
TGCCCAAG	-1.14936	399.692	55.9029	213.908	39.5057	0.277941	82.1129	2.26935	-0.546568	1.37057	-1.03695	-6.02318	96.623	49.2164	-0.973227	reverse complement	repressive	destabilizing
TTAGCAGG	-1.14682	231.774	288.495	110.622	13.0163	0.185294	271.531	-0.227489	0.087121	-1.2878	-4.28124	-7.84503	104.975	73.3224	-0.517719	pilot screens	repressive	destabilizing
GAGGTAAA	-1.14613	186.026	165.932	35.7317	1.5297	28.7206	88.609	1.06153	0.897544	-1.28662	-5.1466	-1.59218	84.9916	51.9557	-0.710038	reverse complement	repressive	destabilizing
CAGACCTC	-1.14593	687.924	589.179	366.191	37.4974	0.463236	270.887	1.34134	1.11814	0.433524	-2.82018	-7.5377	227.167	144.271	-0.654972	reverse complement	repressive	destabilizing
TTAAAAAA	-1.14415	197.143	101.771	3.89603	1.29892	46.6941	53.3674	1.86573	0.918615	-3.47306	-4.56372	-0.18893	37.4627	30.7717	-0.283853	conserved	repressive	none
AGTGGGTT	-1.14357	327.527	24.8001	44.3808	35.957	47.4353	70.134	2.2074	-1.46316	-0.648458	-0.944692	-0.55448	67.5207	83.4578	0.305718	pilot screens	repressive	none
GGTATTAG	-1.13841	456.388	706.052	220.329	20.4823	0.277941	190.616	1.2552	1.8836	0.207973	-3.157	-7.22825	225.67	292.833	0.375865	pilot screens	repressive	none
TTAGCCCG	-1.13807	299.677	97.6744	87.2204	68.0767	0	115.752	1.36477	-0.242694	-0.404257	-0.75717	-6.8673	65.8229	70.2178	0.0932485	pilot screens	repressive	none
GACTTAGA	-1.13383	950.481	813.625	529.819	53.1275	0.0926471	351.208	1.43375	1.20971	0.591794	-2.70199	-8.33245	220.107	191.296	-0.202404	pilot screens	repressive	none
TAGAGGGC	-1.1338	872.808	796.345	309.965	77.8967	42.0618	410.664	1.08585	0.953736	-0.404714	-2.38343	-3.25699	251.267	259.961	0.0490744	pilot screens	repressive	none
AAACTCAG	-1.13328	68.0159	232.122	21.9134	1.49013	0	23.5738	1.48981	3.24589	-0.100928	-3.30283	-4.61905	24.0438	25.9322	0.10908	reverse complement	repressive	none
CACTCACA	-1.13201	434.344	750.527	168.345	40.0259	0.64853	351.292	0.305384	1.09305	-1.0568	-3.10216	-7.73945	381.596	152.397	-1.32421	reverse complement	repressive	destabilizing
GCTACATC	-1.13109	944.51	155.325	278.296	137.728	61.3324	114.635	3.03152	0.434976	1.27222	0.262683	-0.891522	138.436	201.34	0.540414	reverse complement	repressive	stabilizing
GAGATAGT	-1.13085	600.042	744.952	271.82	53.9301	0.555883	279.42	1.09988	1.41149	-0.0396391	-2.35192	-7.49371	312.708	196.226	-0.672298	pilot screens	repressive	destabilizing
GGGTATTG	-1.13042	629.182	498.54	218.879	110.018	0.0926471	135.696	2.2048	1.86963	0.68574	-0.300178	-6.967	153.898	188.83	0.295119	pilot screens	repressive	none
GTGCAATA	-1.12853	926.451	1223.83	361.623	112.453	0.833824	526.861	0.813112	1.21435	-0.54169	-2.21806	-8.16916	385.493	467.51	0.278293	pilot screens	repressive	none
TTAATGGC	-1.12705	2099.64	2191.67	1053.51	170.52	1.38971	1127.19	0.896819	0.958677	-0.0974418	-2.71756	-8.88296	897.878	576.444	-0.63934	pilot screens	repressive	destabilizing
TGCCCCTA	-1.12705	294.596	283.076	110.602	5.20944	27.3309	129.834	1.17589	1.11854	-0.229373	-4.39713	-2.20729	96.959	117.882	0.281896	pilot screens	repressive	none
ACAGGGTA	-1.1253	14868	9669.56	4766.72	1885.59	774.993	5184.33	1.5198	0.899163	-0.121136	-1.45866	-2.74032	5408.89	3687.3	-0.552767	miRNA target	repressive	destabilizing
TGCGATAG	-1.12369	6914.14	4996.77	3046.28	926.966	15.75	3218.84	1.10277	0.634293	-0.0794689	-1.79485	-7.58669	2954.21	2522.45	-0.227942	pilot screens	repressive	none
GTCTCAGA	-1.12026	308.593	334.078	162.592	22.5019	0.463236	127.899	1.26413	1.37825	0.343863	-2.45539	-6.46094	193.037	127.926	-0.593565	pilot screens	repressive	destabilizing
GTTAGACA	-1.11905	1336.74	1188.02	485.573	185.097	32.2412	538.625	1.30977	1.13975	-0.149299	-1.53591	-4.02091	427.629	362.868	-0.236914	reverse complement	repressive	none
TGGCTATA	-1.11902	389.704	588.994	58.6708	97.5427	0.277941	163.021	1.2522	1.84682	-1.45878	-0.735057	-7.00391	103.062	95.4195	-0.111158	pilot screens	repressive	none
TGGCGCAA	-1.11733	280.184	161.072	195.983	4.18213	0.185294	66.72	2.05386	1.25898	1.54042	-3.70796	-5.83627	66.4282	63.2782	-0.0700877	pilot screens	repressive	none
CATATTTG	-1.11574	156.754	286.336	27.1385	35.4021	0.0926471	61.0469	1.34625	2.21131	-1.14081	-0.769335	-5.82746	87.4597	37.6199	-1.21712	reverse complement	repressive	destabilizing
TGAGTAGA	-1.11412	406.672	405.701	195.823	44.9015	0.277941	143.352	1.49782	1.49438	0.447308	-1.65298	-6.81962	296.846	77.5227	-1.93702	pilot screens	repressive	destabilizing
TGGGGATA	-1.11379	688.138	536.741	347.959	75.4437	0.555883	241.226	1.50844	1.15056	0.526708	-1.66388	-7.28247	195.075	117.608	-0.730046	pilot screens	repressive	destabilizing
GCCAGTCA	-1.11144	1736.34	1432.24	798.86	233.512	0.741177	774.987	1.16278	0.885176	0.0437154	-1.72637	-8.79983	501.972	428.794	-0.227322	reverse complement	repressive	none
TGCTTATG	-1.11122	748.374	489.311	84.3813	70.235	118.496	239.12	1.64193	1.02994	-1.49176	-1.7531	-1.0068	264.775	172.942	-0.614477	pilot screens	repressive	destabilizing
TTTTGCAC	-1.11014	210.313	144.5	71.4599	39.8652	2.50147	122.176	0.77866	0.240299	-0.765466	-1.59177	-5.13662	81.658	130.574	0.677202	conserved	repressive	stabilizing
GTTTTGGA	-1.10989	29.4386	206.841	0.540047	1.22559	0.0926471	22.9166	0.347886	3.1194	-3.95697	-3.42575	-4.45212	61.9374	0	nan	not intended	repressive	stabilizing
AAAAGTGC	-1.10907	315.46	168.872	74.7558	84.8059	0.277941	225.168	0.484629	-0.412942	-1.57796	-1.39824	-7.46743	294.469	143.266	-1.03942	reverse complement	repressive	destabilizing
TTTGCTTA	-1.10902	348.202	281.898	245.702	2.78197	0.370588	140.013	1.30823	1.00446	0.80694	-5.22054	-6.68489	151.075	61.0868	-1.30634	pilot screens	repressive	destabilizing
AAACATTA	-1.10893	400.262	339.297	204.95	43.4153	0.277941	141.336	1.49525	1.25749	0.532992	-1.68017	-6.79933	113.712	82.3621	-0.465327	reverse complement	repressive	none
AAAGGCAA	-1.1089	3077	2344.3	1400.3	233.3	142.121	1075.69	1.51538	1.12317	0.380155	-2.20018	-2.9113	1196.08	622.281	-0.942679	reverse complement	repressive	destabilizing
ATAAGACC	-1.10886	443.49	303.302	189.48	71.9809	0.0926471	153.616	1.52346	0.97681	0.300944	-1.0831	-7.14472	156.859	72.318	-1.11705	reverse complement	repressive	destabilizing
TGGGTCAC	-1.10739	250.463	245.216	108.247	36.7095	0	56.8258	2.12056	2.09014	0.917809	-0.616787	-5.85364	77.3936	40.6332	-0.929556	pilot screens	repressive	destabilizing
TTGGACAG	-1.10353	277.481	165.339	146.625	32.649	0.370588	185.304	0.579919	-0.163527	-0.335718	-2.46902	-7.08672	168.418	69.1221	-1.28483	pilot screens	repressive	destabilizing
GATTACAG	-1.10147	1357.05	1400.37	737.739	125.124	0.555883	653.209	1.05371	1.09901	0.175313	-2.37491	-8.71588	625.096	501.295	-0.318418	reverse complement	repressive	none
CCCAGAGA	-1.10104	149.495	190.93	58.5766	23.8102	0.185294	83.1057	0.839436	1.19031	-0.497458	-1.76127	-6.14889	78.8596	87.019	0.142044	miRNA target	repressive	none
CGTCCTTA	-1.10077	1748.42	1407.53	931.354	191.23	1.11177	637.237	1.45471	1.14202	0.546786	-1.73126	-8.2395	604.966	327.348	-0.886028	reverse complement	repressive	destabilizing
GTGGGTTA	-1.10053	168.786	299.307	87.1778	12.139	0.0926471	144.429	0.223403	1.04613	-0.721826	-3.46839	-7.05634	75.6103	64.6479	-0.22598	pilot screens	repressive	none
CGGTTTAC	-1.09389	444.368	381.923	57.1153	38.9678	71.9868	247.237	0.843282	0.62534	-2.09473	-2.63481	-1.76601	139.56	118.704	-0.233519	reverse complement	repressive	none
CCGAGACC	-1.08969	348.553	481.577	236.543	7.82017	0	172.937	1.00695	1.47219	0.449625	-4.30161	-7.44242	110.407	93.6846	-0.236943	reverse complement	repressive	none
TATAGCCA	-1.0894	6298.4	4462.48	2170.54	806.415	416.541	2038.2	1.62721	1.13017	0.0907176	-1.33662	-2.28801	1856.23	1737.91	-0.0950152	reverse complement	repressive	none
CCCTAGCA	-1.08827	726.914	889.637	422.508	58.3467	0.833824	322.076	1.17189	1.46296	0.390516	-2.44463	-7.46088	237.889	229.555	-0.0514495	reverse complement	repressive	none
GATCCATT	-1.08634	459.544	439.802	190.237	83.8545	0.0926471	166.21	1.46168	1.39847	0.1937	-0.978599	-7.25769	182.337	172.486	-0.0801327	reverse complement	repressive	none
CATACCGC	-1.08629	217.546	293.774	80.1998	40.9562	0.277941	123.092	0.816528	1.2482	-0.611857	-1.56445	-6.60144	138.053	92.1323	-0.583439	reverse complement	repressive	destabilizing
GTGGTAAA	-1.08566	38.6138	97.0648	23.5432	0.686536	0	41.9182	-0.115584	1.19215	-0.806266	-4.66945	-5.42352	56.8048	65.6523	0.208832	pilot screens	repressive	none
AGGTAATG	-1.08545	784.104	785.698	445.486	78.4241	0.926471	454.999	0.783855	0.786781	-0.0304152	-2.52138	-7.88693	454.338	301.416	-0.592011	pilot screens	repressive	destabilizing
CTTCGAAC	-1.08323	54.5213	216.854	6.85159	11.492	0.185294	93.3578	-0.765101	1.20714	-3.58709	-2.91713	-6.31483	97.5783	42.916	-1.18505	reverse complement	repressive	destabilizing
GCCGTAGG	-1.08248	710.178	924.729	375.144	80.721	0.370588	410.663	0.788747	1.16913	-0.130178	-2.33268	-8.23052	429.382	364.42	-0.236658	reverse complement	repressive	none
GGACTCGT	-1.08036	1269.11	711.014	535.782	253.394	1.29706	451.265	1.48971	0.654738	0.247169	-0.830104	-7.62124	655.067	430.803	-0.604615	pilot screens	repressive	destabilizing
GTAGGCAA	-1.07694	961.79	877.524	374.957	123.386	52.0677	410.172	1.22748	1.09534	-0.129175	-1.72491	-2.95384	314.003	296.029	-0.0850399	pilot screens	repressive	none
AGGAACGG	-1.07684	495.015	626.575	362.962	7.55938	0.741177	249.073	0.988036	1.32744	0.541442	-4.8687	-7.16614	265.937	148.654	-0.83913	pilot screens	repressive	destabilizing
ATTGCATA	-1.07615	272.458	606.11	180.647	4.96197	0.277941	258.963	0.07301	1.22365	-0.517171	-5.44637	-7.66834	159.77	119.16	-0.423091	reverse complement	repressive	none
GAATTCAA	-1.07307	25.575	58.2342	16.3947	0.759026	0.0926471	44.5277	-0.776671	0.379687	-1.3881	-4.69389	-5.38084	46.3511	42.5507	-0.123421	reverse complement	repressive	none
GGACGAGT	-1.07262	103.303	219.073	44.3639	15.587	0	38.5471	1.39914	2.47634	0.197973	-1.25352	-5.3055	20.7165	90.0322	2.11966	pilot screens	repressive	stabilizing
TTTTGACA	-1.07122	119.542	67.3698	31.0733	29.0352	4.16912	45.0604	1.38793	0.569832	-0.522155	-0.616872	-3.15554	27.3721	31.1369	0.185919	not intended	repressive	none
CATGCAAA	-1.07002	207.832	283.921	128.331	17.1556	0.185294	99.9754	1.04834	1.49656	0.357062	-2.47552	-6.41261	119.454	112.495	-0.0865982	reverse complement	repressive	none
TCACCATA	-1.06978	117.764	74.7782	66.9364	15.8087	0	61.8956	0.917071	0.268825	0.111226	-1.90375	-5.97489	127.924	35.6111	-1.84489	reverse complement	repressive	destabilizing
TTGAGGTA	-1.0679	933.977	463.751	322.878	134.417	70.5044	183.342	2.34255	1.33407	0.813066	-0.444973	-1.36628	309.712	164.907	-0.909278	reverse complement	repressive	destabilizing
CAGCATAC	-1.05588	1298.33	1481.17	774.672	156.735	0.926471	687.742	0.915732	1.10568	0.171483	-2.12646	-8.48186	676.649	669.032	-0.016331	reverse complement	repressive	none
TGCAGCTA	-1.05562	1101.78	1340.71	502.532	211.15	0.463236	641.996	0.778264	1.0612	-0.352728	-1.59973	-8.7795	628.876	495.816	-0.342971	pilot screens	repressive	none
ACAATCGG	-1.05531	78.0551	81.4635	12.5179	26.4312	0.555883	57.1782	0.44238	0.503277	-2.10561	-1.08466	-5.22467	58.1219	44.6509	-0.380394	reverse complement	repressive	none
AGCACCGA	-1.0549	55.694	30.7673	6.52306	21.4442	0	49.2381	0.174416	-0.661238	-2.73939	-1.16244	-5.65071	43.1403	73.6876	0.772385	reverse complement	repressive	stabilizing
ACCATCTA	-1.05458	4670.91	4370.78	2158.78	726.417	133.69	1902.93	1.29503	1.19924	0.181902	-1.38813	-3.82127	2209.47	1612.54	-0.454361	reverse complement	repressive	none
ACCTTTTC	-1.05026	78.4673	215.041	53.3782	3.73346	0	71.0897	0.140567	1.58344	-0.406764	-3.92883	-6.17172	40.0326	50.3121	0.329732	reverse complement	repressive	none
TAGCTCGT	-1.04825	242.283	368.686	164.683	19.3393	0.185294	44.0941	2.43162	3.03529	1.87741	-1.14867	-5.24962	57.7371	62.2738	0.109127	reverse complement	repressive	none
GAGATTAG	-1.04571	475.747	427.209	169.405	81.6483	29.6471	135.402	1.80536	1.65045	0.321105	-0.722806	-2.15404	177.145	115.234	-0.620368	pilot screens	repressive	destabilizing
AGCTATTA	-1.04173	2202.97	2416.62	1329.91	259.91	30.9441	1100.72	1.00034	1.13383	0.272651	-2.07814	-5.10807	1165.25	616.711	-0.917974	pilot screens	repressive	destabilizing
TTATTGAG	-1.03058	515.996	451.435	203.935	135.623	0.277941	286.6	0.846091	0.653647	-0.488899	-1.07386	-7.8141	217.467	133.131	-0.707953	reverse complement	repressive	destabilizing
TAGCGCTA	-1.03034	583.596	264.19	457.801	41.7531	0.463236	188.593	1.62453	0.484123	1.27496	-2.1488	-7.0176	277.255	80.3533	-1.78678	pilot screens	repressive	destabilizing
GGAGTCAA	-1.02538	844.344	723.396	342.993	222.482	0.741177	489.006	0.786738	0.563978	-0.510421	-1.13264	-8.13659	289.405	416.833	0.526376	pilot screens	repressive	stabilizing
GGGTTTTC	-1.02515	499.279	515.818	356.247	52.7648	0.555883	264.633	0.913299	0.960222	0.427489	-2.3047	-7.41556	316.364	292.559	-0.112859	pilot screens	repressive	none
CAACCGTG	-1.02383	102.699	63.4306	54.6585	21.1376	0	76.2661	0.424489	-0.26209	-0.473235	-1.80334	-6.27176	98.3001	74.8747	-0.392716	pilot screens	repressive	none
TGCTAGGG	-1.02106	411.594	739.056	258.29	60.2023	0.64853	240.868	0.770501	1.61341	0.100344	-1.98256	-7.1969	217.346	145.64	-0.577586	pilot screens	repressive	destabilizing
AGTTGGTA	-1.02087	9421.5	11506.1	5856.19	1355.84	88.2	5469.45	0.784451	1.0728	0.0985504	-2.01141	-5.93847	5087.98	3457.75	-0.557259	pilot screens	repressive	destabilizing
AGAGGGGG	-1.01937	96.524	70.6082	17.458	37.3827	0	76.5322	0.330962	-0.11467	-2.07055	-1.01434	-6.27672	94.8222	49.8556	-0.927471	pilot screens	repressive	destabilizing
TCACAGCA	-1.01912	84.3882	36.1957	14.1044	33.5334	0	60.09	0.483102	-0.715799	-2.01596	-0.822941	-5.93286	54.7729	48.5772	-0.173183	reverse complement	repressive	none
TATTGCTG	-1.01695	303.411	620.852	183.955	49.4999	0.277941	221.84	0.450009	1.48056	-0.268837	-2.14166	-7.44605	328.557	280.141	-0.229994	reverse complement	repressive	none
CCGGGTTG	-1.01665	1.12532	38.1784	0.0830841	0.191629	0	63.3845	-4.92096	-0.716654	-5.8935	-5.75571	-6.00864	26.3956	33.237	0.332497	pilot screens	repressive	none
AGGCAAGT	-1.01422	782.813	808.815	361.678	193.904	0.926471	337.844	1.20989	1.25697	0.0980666	-0.79786	-7.45852	490.186	260.326	-0.913008	reverse complement	repressive	destabilizing
GTGGATTC	-1.01172	236.35	210.837	79.6949	44.7034	20.1044	113.737	1.04869	0.884628	-0.507775	-1.32795	-2.44271	58.1817	42.0029	-0.470079	pilot screens	repressive	none
CAGCTGCA	-1.01073	828.583	931.6	469.531	165.971	0.463236	433.615	0.932649	1.10152	0.114553	-1.38014	-8.21443	557.631	423.316	-0.397578	pilot screens	repressive	none
ACCACTGC	-1.01007	541.226	428.595	423.178	50.9139	0.555883	267.76	1.01258	0.676659	0.65835	-2.37213	-7.43244	214.836	136.692	-0.652308	reverse complement	repressive	destabilizing
CGGTTCAG	-1.00896	338.07	684.916	236.116	44.299	0.555883	319.87	0.0795951	1.09604	-0.436397	-2.82444	-7.68811	207.663	195.039	-0.0904825	reverse complement	repressive	none
TTTTATTA	-1.00822	222.784	444.674	149.489	32.5994	0.370588	74.0562	1.57606	2.56995	1.00361	-1.15954	-5.7751	88.6831	74.5094	-0.251237	reverse complement	repressive	none
TTTTAAAA	-1.00652	107.113	158.739	33.7331	34.904	0.463236	57.5234	0.88546	1.44863	-0.752704	-0.704868	-5.32178	63.7231	20.2709	-1.6524	conserved	repressive	destabilizing
CTGATATG	-1.00536	229.924	126.931	75.7474	75.7256	0	68.9312	1.72341	0.871358	0.134181	0.133772	-6.12786	74.6289	42.4594	-0.813651	pilot screens	repressive	destabilizing
AGGACATG	-1.00413	565.875	537.948	240.041	68.4319	60.9618	143.94	1.96758	1.8947	0.733829	-1.06178	-1.226	328.234	141.166	-1.21733	reverse complement	repressive	destabilizing
AACCTTGC	-1.00298	220.411	594.55	174.25	21.2967	0.185294	292.999	-0.40908	1.01841	-0.746396	-3.72091	-7.95442	218.82	182.347	-0.263057	not intended	repressive	none
GCAGTGGT	-1.00255	775.421	1110.85	372.481	194.864	2.31618	526.485	0.557709	1.07576	-0.498094	-1.42927	-7.31346	519.889	358.303	-0.537025	pilot screens	repressive	destabilizing
CTAAGTGA	-1.0019	2247.15	2625.25	1524.14	352.735	1.575	1328.65	0.757688	0.981956	0.197892	-1.91031	-9.01226	1042.66	1051.53	0.0122263	pilot screens	repressive	none
TGCAGGGG	-1.00128	1386.65	2217.69	895.735	209.342	22.05	905.072	0.614945	1.29201	-0.0149436	-2.10689	-5.29679	883.228	644.561	-0.454469	pilot screens	repressive	none
CAGTATTA	-0.999601	376.526	208.271	224.977	75.3951	0.370588	212.345	0.823384	-0.0278189	0.0829844	-1.48164	-7.28225	127.424	131.305	0.0432813	miRNA target	no effect	none
ATTTGGCA	-0.998995	570.56	260.308	239.389	43.4752	81.8074	133.346	2.08895	0.9598	0.83942	-1.59488	-0.698121	60.3677	109.847	0.863642	reverse complement	no effect	stabilizing
AACTACCG	-0.998387	105.316	1.49577	33.6902	35.1209	0.555883	56.2314	0.893474	-4.51925	-0.722281	-0.663972	-5.201	100.921	61.5433	-0.713548	reverse complement	no effect	destabilizing
TATCCCCA	-0.99764	116.696	184.948	113.108	2.28623	0	75.61	0.619464	1.27929	0.574798	-4.54303	-6.25946	60.1316	106.012	0.818027	reverse complement	no effect	stabilizing
TACAGGTG	-0.994895	487.803	554.489	452.71	20.8607	0.370588	221.636	1.13457	1.31907	1.02709	-3.34827	-7.34375	315.235	220.789	-0.513758	pilot screens	no effect	destabilizing
CCTTTAAC	-0.991568	54.7136	359.702	53.0618	2.66949	0.0926471	75.5806	-0.458949	2.23576	-0.502368	-4.38333	-6.13108	102.06	50.1295	-1.02568	reverse complement	no effect	destabilizing
CCCCCCTA	-0.990202	285.862	841.328	247.561	25.1774	0.555883	298.039	-0.0599778	1.49405	-0.266732	-3.51394	-7.58646	267.971	146.919	-0.867059	reverse complement	no effect	destabilizing
TAACGGAG	-0.98953	281.215	226.485	255.488	16.6694	0.185294	195.773	0.520266	0.209242	0.382358	-3.47721	-7.37514	186.07	243.251	0.386605	pilot screens	no effect	none
AGGAATGT	-0.985187	299.726	304.679	205.935	52.7347	0.370588	126.008	1.24353	1.2671	0.704256	-1.24099	-6.53398	148.236	183.717	0.309588	reverse complement	no effect	none
AAGCTGAA	-0.979429	704.127	1255.68	329.271	211.631	1.01912	555.537	0.341407	1.17507	-0.752829	-1.38812	-8.10661	408.989	199.696	-1.03426	pilot screens	no effect	destabilizing
GAACGTAA	-0.977722	421.702	419.549	292.742	77.7015	0.185294	93.695	2.15828	2.15092	1.63319	-0.266897	-6.31997	121.267	109.481	-0.1475	reverse complement	no effect	none
TTTTGCCC	-0.97613	610.051	655.528	374.918	137.965	0.555883	421.864	0.531099	0.634663	-0.169774	-1.60547	-8.08632	410.526	466.962	0.18583	reverse complement	no effect	none
TTGGTAAG	-0.974282	170.31	257.889	33.1917	26.7514	32.3338	70.5928	1.25873	1.85445	-1.06617	-1.36725	-1.10283	37.1146	58.6214	0.659439	pilot screens	no effect	stabilizing
GGGAACAG	-0.972015	284.562	245.571	146.429	20.4458	39.2824	174.972	0.698457	0.486652	-0.255329	-3.03658	-2.12713	89.6148	94.1412	0.0710893	pilot screens	no effect	none
TAGACCCG	-0.967971	176.249	158.709	89.2651	50.9643	0.0926471	36.4506	2.24272	2.09239	1.26918	0.472534	-5.09909	61.1089	55.1516	-0.14798	pilot screens	no effect	none
AAACGTAG	-0.967533	132.658	79.9682	113.245	15.2441	0	56.5148	1.21654	0.493421	0.990127	-1.82402	-5.84586	35.4315	15.4315	-1.19916	pilot screens	no effect	destabilizing
ATATCATA	-0.967006	76.7568	93.079	49.487	17.5424	0	42.5654	0.835786	1.11069	0.212731	-1.23235	-5.44511	61.6475	43.3725	-0.50726	reverse complement	no effect	destabilizing
AAAAGGGC	-0.965958	2044.51	1982.72	1053.46	332.105	172.324	1038.4	0.976716	0.93246	0.0207619	-1.6417	-2.58421	766.769	555.716	-0.464445	pilot screens	no effect	none
TATGCAGA	-0.965236	197.928	146.254	148.192	33.7382	0.185294	105.596	0.90009	0.466151	0.485015	-1.61756	-6.49077	155.148	103.911	-0.578294	pilot screens	no effect	destabilizing
TGGTAGGA	-0.965226	1351.44	1400.17	752.758	364.132	1.66765	648.581	1.05799	1.10905	0.214592	-0.831092	-7.9278	826.166	526.679	-0.649506	pilot screens	no effect	destabilizing
AGCACATC	-0.965097	288.804	227.651	209.985	52.5927	0.277941	111.971	1.35912	1.01719	0.901187	-1.07584	-6.46599	83.0645	44.8335	-0.889655	reverse complement	no effect	destabilizing
GATGGGAG	-0.964718	372.13	80.5186	65.1892	124.703	27.053	152.442	1.28199	-0.912492	-1.21302	-0.287669	-2.45147	101.672	87.8407	-0.210954	pilot screens	no effect	none
CTAAGCAC	-0.96376	482.31	474.916	348.853	91.3633	0.463236	128.692	1.89786	1.87561	1.43166	-0.489701	-6.46979	168.762	125.735	-0.424607	reverse complement	no effect	none
TTGGAATG	-0.962374	37.3698	140.258	42.4345	1.63844	0	65.5398	-0.794245	1.08604	-0.615375	-4.65646	-6.05615	37.6792	98.9806	1.39338	reverse complement	no effect	stabilizing
CTAAGGCA	-0.961986	4546.93	4645.44	3059.92	987.753	5.00294	2517.48	0.852656	0.883572	0.28141	-1.34887	-8.71267	2418.73	1899.35	-0.348742	reverse complement	no effect	none
GACGGTAG	-0.957771	829.9	72.6558	35.0615	10.0856	275.44	125.105	2.72005	-0.775754	-1.80609	-3.50786	1.13234	79.2799	63.7348	-0.314875	reverse complement	no effect	none
AATGAGGG	-0.956532	1936	3199.8	1267.65	364.863	78.75	1185.76	0.706798	1.43141	0.0962724	-1.69765	-3.8954	860.187	791.389	-0.120264	pilot screens	no effect	none
TGCAGCCC	-0.951398	254.14	106.354	116.574	82.3781	0	176.194	0.525957	-0.722954	-0.591765	-1.08759	-7.46919	147.156	64.7392	-1.18463	pilot screens	no effect	destabilizing
TTGCTAGG	-0.947314	476.227	806.81	355.668	104.704	1.01912	423.431	0.169145	0.928486	-0.250947	-2.00549	-7.71566	478.786	185.726	-1.36621	pilot screens	no effect	destabilizing
AGACTCAG	-0.946757	2612.89	4115.17	2023.18	539.313	1.94559	1943.16	0.427049	1.08215	0.0581929	-1.84728	-9.36638	1549.09	896.03	-0.789803	reverse complement	no effect	destabilizing
ACGGTACG	-0.945706	224.7	490.067	221.52	27.6207	0.0926471	150.569	0.574431	1.69594	0.55396	-2.40485	-7.11601	198.295	171.39	-0.210366	reverse complement	no effect	none
CAGCTTTA	-0.940933	227.928	187.042	216.956	24.8837	0	113.989	0.993397	0.709558	0.922542	-2.15138	-6.84535	52.4969	129.296	1.30037	miRNA target	no effect	stabilizing
AAGGATAC	-0.937468	359.541	809.751	325.748	65.5542	0.0926471	326.451	0.138883	1.30798	-0.00310253	-2.29868	-8.22731	218.08	267.723	0.295884	pilot screens	no effect	none
TAGACTGC	-0.937363	1008.82	1186.13	970.35	121.211	0.64853	598.598	0.752032	0.985411	0.695997	-2.29462	-8.50667	527.943	449.157	-0.233163	reverse complement	no effect	none
GAGGGTTC	-0.935685	47.3175	115.547	59.3134	1.18477	0	138.804	-1.53279	-0.262503	-1.21286	-5.99978	-7.12727	92.0751	215.036	1.2237	pilot screens	no effect	stabilizing
AAGGCACA	-0.930046	271.432	630.948	250.548	52.3271	0.185294	255.415	0.0874151	1.30132	-0.0276512	-2.26554	-7.75709	185.295	99.5285	-0.896645	reverse complement	no effect	destabilizing
CATCAGAA	-0.925943	232.489	546.549	233.391	37.4769	0.64853	231.035	0.00900943	1.23864	0.0145701	-2.59228	-7.13702	164.936	133.587	-0.304119	pilot screens	no effect	none
GGTTACGC	-0.922453	107.571	287.47	95.4536	25.9477	0.0926471	137.676	-0.353077	1.05671	-0.523807	-2.36348	-6.98774	95.8845	122.082	0.348484	pilot screens	no effect	none
GCTGTGGT	-0.917875	446.166	839.083	321.918	133.182	0.277941	374.394	0.252404	1.16212	-0.217241	-1.48422	-8.19844	392.45	488.329	0.315344	pilot screens	no effect	none
AGAAGCCA	-0.915817	160.474	207.502	204.581	2.13626	0	61.7602	1.36338	1.73214	1.71178	-4.32273	-5.97178	174.277	52.6862	-1.72589	pilot screens	no effect	destabilizing
TAGTGGCG	-0.915185	1449.7	1998.14	987.572	207.714	151.107	1097.38	0.401364	0.863995	-0.151965	-2.39578	-2.85222	1394.42	945.977	-0.559792	pilot screens	no effect	destabilizing
GACATGCA	-0.915115	733.14	591.078	350.47	211.429	41.1353	252.361	1.53486	1.2246	0.472208	-0.254212	-2.58809	250.028	178.877	-0.48312	reverse complement	no effect	none
AGGCCAAC	-0.914645	697.343	1231.91	863.456	36.4711	0.833824	660.555	0.078076	0.89813	0.385932	-4.14201	-8.49486	543.948	376.473	-0.530921	pilot screens	no effect	destabilizing
GGACCAAC	-0.913497	524.479	836.828	527.338	82.1926	1.11177	435.591	0.267352	0.940373	0.275181	-2.39175	-7.69169	536.512	313.013	-0.77739	pilot screens	no effect	destabilizing
CCGTGACC	-0.911768	90.662	139.918	53.5472	31.9624	0.370588	55.0319	0.710074	1.33054	-0.038745	-0.765427	-5.35338	98.6409	81.9056	-0.268224	reverse complement	no effect	none
GGTTCAGA	-0.908783	214.016	382.107	212.111	39.4808	0.0926471	183.993	0.216973	1.05027	0.204132	-2.19217	-7.4035	65.2487	120.073	0.879896	pilot screens	no effect	stabilizing
GAAAGGGT	-0.905367	319.316	240.938	241.438	79.8426	0.555883	215.436	0.565557	0.160702	0.163677	-1.42075	-7.12006	207.345	244.53	0.237976	pilot screens	no effect	none
CTCCCATC	-0.9034	189.706	276.475	151.145	51.1651	0.277941	165.584	0.195101	0.736114	-0.1308	-1.67509	-7.02628	217.965	159.246	-0.452845	reverse complement	no effect	none
AGACACCA	-0.902456	191.439	117.586	171.927	34.6335	0.185294	72.8808	1.38113	0.682668	1.22689	-1.05196	-5.96188	49.5623	28.4889	-0.798844	reverse complement	no effect	destabilizing
TAGAGGTC	-0.901718	69.7801	87.3443	92.5334	0.796519	0.0926471	58.2812	0.255769	0.575563	0.657907	-5.0443	-5.76168	48.6031	28.215	-0.784587	pilot screens	no effect	destabilizing
AGGGGGTA	-0.89857	468.983	342.219	176.311	206.628	0.185294	110.656	2.07355	1.62007	0.667222	0.894938	-6.55767	141.218	58.1648	-1.27971	pilot screens	no effect	destabilizing
GTGGTTGC	-0.897609	307.706	236.114	215.528	89.2657	0.185294	218.792	0.490093	0.109441	-0.021587	-1.28389	-7.53475	196.016	167.646	-0.225552	pilot screens	no effect	none
TCACAACA	-0.894383	190.996	506.432	176.443	56.2612	0.0926471	217.728	-0.188064	1.21407	-0.301784	-1.93351	-7.64517	299.514	252.565	-0.245971	reverse complement	no effect	none
TTGCAGGG	-0.893119	331.94	313.475	135.537	147.836	0	99.4104	1.72935	1.64704	0.443385	0.567817	-6.64976	76.2043	106.012	0.476277	pilot screens	no effect	none
GCTATGTA	-0.890055	1047.3	943.336	785.407	154.271	95.3339	500.299	1.0643	0.91363	0.649606	-1.69088	-2.37956	511.795	445.961	-0.198649	pilot screens	no effect	none
ATGAAGGA	-0.888578	1114.35	1757.76	791.548	300.916	56.3294	590.291	0.915558	1.57262	0.422629	-0.969721	-3.36652	729.798	795.132	0.123699	miRNA target	no effect	none
CAGTGTTG	-0.885517	264.974	325.809	269.044	49.6224	0.277941	150.058	0.816182	1.11335	0.838092	-1.57726	-6.88514	195.593	149.475	-0.387949	pilot screens	no effect	none
TTTTGGTA	-0.884395	47.99	50.5901	31.833	12.4622	2.68677	27.339	0.789702	0.864306	0.212361	-1.07387	-2.94236	23.9685	23.7407	-0.0137747	not intended	no effect	none
AATACCTC	-0.883109	95.7098	111.276	37.7269	45.6975	0.185294	58.8076	0.693332	0.908648	-0.626994	-0.356984	-5.65701	27.2135	72.2266	1.40821	conserved	no effect	stabilizing
CTTATCAC	-0.882085	148.615	159.191	159.142	23.5196	0.0926471	47.7292	1.61839	1.71693	1.71649	-0.990852	-5.47889	82.6059	49.3077	-0.744432	reverse complement	no effect	destabilizing
CTACCCTC	-0.880035	49.9354	104.303	44.7013	15.4784	0	64.1925	-0.356036	0.691774	-0.51247	-1.98413	-6.02663	42.3084	52.7775	0.318979	reverse complement	no effect	none
CATGGGGC	-0.879997	174.057	291.102	207.656	24.9333	0.0926471	115.38	0.58899	1.32764	0.842288	-2.16596	-6.73487	59.8192	75.1486	0.329137	pilot screens	no effect	none
TATACAGG	-0.877414	229.486	305.679	203.508	61.7851	0.185294	80.6342	1.49744	1.90948	1.32491	-0.378752	-6.10586	171.451	78.801	-1.12151	pilot screens	no effect	destabilizing
TATTTACA	-0.876923	207.784	140.953	92.5268	89.0648	0.833824	39.9371	2.35053	1.79393	1.19197	1.13756	-4.48048	177.856	58.4388	-1.60571	reverse complement	no effect	destabilizing
CTAAAGAG	-0.873215	1717.19	2494.32	1529.02	486.005	1.94559	1498.85	0.196069	0.734406	0.0287274	-1.62281	-8.99205	1349.87	971.909	-0.473923	reverse complement	no effect	none
TACGACAA	-0.871832	261.81	143.232	129.117	39.8049	44.1	59.9375	2.10862	1.24299	1.0944	-0.578588	-0.434203	59.2772	18.536	-1.67714	pilot screens	no effect	destabilizing
AGAAGACA	-0.871477	1100.6	1704.15	733.729	437.046	1.29706	720.909	0.609708	1.24001	0.0253949	-0.720736	-8.29589	846.155	782.075	-0.113615	reverse complement	no effect	none
GATGAGGG	-0.871126	15903.5	24066.3	14213.1	3538.54	714.772	14739	0.109702	0.707341	-0.0524162	-2.0581	-4.36409	14462.9	9465.34	-0.61163	not intended	no effect	destabilizing
GGTTTCTG	-0.870629	1217.37	1142.01	741.277	344.543	81.0662	617.754	0.97751	0.885401	0.262591	-0.840501	-2.91451	646.943	487.872	-0.407134	pilot screens	no effect	none
AGGGCCAA	-0.868103	1187.01	1265.91	1349.88	179.893	0.926471	906.776	0.38814	0.48091	0.573486	-2.3272	-8.88023	938.251	558.09	-0.749475	miRNA target	no effect	destabilizing
TGGGTAAA	-0.867031	221.479	530.842	246.258	57.4194	0.277941	263.098	-0.247405	1.00992	-0.0950559	-2.17656	-7.69111	169.2	130.757	-0.371843	pilot screens	no effect	none
GCATGATA	-0.865537	679.172	870.856	623.822	86.8806	64.7603	452.564	0.584595	0.942784	0.462139	-2.36769	-2.78602	396.209	337.119	-0.233006	reverse complement	no effect	none
GAGAGGAG	-0.863517	6880.6	10108.6	6429.72	1552.55	263.303	5208.87	0.401497	0.956405	0.303734	-1.74568	-4.30098	5559.2	4150.34	-0.421649	reverse complement	no effect	none
AGTTTATG	-0.859848	127.324	199.796	115.053	39.6339	0.185294	86.642	0.5501	1.19604	0.405089	-1.10894	-6.20831	97.3747	119.617	0.296801	pilot screens	no effect	none
CGGTAGGT	-0.85639	365.67	321.348	194.633	159.911	0.277941	210.685	0.792561	0.606697	-0.113772	-0.395659	-7.37196	172.625	152.945	-0.174624	pilot screens	no effect	none
GTGAGGGT	-0.853776	812.655	1356.66	556.823	274.74	50.8633	637.842	0.348959	1.08759	-0.195651	-1.21215	-3.62267	604.113	562.199	-0.103738	pilot screens	no effect	none
TACCCTTA	-0.853707	1.69908	125.438	22.3109	0.5324	0.0926471	46.2821	-4.13076	1.41906	-1.02029	-4.94743	-5.43539	39.1719	49.6729	0.342639	reverse complement	no effect	none
TTCAAAAG	-0.853168	0.521923	157.622	23.098	2.17791	0	25.392	-4.11614	2.58742	-0.131188	-3.05395	-4.72203	45.1556	40.268	-0.165273	reverse complement	no effect	none
TAAGTTTG	-0.851853	43.4171	1.36851	57.5345	0.419503	0.0926471	57.289	-0.392107	-4.62117	0.00606395	-5.35977	-5.73732	71.7289	40.9071	-0.810203	pilot screens	no effect	destabilizing
TTTTGGCA	-0.851354	84718.5	93119.8	56166.8	23276.7	7099.18	51009.4	0.731902	0.868312	0.138951	-1.13184	-2.84487	49430	38986.4	-0.342414	reverse complement	no effect	none
ACGTCTTA	-0.84946	110.769	148.345	40.5686	62.3504	0	127.92	-0.205962	0.212168	-1.63291	-1.02505	-7.01034	143.834	93.9586	-0.614311	reverse complement	no effect	destabilizing
GGTCTTTG	-0.848429	183.855	160.097	188.7	40.9137	0.0926471	120.995	0.599574	0.401103	0.636897	-1.54133	-6.80285	39.6824	59.4432	0.583013	pilot screens	no effect	stabilizing
CAAGCTTA	-0.847463	247.335	54.3741	160.153	41.4857	28.4427	104.923	1.22927	-0.935733	0.605416	-1.31797	-1.84704	49.7473	61.7259	0.311259	pilot screens	no effect	none
TTTTGGCG	-0.84443	100.498	110.483	70.5601	27.9768	7.78236	58.166	0.778614	0.913989	0.274386	-1.02987	-2.75209	46.1668	54.3298	0.234887	not intended	no effect	none
TTTGGTCA	-0.843406	446.909	306.091	243.821	114.249	52.253	106.927	2.05315	1.50861	1.18167	0.0947018	-1.01912	150.5	239.234	0.668654	reverse complement	no effect	stabilizing
TTGGCACA	-0.84337	234.505	225.295	164.012	90.9602	0.185294	154.412	0.599655	0.542104	0.0864704	-0.757019	-7.03471	106.741	75.2399	-0.504545	pilot screens	no effect	destabilizing
TATGTGGG	-0.842924	238.702	279.431	133.081	112.53	0.185294	92.1092	1.36425	1.59065	0.526111	0.286077	-6.29561	201.775	161.62	-0.320144	pilot screens	no effect	none
AGGCACAT	-0.838515	122.301	518.735	152.614	53.0788	0.0926471	225.98	-0.880384	1.19521	-0.563256	-2.06943	-7.69859	277.054	87.9321	-1.6557	reverse complement	no effect	destabilizing
CTATGTGC	-0.838417	441.737	966.871	333.297	210.656	0.926471	540.155	-0.289591	0.838774	-0.694912	-1.35432	-8.13394	568.45	426.42	-0.414758	pilot screens	no effect	none
GAACATGT	-0.838211	5.01682	187.482	42.0554	0.494907	0	69.9643	-3.56002	1.40927	-0.720899	-5.56897	-6.14902	45.1724	43.5551	-0.0526001	not intended	no effect	none
ATACACGG	-0.837332	139.288	309.587	175.814	35.4267	0	187.595	-0.426899	0.719706	-0.0930592	-2.37222	-7.55915	137.256	135.596	-0.0175479	reverse complement	no effect	none
AACTCAGG	-0.834721	24.2005	33.2346	38.5569	0.536146	0.185294	40.1489	-0.707403	-0.265396	-0.0569216	-4.74347	-5.11754	25.6761	18.4447	-0.477216	conserved	no effect	none
TTTCGGCA	-0.834183	62.4985	71.0832	43.927	19.4442	4.35441	35.5627	0.79635	0.97929	0.297209	-0.83868	-2.77157	31.1984	41.9115	0.425874	not intended	no effect	none
CTCAGGAA	-0.832957	28.6855	181.719	43.6752	14.9771	0	112.503	-1.9349	0.686897	-1.34518	-2.82865	-6.82658	76.2834	61.3607	-0.314054	pilot screens	no effect	none
TTTGGGGG	-0.830891	387.756	625.088	429.711	109.753	0.370588	395.01	-0.026672	0.660826	0.121182	-1.8382	-8.1746	380.785	307.99	-0.30609	pilot screens	no effect	none
CAGCAGCA	-0.82692	88.6411	160.187	64.6961	42.0927	0.463236	42.0229	1.05906	1.90556	0.610703	0.00234083	-4.87787	97.9283	155.684	0.668827	reverse complement	no effect	stabilizing
GAGGTATG	-0.824656	1860.77	2996.39	1594.97	587.14	115.346	1634.64	0.18682	0.873851	-0.0354182	-1.47562	-3.81337	1419.85	1288.03	-0.140577	pilot screens	no effect	none
ATAGAGGA	-0.822486	143.288	195.739	57.949	85.3486	0.0926471	68.7243	1.04922	1.49655	-0.242196	0.30851	-5.99576	46.2113	77.4313	0.744673	pilot screens	no effect	stabilizing
GTAGGATA	-0.82037	1101.08	612.422	725.643	262.337	119.144	464.72	1.24269	0.397419	0.641785	-0.822553	-1.95469	544.889	359.946	-0.598182	pilot screens	no effect	destabilizing
TATCTAAA	-0.817238	447.898	651.306	434.079	160.946	0.555883	317.68	0.494279	1.03344	0.449171	-0.976593	-7.67823	305.618	251.287	-0.282395	reverse complement	no effect	none
CAAAGGGG	-0.817052	168.854	336.472	241.631	35.0108	0.0926471	96.2818	0.804054	1.79452	1.31852	-1.43374	-6.47627	138.537	94.689	-0.548997	pilot screens	no effect	destabilizing
CAGAGGTG	-0.81579	104.836	388.907	146.703	41.7718	0.0926471	166.822	-0.665098	1.2162	-0.184232	-1.9722	-7.26296	123.038	58.6214	-1.06961	pilot screens	no effect	destabilizing
GAATGGAC	-0.813505	330.801	443.539	52.2551	37.9464	129.335	126.218	1.38302	1.80501	-1.25631	-1.70774	0.0349292	119.256	99.8937	-0.255594	pilot screens	no effect	none
CCAAAGTT	-0.809112	1297.01	397.333	404.215	287.67	275.162	229.734	2.492	0.787743	0.812455	0.32319	0.259281	307.513	3.19587	-6.5883	conserved	no effect	destabilizing
TGCATGTC	-0.808467	284.805	284.381	160.462	90.7841	35.5765	139.151	1.02805	1.02591	0.20421	-0.610666	-1.93799	131.395	270.644	1.04249	conserved	no effect	stabilizing
TGGCCTTA	-0.808297	390.698	422.009	433.56	107.698	0.463236	313.337	0.31743	0.428375	0.467243	-1.53199	-7.74701	342.368	314.382	-0.123028	conserved	no effect	none
GCTAAGCA	-0.807495	461.247	471.771	521.318	121.227	0.277941	313.534	0.555451	0.587928	0.731714	-1.36366	-7.94325	263.506	101.537	-1.37582	reverse complement	no effect	destabilizing
TGTTGTGC	-0.8044	622.169	682.125	773.325	60.2349	52.253	229.961	1.43198	1.5645	1.74529	-1.91522	-2.11671	277.02	328.718	0.246862	pilot screens	no effect	none
GAGCCAGT	-0.804189	90.2947	38.3447	9.60887	59.5817	0.0926471	27.0103	1.70457	0.490212	-1.40069	1.11292	-4.68006	53.7752	74.7833	0.475775	pilot screens	no effect	none
TTTCCAGA	-0.802065	40.7512	186.193	40.9864	28.8663	0.277941	75.8524	-0.880273	1.28437	-0.87217	-1.36357	-5.9102	133.819	120.347	-0.153076	conserved	no effect	none
TTTTTGCA	-0.802013	261.759	332.333	269.375	89.3467	0.833824	125.56	1.05392	1.39714	1.09513	-0.486283	-6.10883	91.4693	72.8658	-0.328045	not intended	no effect	none
GAGCGTGA	-0.800584	3201.4	6180.24	3800.15	1118.72	5.55883	3416.95	-0.093981	0.854764	0.153303	-1.61	-9.02548	3312.65	2348.51	-0.49624	not intended	no effect	none
GGGAATGG	-0.799867	140.657	30.9985	167.544	22.4902	0.185294	37.9607	1.86231	-0.284016	2.11303	-0.729961	-5.0387	100.667	62.4564	-0.688663	RNA binding protein motif	no effect	destabilizing
TCTGAGTG	-0.797411	169.074	187.463	183.815	52.4141	0.185294	73.5191	1.19048	1.3386	1.3104	-0.48039	-5.97429	105.153	40.9984	-1.35885	pilot screens	no effect	destabilizing
TGACCGTA	-0.79484	60.6319	262.789	75.1581	37.4664	0	58.3456	0.0545346	2.15217	0.359855	-0.625543	-5.89107	28.5511	75.9704	1.41189	reverse complement	no effect	stabilizing
AAATTACG	-0.793937	79.7415	411.536	157.823	31.0347	0	233.145	-1.53602	0.817117	-0.559985	-2.8697	-7.87126	69.6934	43.0073	-0.696441	reverse complement	no effect	destabilizing
AACTCCAC	-0.793172	725.312	827.545	881.302	192.76	0.64853	485.908	0.57694	0.766932	0.857624	-1.32938	-8.20632	456.351	304.886	-0.581874	reverse complement	no effect	destabilizing
TGCAGAGA	-0.792265	158.19	410.111	294.618	22.8874	0.64853	262.216	-0.725496	0.643284	0.167487	-3.46192	-7.31892	238.955	138.609	-0.785717	pilot screens	no effect	destabilizing
TAAAATTA	-0.787267	376.516	503.072	452.237	89.2817	17.2324	201.175	0.900932	1.31803	1.16466	-1.1631	-3.47103	246.096	98.798	-1.31667	miRNA target	no effect	destabilizing
GGGATGCA	-0.786681	1127.48	2574.84	1761.21	294.439	2.03824	1203.11	-0.0935855	1.09708	0.549417	-2.02704	-8.63052	1384.61	1028.43	-0.429036	miRNA target	no effect	none
TTTGCACA	-0.786095	893.196	530.656	403.933	177.343	202.249	488.738	0.86858	0.118483	-0.274328	-1.45736	-1.26876	473.023	337.392	-0.487484	miRNA target	no effect	none
AGGGCGTT	-0.784494	52.4561	270.381	37.5502	51.2973	0.370588	76.4596	-0.535091	1.8088	-1.0067	-0.566707	-5.82058	51.4019	53.2341	0.0505282	pilot screens	no effect	none
AAAGCGTA	-0.783037	633.105	1302.87	583.541	250.65	53.6427	515.67	0.29548	1.33549	0.178061	-1.03782	-3.24114	611.455	296.577	-1.04384	reverse complement	no effect	destabilizing
TATTTAAG	-0.783005	1182.07	1174.13	1158.41	296.687	92.4618	653.992	0.852989	0.843277	0.823843	-1.13768	-2.80903	667.666	347.619	-0.941618	pilot screens	no effect	destabilizing
AAAGGTTA	-0.780445	212.444	411.613	105.812	149.605	0.185294	124.147	0.77024	1.72117	-0.228547	0.26715	-6.72223	210.391	144.727	-0.539736	pilot screens	no effect	destabilizing
AGGAAGTG	-0.779822	210.232	407.936	217.886	98.5468	0.370588	205.586	0.0320822	0.985129	0.0834372	-1.0533	-7.23581	172.289	140.07	-0.298677	pilot screens	no effect	none
AAACACCA	-0.778856	336.245	382.636	193.492	192.806	0.555883	207.977	0.690458	0.876397	-0.103628	-0.108728	-7.06946	207.92	118.065	-0.816453	reverse complement	no effect	destabilizing
ATTGGCTC	-0.778595	271.818	234.007	277.514	93.8751	0.277941	209.287	0.375575	0.160343	0.40539	-1.14826	-7.3624	111.826	101.081	-0.145747	reverse complement	no effect	none
TTTCCTTA	-0.77789	390.798	191.273	248.02	146.373	24.0882	216.81	0.847042	-0.179916	0.193191	-0.563598	-3.11799	233.646	202.253	-0.208165	reverse complement	no effect	none
ACTGGCTC	-0.776992	89.5808	180.75	163.234	12.6734	0.185294	41.3464	1.09697	2.10164	1.95544	-1.63087	-5.15892	58.0569	56.8865	-0.0293808	reverse complement	no effect	none
CAGTGCAA	-0.773772	279.322	379.66	326.057	97.8357	0.926471	252.51	0.145042	0.58646	0.367499	-1.35894	-7.03994	301.531	152.763	-0.981015	miRNA target	no effect	destabilizing
AGCTAAAC	-0.77353	343.591	687.56	578.039	67.2061	3.89118	297.759	0.205903	1.2046	0.954681	-2.13101	-5.93265	291.214	168.925	-0.785699	reverse complement	no effect	destabilizing
TAATAGAG	-0.770967	93.1664	157.374	142.831	22.1049	0.463236	167.379	-0.838426	-0.0883774	-0.227337	-2.86544	-6.8464	117.535	52.6862	-1.1576	pilot screens	no effect	destabilizing
TTAGATTA	-0.769852	253.348	423.754	345.122	80.6388	0.277941	154.26	0.712117	1.45194	1.1566	-0.927358	-6.92472	196.736	147.284	-0.417659	reverse complement	no effect	none
CTCGCAAA	-0.76972	310.925	847.116	487.601	113.867	0.277941	307.949	0.0138336	1.4569	0.661289	-1.4274	-7.9174	270.798	196.044	-0.466043	reverse complement	no effect	none
TCTTGGCA	-0.76755	43.6973	61.6273	35.7741	15.0601	5.09559	22.5718	0.923126	1.40973	0.641628	-0.553587	-1.95123	20.1685	37.0721	0.878232	not intended	no effect	stabilizing
GTCCGATG	-0.767138	410.8	479.92	354.993	194.427	0.833824	191.399	1.09784	1.32169	0.887749	0.0225245	-6.7131	180.925	288.815	0.674758	reverse complement	no effect	stabilizing
GCATGACC	-0.766706	192.056	362	226.99	83.2191	0.0926471	165.269	0.215503	1.12645	0.455451	-0.981298	-7.24955	198.625	165.363	-0.264406	reverse complement	no effect	none
TCGTAGTG	-0.765455	597.25	337.879	802.012	113.785	0.64853	338.656	0.816672	-0.00330725	1.24135	-1.56514	-7.68675	331.152	352.276	0.0892144	reverse complement	no effect	none
GAGTTGAG	-0.765406	225.669	273.189	238.814	90.5786	0	142.39	0.660637	0.93522	0.74197	-0.646866	-7.1638	228.266	186.091	-0.294709	pilot screens	no effect	none
TGAAGGCG	-0.764647	179.491	313.011	168.156	94.1005	0.277941	148.135	0.275309	1.0742	0.181736	-0.64909	-6.86665	180.777	170.203	-0.0869533	pilot screens	no effect	none
CCAAAGTG	-0.763817	78.0121	83.6323	28.3754	53.2958	0.185294	52.836	0.553502	0.652637	-0.873964	0.0122701	-5.50525	108.57	45.7466	-1.24689	conserved	no effect	destabilizing
GGTAGGCT	-0.761222	177.23	104.988	189.811	56.4165	0.277941	128.409	0.461804	-0.288039	0.560207	-1.1724	-6.66197	171.218	162.533	-0.0751043	pilot screens	no effect	none
ATCTTAGC	-0.76004	408.007	902.48	669.398	119.385	1.29706	507.096	-0.312975	0.830393	0.399918	-2.07744	-7.78917	613.746	455.183	-0.431195	reverse complement	no effect	none
AGTGCTCC	-0.758905	66.2855	117.194	125.239	8.65373	0.0926471	88.8511	-0.417241	0.395555	0.490553	-3.21838	-6.36164	109.858	40.6332	-1.43491	pilot screens	no effect	destabilizing
CAGTTAAC	-0.758804	265.172	241.058	291.265	93.9483	0.370588	231.706	0.193846	0.0568412	0.328767	-1.2933	-7.40757	153.516	164.542	0.100061	pilot screens	no effect	none
CACTTTAA	-0.758766	102.561	201.537	153.787	33.3874	0.185294	77.7642	0.394876	1.36258	0.974678	-1.19566	-6.05422	56.7562	40.268	-0.495146	pilot screens	no effect	none
TCACCTGA	-0.757929	275.262	634.128	350.422	88.4271	26.9603	233.743	0.23495	1.43596	0.582118	-1.3923	-3.06963	162.834	151.576	-0.103369	miRNA target	no effect	none
TTGTGCTG	-0.75694	230.651	397.004	206.06	128.608	0.463236	182.91	0.332955	1.11379	0.171052	-0.504841	-6.97369	140.685	152.032	0.111906	pilot screens	no effect	none
GAAGGGAG	-0.755091	219.128	433.312	338.51	69.823	0.277941	251.536	-0.198146	0.78224	0.426963	-1.8342	-7.62653	219.289	192.483	-0.188104	pilot screens	no effect	none
TAGTACAG	-0.754159	204.448	125.821	287.158	34.4341	3.15	108.383	0.909376	0.213398	1.39746	-1.62618	-4.72014	59.809	27.4845	-1.12175	pilot screens	no effect	destabilizing
AGCTGTGA	-0.754017	188.486	298.451	135.071	117.393	0.185294	164.834	0.192358	0.852582	-0.28538	-0.486159	-7.12835	211.963	271.832	0.358901	conserved	no effect	none
TTGATTGC	-0.753418	799.776	482.321	690.704	338.62	0.64853	560.488	0.512144	-0.216273	0.3009	-0.725333	-8.41193	424.945	389.622	-0.1252	pilot screens	no effect	none
AACAATGC	-0.752606	244.945	333.776	276.353	101.907	0.555883	206.027	0.248519	0.693377	0.421906	-1.00848	-7.05594	119.276	182.895	0.616706	pilot screens	no effect	stabilizing
TATTGCAC	-0.752228	2857.81	3774.04	2426.39	1170.12	227.263	2104.82	0.441034	0.842111	0.205024	-0.846488	-3.20561	2147.15	1189.05	-0.852618	reverse complement	no effect	destabilizing
CATAAACA	-0.748038	2401.92	3500.17	2689.42	1013.32	38.5412	2096.17	0.196344	0.739392	0.359385	-1.04793	-5.72895	1851.66	1290.86	-0.520487	reverse complement	no effect	destabilizing
CGGAGGAG	-0.74735	307.44	305.016	361.823	109.457	0.185294	275.731	0.156505	0.145122	0.390783	-1.325	-7.8671	226.657	275.119	0.279543	pilot screens	no effect	none
AGGTGAAA	-0.745715	3442.43	7487.99	3702.59	1836.58	92.7397	3497.16	-0.0227499	1.09817	0.0823304	-0.928787	-5.22179	4148.74	2760.68	-0.587649	pilot screens	no effect	destabilizing
AGGAGTCG	-0.736802	133.727	248.873	134.192	77.61	0.277941	141.94	-0.0853695	0.805785	-0.0803983	-0.862627	-6.80545	126.968	96.6066	-0.394273	pilot screens	no effect	none
ATACCTCA	-0.734541	33.9915	41.7329	66.1663	2.5816	0.370588	49.028	-0.515731	-0.227387	0.425003	-3.80406	-5.18987	42.8488	51.5905	0.267851	miRNA target	no effect	none
AGCTGCTG	-0.734259	105.632	45.1369	79.3368	50.4215	0	92.0121	0.197154	-1.0115	-0.211357	-0.855045	-6.53935	73.1578	51.2252	-0.514157	conserved	no effect	destabilizing
GGGCAGAA	-0.732936	82.1198	272.463	148.897	38.6191	0.277941	65.3068	0.326037	2.04412	1.17675	-0.742959	-5.69726	97.683	51.6818	-0.918453	pilot screens	no effect	destabilizing
GAGCAAAG	-0.732635	1381.76	991.256	498.736	566.885	244.681	647.574	1.09221	0.613442	-0.376104	-0.191672	-1.40048	427.457	245.26	-0.801467	pilot screens	no effect	destabilizing
GAGCTCAC	-0.727508	158.691	549.932	165.628	133.154	0.463236	313.28	-0.976771	0.809825	-0.915419	-1.22815	-7.74674	162.192	178.238	0.136104	pilot screens	no effect	none
ATGGCTTC	-0.726624	812.216	1182.05	967.605	375.739	2.03824	599.401	0.437712	0.978515	0.689982	-0.672363	-7.62655	757.919	617.533	-0.295526	reverse complement	no effect	none
ATTCCGGA	-0.726434	495.887	542.862	507.304	117.956	76.2486	359.704	0.462101	0.592423	0.494874	-1.60039	-2.22324	408.446	191.296	-1.09434	reverse complement	no effect	destabilizing
GGATTAGT	-0.725399	797.997	1181.3	538.224	176.589	237.177	553.007	0.528287	1.09362	-0.0390185	-1.64136	-1.21787	533.268	453.813	-0.232762	pilot screens	no effect	none
CCCCTACC	-0.725032	1023.63	494.477	394.25	432.583	150.088	542.348	0.915153	-0.133058	-0.459112	-0.325568	-1.84648	352.513	418.841	0.248728	reverse complement	no effect	none
AAGGGGAA	-0.724327	320.563	423.748	278.741	134.238	33.9088	345.777	-0.108908	0.292598	-0.309915	-1.35851	-3.31234	401.752	261.422	-0.619924	pilot screens	no effect	destabilizing
AGGTGCTA	-0.720108	274.884	777.876	461.372	136.787	0.741177	274.229	0.00342767	1.50076	0.748421	-0.99819	-7.30443	369.194	306.712	-0.267495	conserved	no effect	none
GATGGTGG	-0.718534	146.233	301.798	190.204	78.6523	0.185294	109.316	0.416454	1.45671	0.793467	-0.46986	-6.54026	112.451	160.524	0.513493	pilot screens	no effect	stabilizing
ATTGGGGG	-0.71366	607.903	874.233	655.18	281.86	30.1103	414.134	0.552636	1.07609	0.660516	-0.553488	-3.73811	419.638	247.999	-0.758808	pilot screens	no effect	destabilizing
ATGGACAA	-0.711301	1.0383	58.0585	20.8081	1.48722	0.277941	37.6021	-4.24324	0.613466	-0.823816	-3.95607	-4.91679	51.7469	10.4094	-2.31359	reverse complement	no effect	destabilizing
CAGCACCA	-0.705601	124.181	74.5421	223.843	14.5055	0	89.9491	0.46088	-0.267778	1.30579	-2.55228	-6.50699	33.7701	57.1604	0.75927	reverse complement	no effect	stabilizing
CTACCTCA	-0.705214	9814.62	8835.16	7458.12	4886.28	636.022	6303.86	0.638613	0.486955	0.242541	-0.367433	-3.30705	6627.64	5054.22	-0.391007	miRNA target	no effect	none
AGGCACTA	-0.699592	148.222	441.806	201.933	57.3156	32.1485	169.978	-0.196346	1.37287	0.247194	-1.55185	-2.36679	212.53	110.668	-0.941426	reverse complement	no effect	destabilizing
TCATGAAG	-0.697473	114.835	158.947	54.6113	94.0053	0	93.171	0.298713	0.764241	-0.759906	0.0127245	-6.55721	53.9814	45.7466	-0.2388	pilot screens	no effect	none
CAGTAGAG	-0.694721	220.396	580.313	328.22	139.442	0.185294	316.584	-0.520507	0.872177	0.0519135	-1.17716	-8.06575	370.772	263.796	-0.491107	pilot screens	no effect	none
GAAGTAGC	-0.69448	275.531	293.337	274.499	152.376	0.185294	237.841	0.211391	0.301418	0.205999	-0.638978	-7.65466	256.162	163.994	-0.643418	pilot screens	no effect	destabilizing
TCTTGCCA	-0.687983	442.456	674.052	657.985	199.439	0.555883	325.819	0.440299	1.04651	1.01175	-0.70533	-7.71462	365.74	297.581	-0.297537	miRNA target	no effect	none
AGGCGAAA	-0.687228	501.138	375.259	311.926	331.545	0.555883	324.93	0.623519	0.207161	-0.0587426	0.0289854	-7.71069	197.286	205.723	0.0604086	pilot screens	no effect	none
CGGTGAGA	-0.686041	183.531	809.327	258.025	188.155	0.370588	365.128	-0.988489	1.14616	-0.499258	-0.952782	-8.06141	280.189	293.746	0.0681687	pilot screens	no effect	none
GTGATTAG	-0.685806	246.652	131.318	52.4528	195.122	0.185294	76.2066	1.68152	0.777219	-0.530458	1.34496	-6.02541	149.589	64.1	-1.22261	pilot screens	no effect	destabilizing
TTATTGCA	-0.684946	154.955	63.0927	103.724	90.2754	0.185294	122.48	0.336854	-0.946046	-0.237687	-0.435979	-6.70289	118.591	115.599	-0.036864	reverse complement	no effect	none
CGTACTTA	-0.682604	305.042	774.78	495.909	182.767	0.64853	420.029	-0.460191	0.881728	0.239061	-1.19604	-7.9966	275.442	356.02	0.370212	reverse complement	no effect	none
ACATATCA	-0.682264	92.4386	371.641	93.2549	103.894	0.555883	111.915	-0.27315	1.72255	-0.260601	-0.106302	-6.18136	134.195	87.6581	-0.614373	miRNA target	no effect	destabilizing
GGCTCGGA	-0.681729	1863.97	4652.91	3519.49	761.345	96.353	2723.31	-0.546743	0.772551	0.369882	-1.83738	-4.80652	2828.51	2168.26	-0.383505	miRNA target	no effect	none
CCCTGCCC	-0.679714	156.093	149.869	138.385	94.6785	0.370588	120.538	0.370204	0.311888	0.19766	-0.345146	-6.47047	103.119	64.4652	-0.67772	reverse complement	no effect	destabilizing
TACGCGTA	-0.677517	171.082	147.351	164.585	95.9886	0.463236	165.375	0.0486618	-0.165421	-0.00686868	-0.778551	-6.82913	166.896	214.397	0.361334	pilot screens	no effect	none
ATGGAAAA	-0.675765	51.8998	133.239	109.39	22.6802	0	31.9164	0.684457	2.02793	1.74573	-0.475127	-5.04073	24.3884	40.268	0.723435	reverse complement	no effect	stabilizing
ATAGCACC	-0.674658	195.546	493.621	147.151	190.633	0.463236	112.391	0.793561	2.12501	0.385755	0.757041	-6.276	149.204	153.676	0.0426008	reverse complement	no effect	none
CCAAGGAA	-0.673808	141.915	147.497	284.137	25.7683	0.64853	188.959	-0.410536	-0.355253	0.585964	-2.82709	-6.84837	160.417	133.313	-0.267003	pilot screens	no effect	none
ATTACCGA	-0.671145	18.4087	227.82	103.31	17.6834	0.185294	156.108	-3.01698	0.542455	-0.590887	-3.07193	-7.05037	119.878	63.7348	-0.911414	reverse complement	no effect	destabilizing
CACTGATA	-0.670439	327.34	188.002	326.426	165.582	0.64853	303.462	0.108927	-0.687863	0.104908	-0.870028	-7.52894	398.504	250.556	-0.669461	reverse complement	no effect	destabilizing
TGCCAAAG	-0.668839	176.683	643.558	263.216	113.512	31.0368	203.613	-0.20359	1.65541	0.36882	-0.837395	-2.6751	211.93	159.52	-0.409857	conserved	no effect	none
AACCGTCC	-0.657483	157.315	168.861	41.4092	63.1511	51.6044	78.9174	0.986216	1.08777	-0.914133	-0.317036	-0.603326	72.7148	86.745	0.254532	reverse complement	no effect	none
AGGGGAAA	-0.656465	581.311	724.867	610.833	226.713	95.4265	433.999	0.420777	0.738692	0.492125	-0.933799	-2.17351	642.297	410.624	-0.645424	reverse complement	no effect	destabilizing
TTAGCAAC	-0.656367	377.226	707.243	254.255	196.262	97.0942	336.77	0.163207	1.0682	-0.4041	-0.775927	-1.7838	278.159	263.705	-0.0769835	pilot screens	no effect	none
TTTCCAAA	-0.656267	34.3637	139.507	48.8282	37.0388	0.277941	97.6986	-1.48076	0.509537	-0.986067	-1.37556	-6.27114	116.421	55.1516	-1.07788	conserved	no effect	destabilizing
GACAGGGA	-0.655403	164.903	372.867	313.211	86.5134	0.64853	180.688	-0.131124	1.04107	0.790273	-1.05388	-6.78414	283.402	222.341	-0.350077	pilot screens	no effect	none
TTTTGTCA	-0.650575	359.755	246.509	374.594	196.871	1.11177	291.798	0.301112	-0.242426	0.359267	-0.565345	-7.11531	202.097	253.478	0.326812	not intended	no effect	none
AGGTGTCT	-0.648848	259.677	249.13	201.362	185.42	0.741177	291.302	-0.165198	-0.224782	-0.530521	-0.648906	-7.39126	166.362	165.181	-0.010284	pilot screens	no effect	none
AACTCCCT	-0.648603	73.1626	70.6139	5.41076	72.8956	0	22.3068	1.66994	1.61949	-1.86218	1.66474	-4.54268	89.3049	31.7761	-1.4908	reverse complement	no effect	destabilizing
AGCGTATA	-0.645967	56.606	128.84	93.7465	36.8916	0.370588	38.6236	0.539858	1.7123	1.25771	-0.0644837	-4.85349	75.9222	106.194	0.48411	reverse complement	no effect	none
AGAAGGTT	-0.645115	76.0856	334.193	206.736	53.3874	0.185294	197.743	-1.36637	0.75409	0.0638512	-1.86956	-7.38951	191.578	140.527	-0.447088	pilot screens	no effect	none
TATGCAAG	-0.640873	521.308	1219.27	896.164	346.549	1.29706	653.51	-0.325514	0.898712	0.454957	-0.913199	-8.15448	693.533	512.709	-0.435824	pilot screens	no effect	none
TCACGATA	-0.639497	3254.32	7334.05	6036.69	1809.23	92.7397	4755.28	-0.547034	0.624974	0.344163	-1.39366	-5.66503	4841.28	3443.14	-0.491665	pilot screens	no effect	none
GGCAGCTA	-0.636634	63.3121	112.102	161.452	14.8264	0	72.1984	-0.186722	0.627738	1.15013	-2.20948	-6.19374	35.9543	108.751	1.59679	miRNA target	no effect	stabilizing
GCGAGGGT	-0.63539	92.5209	203.365	182.101	51.4926	0.185294	76.6026	0.269184	1.39697	1.23846	-0.563992	-6.03279	169.293	72.044	-1.23257	pilot screens	no effect	destabilizing
TGCCCTAA	-0.635199	26.1032	154.177	56.4493	34.2546	0	65.1216	-1.28666	1.23072	-0.202832	-0.907312	-6.04705	26.4361	105.829	2.00115	reverse complement	no effect	stabilizing
ATTAATCC	-0.63485	197.572	189.769	326.68	80.5072	0	223.907	-0.179664	-0.237502	0.54296	-1.46433	-7.81319	144.561	101.263	-0.513561	reverse complement	no effect	destabilizing
GGAGAAGG	-0.630802	196.305	308.455	253.102	135.997	0.463236	251.373	-0.35513	0.294173	0.00984918	-0.881407	-7.43025	148.958	401.858	1.43178	pilot screens	no effect	stabilizing
GGGCAGGG	-0.630444	1377.35	3055.27	2253.38	899.98	48.4544	1420.67	-0.0446479	1.10418	0.665142	-0.658025	-4.84535	1694.61	1695.45	0.000717893	conserved	no effect	none
AGAGGTCA	-0.623559	111.339	182.595	239.031	44.4755	0.277941	51.9684	1.08465	1.79332	2.18002	-0.22004	-5.37324	71.246	52.4123	-0.442904	pilot screens	no effect	none
CTCTGCTA	-0.622779	45.6239	59.6934	135.571	0.268281	0.185294	53.906	-0.235892	0.144575	1.31461	-5.43602	-5.53365	51.9581	26.3887	-0.977425	reverse complement	no effect	destabilizing
ACACTACG	-0.622403	0.982205	30.9657	16.414	1.29476	0.277941	35.7484	-4.2125	-0.20116	-1.07743	-4.00127	-4.84579	36.1472	13.514	-1.41943	reverse complement	no effect	destabilizing
GGTCAGGG	-0.621322	492.109	279.776	91.4975	180.168	166.116	309.554	0.667064	-0.145424	-1.74736	-0.777513	-0.893991	255.283	166.368	-0.617722	pilot screens	no effect	destabilizing
AAGAGGCC	-0.619978	357.272	751.199	566.269	258.462	3.3353	342.26	0.0617528	1.13181	0.72473	-0.40378	-6.30703	318.445	310.091	-0.0383527	reverse complement	no effect	none
CAGCACAA	-0.618771	350.481	940.846	745.425	234.789	0.555883	710.657	-1.01774	0.404309	0.0688148	-1.59369	-8.83731	408.29	389.257	-0.0688716	reverse complement	no effect	none
GAGTAGCA	-0.616958	526.57	727.551	558.382	407.59	1.29706	535.917	-0.0253369	0.440331	0.0591362	-0.394043	-7.86877	531.135	439.112	-0.274488	pilot screens	no effect	none
TCTGGTCC	-0.616435	171.539	137.77	145.213	123.541	0.370588	65.6996	1.37118	1.05695	1.13232	0.900869	-5.60481	157.586	42.0029	-1.90758	pilot screens	no effect	destabilizing
GGGCATTA	-0.616311	64.7996	34.9404	78.6812	33.7661	0	33.9656	0.912142	0.0396707	1.1883	-0.00825487	-5.12787	61.4536	30.1325	-1.02818	miRNA target	no effect	destabilizing
TGTAATGC	-0.61521	420.253	1098.28	598.334	379.497	8.98677	608.008	-0.531775	0.85203	-0.0231017	-0.678575	-5.9303	514.992	662.549	0.363479	pilot screens	no effect	none
ATAGTGCC	-0.61359	495.138	964.61	393.292	342.25	101.634	436.665	0.180915	1.14161	-0.150562	-0.350568	-2.09232	475.028	327.44	-0.536784	reverse complement	no effect	destabilizing
CTGATTGG	-0.612359	137.612	189.735	192.229	65.6737	15.6574	64.9289	1.07207	1.53259	1.55133	0.0162068	-1.98475	110.39	156.872	0.50698	pilot screens	no effect	stabilizing
TATCCTAA	-0.611984	75.9158	90.9355	127.291	38.9311	0	62.6859	0.272306	0.529648	1.01038	-0.67346	-5.9929	36.8357	47.7554	0.374559	pilot screens	no effect	none
GGTTTATG	-0.611853	1221.03	3011.9	2478.83	832.595	2.03824	1510.19	-0.306404	0.995471	0.71456	-0.858264	-8.95823	1344.82	1179.28	-0.18951	pilot screens	no effect	none
CTTTGGTG	-0.611811	591.89	1165.52	537.359	302.465	175.288	603.743	-0.0285565	0.947822	-0.167753	-0.99479	-1.77839	449.753	470.067	0.0637316	reverse complement	no effect	none
AAACCGAC	-0.611754	4.99015	98.6615	72.3405	0.456581	0.0926471	41.777	-2.83617	1.2202	0.777774	-4.87618	-5.29094	63.8333	36.6155	-0.801853	pilot screens	no effect	destabilizing
TGCACTAA	-0.610999	1247.03	2253.6	2386.15	622.92	56.4221	1163.55	0.0998763	0.953101	1.03552	-0.900338	-4.34202	1090.02	876.216	-0.314995	conserved	no effect	none
TGAGTGGA	-0.60994	637.485	848.012	1170.27	301.247	6.94853	713.126	-0.161527	0.249606	0.713822	-1.24045	-6.48935	439.605	644.013	0.550884	pilot screens	no effect	stabilizing
CTTTGCTC	-0.608688	462.891	1431.87	1076.63	338.567	1.66765	734.567	-0.665071	0.961978	0.550932	-1.11516	-8.10714	783.237	632.782	-0.30774	reverse complement	no effect	none
CAGCTTAA	-0.607755	329.744	223.412	238.187	242.799	4.44706	169.797	0.953434	0.393865	0.485857	0.513408	-4.97066	144.714	142.171	-0.0255798	reverse complement	no effect	none
TATGGGAA	-0.603834	115.807	285.732	217.006	89.3894	0.185294	109.002	0.0866007	1.38217	0.986835	-0.283306	-6.53614	136.973	155.045	0.178799	pilot screens	no effect	none
GGAATGCA	-0.603269	32.4527	145.02	70.8007	37.3666	0.0926471	74.3503	-1.17149	0.954484	-0.0696154	-0.973763	-6.10771	76.9462	96.9718	0.333714	not intended	no effect	none
CATTTGGC	-0.598288	225.813	413.559	229.684	215.553	0.277941	229.815	-0.0252338	0.844842	-0.000815767	-0.0920137	-7.49677	191.149	242.247	0.34178	pilot screens	no effect	none
AGCACGAA	-0.596674	203.966	353.841	395.442	120.12	0.463236	266.999	-0.386841	0.404944	0.564881	-1.14579	-7.51692	301.161	275.119	-0.130481	pilot screens	no effect	none
CTTATGTC	-0.595816	175.633	235.781	191.498	142.612	0.0926471	119.07	0.556885	0.979686	0.680974	0.258302	-6.7799	85.7368	77.0661	-0.153819	pilot screens	no effect	none
TTGCAAAG	-0.594874	607.326	1384.01	1059.48	309.518	111.825	762.292	-0.32739	0.859592	0.474404	-1.29756	-2.75815	662.041	368.986	-0.843354	pilot screens	no effect	destabilizing
ATGCTTCC	-0.593679	62.8224	58.2219	101.419	32.1986	0.185294	116.071	-0.87525	-0.983182	-0.192898	-1.81819	-6.626	122.614	51.6818	-1.2464	reverse complement	no effect	destabilizing
GTGGGGGG	-0.592302	272.398	449.76	699.667	50.3134	27.8868	378.454	-0.472924	0.248433	0.884803	-2.88652	-3.71544	266.859	330.818	0.309962	pilot screens	no effect	none
CACTGTGA	-0.591448	506.543	1505	587.51	310.395	187.888	626.975	-0.307175	1.26194	-0.0936403	-1.01196	-1.73317	624.687	517.092	-0.272714	miRNA target	no effect	none
CTTGGTAC	-0.590608	377.865	2034.33	1088.14	425.102	17.9735	1033.83	-1.44964	0.975864	0.073793	-1.28013	-5.76927	1065.2	1038.66	-0.0364066	not intended	no effect	none
ATGCCTTA	-0.585047	83.7004	324.92	343.576	32.3607	0.370588	127.513	-0.601476	1.3426	1.4229	-1.9457	-6.55098	50.6055	109.116	1.1085	conserved	no effect	stabilizing
TAGCACCA	-0.584505	166.457	348.183	433.003	79.821	0.277941	216.078	-0.374422	0.685772	0.999492	-1.42541	-7.40825	181.032	178.238	-0.0224399	reverse complement	no effect	none
GTTCGGGG	-0.583399	229.928	764.898	360.215	233.271	25.1074	384.872	-0.740681	0.989029	-0.0952661	-0.719944	-3.88559	342.076	320.865	-0.0923495	pilot screens	no effect	none
AGTAGTTC	-0.581895	0.895182	268.516	104.513	32.7231	0.370588	35.3924	-4.26323	2.88866	1.53572	-0.1099	-4.73077	45.491	86.8363	0.932719	pilot screens	no effect	stabilizing
TATGGGTA	-0.581303	156.905	74.9137	80.0146	82.796	29.6471	133.084	0.235917	-0.820704	-0.726882	-0.678183	-2.12931	93.5448	63.1869	-0.566032	reverse complement	no effect	destabilizing
GGACTAAT	-0.579975	137.816	45.5514	313.184	20.8589	0.0926471	77.4988	0.822429	-0.753845	2.00087	-1.84445	-6.16677	82.4846	56.7039	-0.540678	not intended	no effect	destabilizing
AACACTTA	-0.578933	328.204	517.628	627.286	202.218	0.741177	397.5	-0.275596	0.380121	0.656843	-0.971553	-7.83837	327.811	155.593	-1.07509	reverse complement	no effect	destabilizing
CATGGGAC	-0.578314	62.8126	439.58	193.191	102.934	0.185294	250.223	-1.97706	0.810435	-0.371491	-1.27331	-7.72758	110.829	208.279	0.910184	reverse complement	no effect	stabilizing
GTACATAA	-0.577344	3.49818	385.863	127.488	59.431	0.277941	171.544	-5.26148	1.16485	-0.425337	-1.51361	-7.077	220.355	166.094	-0.407831	pilot screens	no effect	none
TTACGCGG	-0.577074	60.3465	118.019	55.2909	65.7141	0.0926471	36.1538	0.72347	1.67961	0.599392	0.844481	-5.08761	72.3679	32.05	-1.17502	pilot screens	no effect	destabilizing
AACTCCTT	-0.569466	59.8795	65.2777	57.0219	50.8859	0.555883	121.128	-1.00437	-0.881801	-1.07373	-1.23498	-6.29452	57.4092	86.2885	0.587885	reverse complement	no effect	stabilizing
CCTCAGGG	-0.568275	59.0161	90.4254	71.9121	52.5609	0.0926471	141.363	-1.24615	-0.638905	-0.965341	-1.41032	-7.0256	83.374	101.172	0.279141	conserved	no effect	none
TACCCCAC	-0.567123	41.67	67.3503	57.9988	35.2597	0.277941	134.886	-1.6711	-0.991378	-1.20364	-1.90596	-6.73243	91.2904	61.1781	-0.577449	reverse complement	no effect	destabilizing
TACCAGTC	-0.565238	356.218	1167.85	884.681	329.763	1.01912	548.987	-0.622592	1.08763	0.68739	-0.733599	-8.08953	558.993	572.426	0.0342584	pilot screens	no effect	none
TCATGGTG	-0.563475	116.284	331.26	193.485	129.295	0.185294	172.603	-0.565787	0.936527	0.16387	-0.414008	-7.1944	172.039	205.54	0.256682	pilot screens	no effect	none
GATGAAGG	-0.558943	149.477	256.166	386.267	70.7874	0.833824	173.836	-0.216458	0.556701	1.14733	-1.2842	-6.575	133.07	107.199	-0.3119	pilot screens	no effect	none
AGACTTCG	-0.557435	191.831	453.445	465.136	139.446	0.370588	294.056	-0.61365	0.623117	0.659761	-1.07098	-7.75005	251.254	305.799	0.283435	pilot screens	no effect	none
GTCCTGTT	-0.556565	1266.09	14.412	115.229	124.305	616.566	292.841	2.10841	-4.25291	-1.33807	-1.2296	1.07156	246.878	356.842	0.531486	pilot screens	no effect	stabilizing
TGTTGGCA	-0.553047	1178.72	1887.37	1527.02	1037.12	36.7809	1491.68	-0.339452	0.339237	0.033764	-0.523924	-5.3041	1379.4	1224.93	-0.171342	pilot screens	no effect	none
CTAGCAAG	-0.552212	305.846	225.477	180.409	55.0433	140.546	219.536	0.476502	0.0383526	-0.281766	-1.9764	-0.639744	175.679	112.586	-0.641917	pilot screens	no effect	destabilizing
AGAGCCAA	-0.550107	103.111	61.2794	199.332	43.3378	0.0926471	85.6377	0.265049	-0.47624	1.20932	-0.966457	-6.3091	129.098	103.546	-0.31819	reverse complement	no effect	none
TCGCTTAA	-0.549155	249.883	229.474	309.491	180.426	6.4853	255.229	-0.0304204	-0.152827	0.277117	-0.498052	-5.09723	294.117	234.668	-0.325767	pilot screens	no effect	none
AGGCATCT	-0.543678	98.9121	135.782	117.98	91.7481	0.0926471	106.386	-0.104071	0.349081	0.147919	-0.211414	-6.61883	45.8645	98.8893	1.10844	reverse complement	no effect	stabilizing
AAGTCGGT	-0.540461	1151.52	2707.94	1903.74	1084.1	89.0339	1530.77	-0.410409	0.822531	0.314398	-0.497377	-4.08859	1252.81	1148.23	-0.125759	pilot screens	no effect	none
AAGCCAAG	-0.539568	392.576	781.876	501.502	329.147	61.425	650.443	-0.726998	0.265145	-0.374509	-0.980533	-3.38344	410.937	404.323	-0.0234099	pilot screens	no effect	none
AAGGAACC	-0.537424	188.217	575.249	402.893	210.838	0.277941	198.557	-0.0767597	1.52989	1.01718	0.0861601	-7.28683	197.083	170.659	-0.20768	not intended	no effect	none
AGTCCAGA	-0.537202	170.846	167.687	200.006	51.2626	55.6809	143.459	0.250456	0.223693	0.476578	-1.46681	-1.34972	82.4807	114.777	0.476709	miRNA target	no effect	none
TTTATTGG	-0.535393	291.398	543.665	353.296	160.785	95.9824	407.353	-0.481885	0.415551	-0.20486	-1.33574	-2.07402	307.115	187.917	-0.708681	reverse complement	no effect	destabilizing
CGGCAGTG	-0.53501	138.892	19.6687	157.074	83.462	0.185294	133.357	0.0582343	-2.70056	0.234522	-0.669701	-6.82469	78.5563	170.659	1.11932	reverse complement	no effect	stabilizing
GGTAGACT	-0.53086	70.7319	115.364	114.317	63.4389	0.0926471	66.2215	0.0936922	0.791654	0.778614	-0.0609905	-5.94302	82.7526	58.804	-0.492891	not intended	no effect	none
AGGCAGTG	-0.530592	301.148	667.742	1076.34	119.397	0.833824	510.645	-0.759887	0.386307	1.07425	-2.08735	-8.12414	563.079	474.45	-0.247083	reverse complement	no effect	none
GATGTTAG	-0.526377	133.881	343.27	313.689	47.239	48.5471	147.63	-0.140031	1.21182	1.0822	-1.62345	-1.58485	132.373	110.577	-0.259558	pilot screens	no effect	none
AGCCTACC	-0.525691	87.5285	133.743	159.435	2.36039	41.5985	121.019	-0.462888	0.14311	0.394886	-5.18233	-1.51823	129.795	73.9615	-0.811386	reverse complement	no effect	destabilizing
ATGCTGCA	-0.525564	83.0396	223.358	222.121	73.0435	0.0926471	133.107	-0.674247	0.742416	0.734441	-0.856942	-6.93942	130.721	143.814	0.137719	miRNA target	no effect	none
ATACTTCG	-0.522742	335.863	686.954	984.366	202.138	0.64853	504.152	-0.584555	0.445596	0.963943	-1.31426	-8.25939	498.728	460.844	-0.113975	reverse complement	no effect	none
AAAAAAAA	-0.52236	73.1738	174.441	201.015	56.6283	0.0926471	75.299	-0.0407547	1.20125	1.40472	-0.404887	-6.12576	84.3182	32.6892	-1.36703	conserved	no effect	destabilizing
GGAGCCAA	-0.522243	79.5272	119.436	132.579	68.8967	0.185294	109.546	-0.457095	0.12363	0.273055	-0.661346	-6.54325	100.89	73.8702	-0.449712	pilot screens	no effect	none
AAAAGTAA	-0.522056	117.622	402.692	474.908	77.4663	0.185294	191.748	-0.700336	1.06654	1.30397	-1.29657	-7.34532	197.687	153.584	-0.36419	reverse complement	no effect	none
CTCCCTTC	-0.519958	37.2267	138.226	87.8364	49.8566	0	45.0484	-0.268569	1.5962	0.947999	0.143284	-5.52508	102.172	110.76	0.116437	reverse complement	no effect	none
ATAAGGGG	-0.519477	1526.97	3355.1	2804.92	1380.98	126	1979.14	-0.373988	0.761182	0.50287	-0.518864	-3.9627	1853.75	1379.79	-0.425994	pilot screens	no effect	none
TGGTGACG	-0.517604	261.024	1188.49	1110.14	253.964	0.0926471	603.394	-1.20579	0.976784	0.878482	-1.24519	-9.11152	604.296	616.985	0.0299819	pilot screens	no effect	none
CGGGGGAA	-0.516508	1374.56	3143.21	2367.28	1472.99	40.6721	2315.52	-0.751942	0.440741	0.0318796	-0.652235	-5.79673	2609.58	2259.66	-0.207709	pilot screens	no effect	none
TGGTGCTA	-0.514193	147.411	161.675	109.699	93.2721	39.7456	241.85	-0.710469	-0.578069	-1.13342	-1.36516	-2.57535	273.188	140.344	-0.960921	miRNA target	no effect	destabilizing
CGAACTCA	-0.514137	219.62	799.37	605.931	265.814	0.277941	517.095	-1.23165	0.627452	0.228316	-0.95738	-8.66325	391.064	431.534	0.142067	pilot screens	no effect	none
GCTTACCG	-0.511307	120.207	204.065	207.185	69.1915	27.1456	91.0426	0.397093	1.1557	1.17749	-0.391005	-1.70939	75.618	51.7731	-0.546527	reverse complement	no effect	destabilizing
CAACCCGG	-0.510248	172.33	576.505	314.212	124.049	76.2486	195.457	-0.180697	1.55562	0.682107	-0.651725	-1.34663	226.592	107.29	-1.07858	reverse complement	no effect	destabilizing
TAGACTCG	-0.510184	157.809	412.604	360.001	167.271	0.370588	236.304	-0.579445	0.801511	0.605266	-0.495955	-7.4358	280.357	320.683	0.193882	pilot screens	no effect	none
TTCAGGTG	-0.508477	1.74088	104.877	101.045	1.83423	0	30.8161	-3.53704	1.73456	1.68139	-3.48873	-4.99168	64.4275	24.0147	-1.42376	pilot screens	no effect	destabilizing
CTTTTCCC	-0.506765	106.071	131.644	222.25	8.11051	39.2824	105.416	0.00885516	0.31784	1.06894	-3.54604	-1.4015	70.2913	45.29	-0.634152	reverse complement	no effect	destabilizing
AGCAATAA	-0.506764	417.646	510.748	834.895	298.751	0.926471	432.911	-0.0516675	0.238034	0.945923	-0.533635	-7.81529	470.69	219.237	-1.10229	miRNA target	no effect	destabilizing
CCCCCTCA	-0.50661	110.533	125.739	56.2992	59.8256	43.2662	93.1248	0.244822	0.429212	-0.71606	-0.629896	-1.08837	48.7527	45.564	-0.097589	reverse complement	no effect	none
AGCCTTAC	-0.504469	336.347	1152.11	868.34	421.268	0.833824	571.154	-0.762168	1.01106	0.603517	-0.438243	-8.2854	346.853	238.594	-0.539764	pilot screens	no effect	destabilizing
CAGTCCAA	-0.503	46.2545	45.3657	22.9617	53.3866	0	33.1267	0.46955	0.442156	-0.510174	0.67235	-5.09283	46.4435	22.0972	-1.07162	reverse complement	no effect	destabilizing
AGTATGTG	-0.501432	942.305	2441.2	2287.96	723.241	158.334	1456.51	-0.627711	0.744676	0.651183	-1.00897	-3.19338	1457.15	1338.34	-0.122705	reverse complement	no effect	none
TACCCACG	-0.499408	3.54234	120.413	75.885	18.3166	0.0926471	140.111	-4.95725	-0.216909	-0.876055	-2.86892	-7.01286	114.592	54.7863	-1.06461	reverse complement	no effect	destabilizing
CTACCTAA	-0.498962	126.486	416.195	360.554	145.759	0	264.233	-1.05692	0.653461	0.44695	-0.853812	-8.05112	154.548	300.32	0.958446	reverse complement	no effect	stabilizing
TTCGCCTA	-0.496157	484.934	1471.63	1144.66	459.512	86.2545	1104.49	-1.18585	0.413719	0.0514946	-1.26337	-3.66331	810.881	871.833	0.104561	reverse complement	no effect	none
ATAGTCCG	-0.495967	204.935	346.006	331.487	211.482	0.741177	244.137	-0.251405	0.501371	0.439706	-0.206249	-7.13738	241.818	219.693	-0.138433	pilot screens	no effect	none
GGCAATAA	-0.492128	777.279	2273.91	1926	743.023	108.49	1188.2	-0.611634	0.935818	0.696365	-0.676576	-3.44113	1075.72	693.96	-0.632382	conserved	no effect	destabilizing
GCTTACAT	-0.491674	385.643	302.658	324.219	275.723	66.15	204.493	0.911914	0.563361	0.662324	0.429356	-1.61363	252.784	198.783	-0.346711	reverse complement	no effect	none
GGACTGGT	-0.490687	209.032	380.374	247.276	189.466	42.3397	202.174	0.0478917	0.908491	0.289226	-0.093187	-2.22896	181.132	165.455	-0.130608	pilot screens	no effect	none
CAGTCAAA	-0.485656	398.451	251.119	500.413	327.951	0.926471	441.899	-0.148957	-0.812871	0.179023	-0.429105	-7.84487	411.167	401.036	-0.0359945	reverse complement	no effect	none
GAAGCCTG	-0.477763	62.7464	326.504	224.251	107.365	0.0926471	204.2	-1.68662	0.674483	0.1345	-0.921135	-7.55306	279.407	289.546	0.0514213	pilot screens	no effect	none
TCATTGTG	-0.476078	26.3139	61.7438	56.5683	30.5266	0.185294	67.1074	-1.31818	-0.118339	-0.242536	-1.11124	-5.84449	61.0357	12.1443	-2.32937	not intended	no effect	destabilizing
CTCCCCAT	-0.473382	43.8634	64.8895	94.671	37.9133	0.185294	92.4264	-1.05829	-0.503782	0.0342523	-1.26357	-6.30051	96.6357	18.1708	-2.41093	reverse complement	no effect	destabilizing
GTTCGTGA	-0.473281	30.6512	246.564	220.788	48.3642	0.370588	173.1	-2.45959	0.507882	0.349265	-1.81838	-6.98898	94.7931	65.1044	-0.542026	pilot screens	no effect	destabilizing
GCATTACA	-0.470371	115.292	223.695	181.15	23.0197	71.153	243.313	-1.07097	-0.120763	-0.4236	-3.34644	-1.7596	145.367	123.269	-0.237888	reverse complement	no effect	none
AAGGGAAA	-0.469148	85.3827	107.925	52.3152	110.949	0.185294	125.41	-0.549296	-0.214771	-1.24549	-0.175275	-6.73672	65.1491	116.695	0.840924	pilot screens	no effect	stabilizing
CGCTTAAA	-0.467061	34.5824	116.925	185.39	18.6543	0.555883	42.701	-0.296503	1.43214	2.09258	-1.15282	-4.81186	71.3091	63.7348	-0.162006	reverse complement	no effect	none
GAGTTGCA	-0.464717	5.67099	68.8407	36.7264	19.4497	0	77.85	-3.56314	-0.175043	-1.06354	-1.94703	-6.30104	40.1628	82.5447	1.03932	pilot screens	no effect	stabilizing
TTCTGTGG	-0.461729	162.563	226.854	561.534	76.9247	0.185294	73.5922	1.13275	1.61101	2.91484	0.0630543	-5.97571	115.11	96.3326	-0.25692	pilot screens	no effect	none
GCCCTGAA	-0.460002	45.4147	66.875	104.362	39.444	0.185294	53.5292	-0.232447	0.315851	0.950258	-0.431104	-5.52371	98.8151	66.2915	-0.575909	pilot screens	no effect	destabilizing
AGCTTCCT	-0.458341	253.941	286.308	253.812	230.051	38.5412	205.312	0.305338	0.477773	0.304607	0.163384	-2.3834	163.25	267.357	0.711687	reverse complement	no effect	stabilizing
TTGCACAT	-0.457858	101.958	160.347	79.7061	142.136	0.185294	148.607	-0.539126	0.108986	-0.890429	-0.0637874	-6.97979	64.8887	64.7392	-0.00332919	conserved	no effect	none
TAGCAATA	-0.457838	146.091	691.746	700.224	191.11	0.463236	417.858	-1.50975	0.725866	0.743414	-1.12453	-8.16116	381.989	274.845	-0.474916	conserved	no effect	none
ATACACAC	-0.457471	239.982	374.36	390.075	210.604	35.7618	194.056	0.305036	0.944386	1.00356	0.117476	-2.40761	343.479	235.125	-0.546796	reverse complement	no effect	destabilizing
AATGGGAG	-0.455329	37.9057	258.486	76.4458	112.743	0.185294	112.264	-1.54164	1.19597	-0.548432	0.00609076	-6.5783	75.3027	86.0145	0.191878	pilot screens	no effect	none
GCCCCCAA	-0.452767	29.8803	164.935	224.776	23.8981	0	66.7967	-1.13453	1.29133	1.7356	-1.44518	-6.08314	78.426	62.7303	-0.322169	reverse complement	no effect	none
TCTTGCGG	-0.449075	1.19358	40.6122	38.2553	4.54916	0.185294	39.3947	-4.20281	0.0428387	-0.0412797	-2.86383	-5.09085	27.3848	30.863	0.172502	reverse complement	no effect	none
TCACAGTA	-0.446905	113.737	272.442	312.075	128.897	0.555883	80.0875	0.500775	1.75368	1.94896	0.679819	-5.70367	136.676	88.2973	-0.630323	reverse complement	no effect	destabilizing
TAAAGGCA	-0.446062	131.331	382.508	237.323	158.971	32.7971	179.039	-0.444157	1.09095	0.404608	-0.170502	-2.41334	165.056	120.439	-0.454653	pilot screens	no effect	none
CGCCACTA	-0.445433	98.6347	612.171	348.29	232.681	0.555883	267.147	-1.4283	1.19327	0.381403	-0.198484	-7.42915	229.731	227.911	-0.0114755	reverse complement	no effect	none
TATGGGGG	-0.445215	25.9054	11.7642	102.038	0.951487	0	54.8232	-1.05297	-2.12876	0.884243	-4.83822	-5.80279	78.6061	28.5802	-1.45963	pilot screens	no effect	destabilizing
TAAGGGCG	-0.442141	109.302	3.47014	190.533	60.8428	0.0926471	44.3119	1.2835	-3.3415	2.07963	0.448718	-5.37399	96.0169	75.5138	-0.346547	pilot screens	no effect	none
ATGTTGGT	-0.44214	347.035	596.011	925.861	215.207	62.8147	495.058	-0.511276	0.267249	0.901845	-1.19809	-2.95855	421.844	418.294	-0.0121918	pilot screens	no effect	none
GTCAGTCA	-0.442099	100.416	535.456	171.686	189.1	43.6368	239.612	-1.24643	1.15675	-0.478563	-0.33995	-2.4304	181.125	199.787	0.141483	reverse complement	no effect	none
ATTTTGAC	-0.442081	119.805	171.152	359.545	85.2662	0.0926471	114.492	0.0648823	0.575888	1.64239	-0.420926	-6.72382	77.2055	50.4947	-0.612571	pilot screens	no effect	destabilizing
AAGCGCGA	-0.439843	23.077	368.495	52.5164	21.0765	77.453	54.4798	-1.20431	2.73552	-0.0519817	-1.32946	0.499865	55.5917	75.9704	0.450567	reverse complement	no effect	none
ATTAGCCC	-0.439473	214.608	638.931	636.376	174.749	66.3353	328.005	-0.6097	0.959809	0.954036	-0.904591	-2.28867	330.932	331.549	0.00268433	reverse complement	no effect	none
GGAAGGGG	-0.43897	986.654	1662.43	2101.29	674.226	237.918	1555.9	-0.656597	0.0954853	0.433285	-1.20523	-2.70409	1160.03	1429.56	0.301408	pilot screens	no effect	none
CACCATGA	-0.43769	172.309	323.757	370.159	87.6063	66.9839	137.641	0.321992	1.228	1.42068	-0.645874	-1.02809	67.6272	126.1	0.89889	reverse complement	no effect	stabilizing
GAATAAGA	-0.435773	508.843	585.881	815.039	472.477	38.1706	476.245	0.0953238	0.298338	0.773908	-0.0114349	-3.60689	474.061	387.979	-0.289096	reverse complement	no effect	none
TGAGATTA	-0.435212	848.516	1416.68	1383.23	864.465	117.106	966.465	-0.187568	0.551246	0.516807	-0.160734	-3.03413	1126.14	894.204	-0.33271	miRNA target	no effect	none
CAGTGTTA	-0.43486	289.156	861.497	626.717	317.002	87.0883	693.351	-1.25884	0.312855	-0.145551	-1.12663	-2.97864	576.186	550.694	-0.0652838	pilot screens	no effect	none
CGCAACAA	-0.434056	25.661	125.844	69.8868	56.5316	0	69.8553	-1.41014	0.84011	0.000642577	-0.300519	-6.1468	34.2528	30.589	-0.163209	reverse complement	no effect	none
CACCTCAA	-0.433767	322.675	463.876	578.447	131.233	135.172	145.701	1.14167	1.66396	1.9818	-0.149795	-0.107449	104.825	125.735	0.262394	reverse complement	no effect	none
ATGCACGC	-0.433402	316.591	709.801	576.824	258.402	114.141	341.645	-0.109546	1.05273	0.753915	-0.401527	-1.57331	378.302	304.795	-0.311701	reverse complement	no effect	none
GGGACCAA	-0.433052	153.132	93.3075	34.7674	83.7399	64.853	50.753	1.57445	0.865729	-0.532997	0.711399	0.347605	80.2044	86.4711	0.108537	conserved	no effect	none
ATACAACA	-0.431948	244.802	306.704	1029.8	77.6822	0.833824	283.637	-0.211629	0.112419	1.85657	-1.85501	-7.27813	246.119	231.929	-0.0856729	reverse complement	no effect	none
AGGGCGAA	-0.429049	145.068	152.367	208.223	91.8492	38.8191	132.868	0.125824	0.196174	0.644226	-0.527851	-1.74928	120.015	58.8953	-1.02699	reverse complement	no effect	destabilizing
AATAAACC	-0.427555	182.075	298.991	369.327	208.102	1.01912	172.657	0.076192	0.788676	1.09256	0.267963	-6.42637	126.544	115.234	-0.135076	reverse complement	no effect	none
GCAATTCG	-0.427292	43.1568	241.778	181.83	38.927	30.1103	218.953	-2.31649	0.142442	-0.266692	-2.46176	-2.82173	251.663	110.486	-1.18763	pilot screens	no effect	destabilizing
GTGGTAAG	-0.42726	191.666	96.6939	140.695	191.185	9.82059	100.831	0.919927	-0.0598349	0.476616	0.916319	-3.23432	100.147	195.405	0.964341	pilot screens	no effect	stabilizing
TTTGATTA	-0.426244	85.7033	332.154	447.499	90.6665	2.22353	302.83	-1.80911	0.132923	0.561841	-1.7288	-6.55848	325.786	254.391	-0.356877	pilot screens	no effect	none
TTTGCCTC	-0.425832	153.1	393.67	367.466	91.8663	74.025	178.952	-0.223744	1.13304	1.03392	-0.954381	-1.26216	162.31	249.186	0.618477	pilot screens	no effect	stabilizing
CTTAGTGT	-0.423655	33.9922	14.2672	34.9595	32.3795	0.370588	23.0625	0.540248	-0.65635	0.57959	0.472178	-4.13392	74.9523	31.8674	-1.23389	not intended	no effect	destabilizing
TTCCCGTG	-0.423179	147.185	460.081	714.686	109.905	15.9353	202.847	-0.460085	1.17753	1.81184	-0.87816	-3.58938	246.643	168.194	-0.552299	reverse complement	no effect	destabilizing
GAGGAGGA	-0.418893	15.4203	185.043	114.352	59.0499	0.0926471	87.5716	-2.43137	1.07072	0.381122	-0.560681	-6.34094	60.2135	71.5875	0.24962	RNA binding protein motif	no effect	none
ATTACGGC	-0.416287	426.279	952.9	805.119	555.306	45.3971	626.376	-0.554151	0.604509	0.361663	-0.173452	-3.75722	756.422	567.586	-0.414351	reverse complement	no effect	none
TCACCTAC	-0.41442	32.5735	408.084	264.844	127.866	0	153.652	-2.20363	1.40337	0.78155	-0.263152	-7.27288	285.7	279.776	-0.0302323	reverse complement	no effect	none
TGAGCAAA	-0.41362	193.427	543.78	277.227	312.951	28.4427	242.666	-0.325674	1.16077	0.191359	0.365635	-3.04893	356.599	395.74	0.150252	pilot screens	no effect	none
GATTAGGT	-0.412152	802.903	1613.2	1701.09	1077.07	0.463236	1118.56	-0.477843	0.52788	0.60437	-0.0544912	-9.57956	1222.86	1130.97	-0.1127	pilot screens	no effect	none
GTGGGGAC	-0.411605	467.46	1389.2	1637.36	625.413	1.29706	968.596	-1.04946	0.519837	0.756796	-0.630269	-8.72145	1066.95	1044.96	-0.0300428	pilot screens	no effect	none
AGGCACAC	-0.410228	288.26	188.247	140.59	208.88	90.053	127.128	1.17478	0.562681	0.144133	0.711971	-0.492813	175.913	64.7392	-1.44215	reverse complement	no effect	destabilizing
GAAGCAAC	-0.403049	1.07691	85.8462	46.674	24.3426	0	46.7508	-4.52302	0.86294	-0.00231958	-0.91396	-5.57745	91.5988	64.0087	-0.517061	pilot screens	no effect	destabilizing
AACCACTA	-0.399923	1.61312	127.705	74.7824	35.0622	0.0926471	65.7809	-4.67559	0.94656	0.182427	-0.888947	-5.93354	86.9557	37.4373	-1.2158	miRNA target	no effect	destabilizing
GTGAGCCT	-0.397256	991.73	477.032	495.469	533.456	389.952	488.445	1.02026	-0.034038	0.0205587	0.126925	-0.324156	447.555	98.9806	-2.17685	pilot screens	no effect	destabilizing
TAACTTAT	-0.396514	49.0669	119.761	246.934	37.3441	0.370588	137.831	-1.4714	-0.201175	0.836624	-1.85625	-6.66239	140.543	65.4697	-1.10211	conserved	no effect	destabilizing
ATTGCAGC	-0.39592	39.6597	261.361	79.1701	135.904	0.185294	97.1743	-1.27175	1.41813	-0.29228	0.47975	-6.37203	104.314	130.3	0.320906	pilot screens	no effect	none
CCTGATTG	-0.395705	33.5598	51.5115	211.036	0.727775	0.185294	43.0583	-0.350319	0.253221	2.26683	-4.67243	-5.2161	49.4323	75.5138	0.611287	reverse complement	no effect	stabilizing
CCGCAAGA	-0.395363	13.0796	290.062	411.529	23.6506	0.277941	157.482	-3.49264	0.877008	1.38017	-2.68462	-6.95435	161.74	155.867	-0.0533601	pilot screens	no effect	none
AACAACAC	-0.394291	417.339	1733.57	1727.89	560.54	107.471	988.757	-1.2424	0.809428	0.804699	-0.817685	-3.18977	935.779	722.084	-0.374002	reverse complement	no effect	none
TCAGTCAC	-0.393768	73.9534	141.92	330.718	53.3626	0.0926471	114.13	-0.619198	0.311947	1.52669	-1.08258	-6.71929	51.3464	77.7053	0.597749	reverse complement	no effect	stabilizing
CAATGCCA	-0.393224	427.3	684.196	312.457	488.061	124.888	255.374	0.74037	1.41826	0.290016	0.931761	-1.02611	371.071	389.166	0.0686869	reverse complement	no effect	none
AGTGCAAT	-0.391038	129.185	407.396	381.17	185.585	20.3824	164.621	-0.347317	1.30208	1.20633	0.17195	-2.95339	176.39	166.277	-0.0851849	conserved	no effect	none
GGCCTCTT	-0.390787	367.325	570.762	782.386	395.148	34.928	548.825	-0.577995	0.0564416	0.51075	-0.472933	-3.93579	430.983	574.709	0.4152	pilot screens	no effect	none
TAAGGGAC	-0.389297	2.24958	135.395	118.2	28.3662	0.370588	91.1906	-4.82629	0.565098	0.370694	-1.65046	-6.07175	139.042	110.029	-0.337634	pilot screens	no effect	none
TAACACCG	-0.388164	24.31	158.782	226.928	34.1186	0.370588	53.2565	-1.10009	1.55824	2.07071	-0.627563	-5.30693	119.43	103.911	-0.200815	reverse complement	no effect	none
AGGTCAGA	-0.38751	428.007	510.833	575.045	560.072	1.29706	503.093	-0.232688	0.0219843	0.192493	0.154495	-7.77776	367.94	261.97	-0.490069	pilot screens	no effect	none
TCAGCACA	-0.385816	246.151	977.719	1042.85	382.806	27.2382	754.346	-1.61174	0.373757	0.466706	-0.976761	-4.74141	669.005	446.874	-0.582149	reverse complement	no effect	destabilizing
AATGCACC	-0.383836	368.715	477.803	628.037	375.96	54.1059	387.532	-0.0716177	0.301398	0.695111	-0.0436202	-2.81775	425.201	350.176	-0.280065	reverse complement	no effect	none
TAGAGCAC	-0.383496	33.9621	158.156	83.5287	36.7268	29.1838	134.452	-1.95392	0.232663	-0.680267	-1.84412	-2.16593	127.683	93.9586	-0.442467	pilot screens	no effect	none
GAGAGTCC	-0.380683	120.112	219.768	271.423	164.134	0.277941	139.303	-0.212207	0.65399	0.957304	0.235096	-6.77858	162.44	175.773	0.113804	reverse complement	no effect	none
GTAGGTGC	-0.380628	1345.49	2207.2	3077.76	1606.08	65.9647	1916.6	-0.510101	0.203568	0.683049	-0.254859	-4.83976	1800.91	1607.89	-0.163558	pilot screens	no effect	none
TGCGGTCA	-0.378421	75.8886	25.103	126.1	65.4974	0.277941	68.98	0.135827	-1.42273	0.860948	-0.0736457	-5.77505	72.6123	113.956	0.650185	pilot screens	no effect	stabilizing
AGCCTCTA	-0.370955	146.311	427.673	565.779	215.876	0.64853	370.212	-1.33338	0.207635	0.610542	-0.775374	-7.81492	275.944	185.178	-0.575467	reverse complement	no effect	destabilizing
GTGCTTAG	-0.369055	385.759	1106.54	1129.71	599.726	37.7074	751.428	-0.960118	0.557728	0.587607	-0.324846	-4.28087	705.102	705.009	-0.000190038	pilot screens	no effect	none
AGAGCCAC	-0.367147	58.3293	37.8596	51.8832	73.0973	0.0926471	80.3362	-0.455153	-1.06563	-0.621088	-0.134478	-6.218	108.906	88.0234	-0.307125	conserved	no effect	none
TGACTGGC	-0.366939	376.345	2328.79	2477.13	793.069	40.4868	1596.16	-2.08155	0.544693	0.633746	-1.00817	-5.26671	1400.19	1355.6	-0.0466963	pilot screens	no effect	none
CGGGCTAA	-0.366686	1.01527	61.1202	106.116	1.0648	0	48.4994	-4.61837	0.32765	1.11369	-4.58334	-5.62934	26.567	19.3578	-0.456719	reverse complement	no effect	none
AACCACAT	-0.364264	19.3839	33.2691	72.5234	19.2196	0.0926471	19.7721	-0.0272171	0.722265	1.82356	-0.0388899	-4.24874	46.0189	24.106	-0.932834	reverse complement	no effect	destabilizing
TATCAGTG	-0.363888	57.5224	82.5383	145.2	68.438	0.185294	116.317	-1.00335	-0.489899	0.317539	-0.75661	-6.62902	74.4869	179.79	1.27126	pilot screens	no effect	stabilizing
GTGGGGTA	-0.361417	58.1052	125.862	273.692	56.3137	0	88.6714	-0.601363	0.500541	1.61509	-0.645768	-6.48658	120.357	166.55	0.468638	pilot screens	no effect	none
AGCGCTTC	-0.354667	191.62	465.745	338.966	262.151	59.6647	216.592	-0.175872	1.10101	0.643762	0.274265	-1.8427	304.368	308.447	0.019207	reverse complement	no effect	none
TGGCCAAA	-0.35439	573.476	885.563	604.618	277.527	393.009	435.307	0.3969	1.02288	0.473064	-0.647528	-0.147117	569.483	826.726	0.537756	pilot screens	no effect	stabilizing
TATTCGCA	-0.35261	28.7748	474.01	432.309	103.616	26.2191	120.644	-2.0305	1.96529	1.83273	-0.217559	-2.15998	119.809	231.29	0.94896	not intended	no effect	stabilizing
CATAAGCA	-0.352521	153.954	318.68	339.48	249.994	0.926471	337.166	-1.12589	-0.0811023	0.0098393	-0.43008	-7.45563	301.717	244.895	-0.301034	reverse complement	no effect	none
TAAGGCAA	-0.351421	6.77519	234.553	251.975	54.9873	0.185294	251.497	-5.02124	-0.100211	0.00272879	-2.17309	-7.73487	146.979	109.755	-0.421323	reverse complement	no effect	none
ATGACATC	-0.349076	0.881957	78.5902	19.0101	33.5959	0.277941	50.3544	-4.77018	0.632103	-1.35976	-0.569889	-5.3286	120.087	70.6744	-0.764816	not intended	no effect	destabilizing
ACCGTTTA	-0.347015	38.519	332.421	433.947	96.4609	0.0926471	122.112	-1.63935	1.43738	1.82087	-0.33707	-6.81599	144.127	90.2148	-0.675903	reverse complement	no effect	destabilizing
CCTGCTGA	-0.345914	117.575	520.068	472.363	224.646	29.3691	182.705	-0.631592	1.50408	1.36555	0.296667	-2.59671	271.116	213.849	-0.342315	miRNA target	no effect	none
TTAAGCAC	-0.344416	81.27	537.698	430.88	250.281	0.926471	313.366	-1.93401	0.777032	0.458187	-0.323142	-7.35034	309.948	215.584	-0.523773	reverse complement	no effect	destabilizing
GGTTAGAA	-0.344097	351.781	1132.3	1203.19	665.792	6.94853	1129.58	-1.68022	0.00346117	0.0909976	-0.761755	-7.15216	977.81	859.689	-0.18574	pilot screens	no effect	none
TAAAGCCG	-0.340987	699.107	3222	3323.82	1267.86	192.057	2458.81	-1.8129	0.389862	0.434733	-0.955008	-3.67144	2268.96	1478.68	-0.617719	pilot screens	no effect	destabilizing
AGTGTGGC	-0.339986	68.5239	59.018	233.701	54.3401	0.185294	99.9104	-0.537494	-0.749607	1.21775	-0.866678	-6.41169	99.121	77.7053	-0.351179	pilot screens	no effect	none
GAGGGAAA	-0.338253	208.505	713.597	456.189	381.37	65.8721	413.542	-0.984533	0.785613	0.141273	-0.116548	-2.63204	580.283	416.193	-0.479503	pilot screens	no effect	none
ATGGGGCA	-0.337482	53.2568	327.947	112.677	199.892	0.185294	159.419	-1.56397	1.03601	-0.49691	0.324573	-7.08046	166.866	146.097	-0.19176	pilot screens	no effect	none
GGGAATAC	-0.336422	86.6548	439.917	504.11	198.915	0.277941	359.354	-2.03951	0.291093	0.487183	-0.850031	-8.13945	358.568	275.484	-0.380278	pilot screens	no effect	none
TTACAGTA	-0.334979	333.608	1209.88	1531.8	633.124	0.741177	827.401	-1.30786	0.547652	0.887766	-0.385565	-8.89412	940.387	682.638	-0.462134	reverse complement	no effect	none
TAAAATGA	-0.331611	110.586	250.82	155.472	224.76	0.555883	150.794	-0.443967	0.730274	0.0437891	0.572671	-6.60824	165.615	145.64	-0.185428	pilot screens	no effect	none
TGCTAAAG	-0.32414	213.373	416.091	185.896	349.761	49.6588	300.899	-0.493942	0.466293	-0.691831	0.21642	-2.57518	346.694	322.874	-0.10269	pilot screens	no effect	none
GCCAGTTA	-0.323996	815.625	2323.91	2238.17	1520.06	86.1618	1566.11	-0.940365	0.569062	0.514855	-0.0430288	-4.16827	1535.67	1055.18	-0.541374	pilot screens	no effect	destabilizing
AAATCAAC	-0.323001	53.9523	368.721	256.867	113.669	45.953	144.168	-1.40147	1.34871	0.828903	-0.340249	-1.62843	151.988	112.586	-0.432932	reverse complement	no effect	none
TAGGGTTT	-0.322544	113.16	495.88	566.34	258.44	0.555883	390.817	-1.77912	0.342717	0.534033	-0.594781	-7.9763	320.966	440.847	0.457857	pilot screens	no effect	none
TCTGGGTT	-0.317092	199.623	486.703	454.454	70.8913	185.943	271.365	-0.441054	0.840465	0.741768	-1.92165	-0.542943	291.375	229.555	-0.344041	pilot screens	no effect	none
CGCGAGGA	-0.312117	1.31366	56.0372	52.9613	18.4695	0	32.8627	-3.87145	0.752207	0.672231	-0.798479	-5.08162	52.1653	29.5846	-0.818243	pilot screens	no effect	destabilizing
TACATTCC	-0.311391	71.2527	111.441	105.285	124.776	0.277941	121.113	-0.757088	-0.119049	-0.200269	0.0426399	-6.57825	184.816	165.089	-0.162838	conserved	no effect	none
AAATTGCC	-0.30888	354.807	667.252	764.327	577.261	30.1103	589.739	-0.731428	0.17787	0.373554	-0.0308018	-4.24706	437.992	428.155	-0.0327705	pilot screens	no effect	none
GTGGGAAG	-0.307859	94.1341	164.188	300.587	137.602	0.185294	162.807	-0.783959	0.012116	0.880579	-0.241048	-7.1106	192.832	180.886	-0.0922647	reverse complement	no effect	none
TTTATTCA	-0.306296	30.4891	196.493	379.68	54.3612	0.277941	169.476	-2.43664	0.212234	1.15901	-1.62262	-7.0596	64.9038	103.729	0.676441	reverse complement	no effect	stabilizing
GAAGCAGA	-0.303684	635.023	2130.83	2124.87	1398.52	40.1162	1307.43	-1.04069	0.704256	0.70022	0.0970945	-4.99199	1440	1320.44	-0.125045	reverse complement	no effect	none
TTCCGTTA	-0.302217	7919.39	10188.4	9853	8537.11	2805.91	8335.53	-0.0738752	0.289556	0.241263	0.0344708	-1.57046	8382.5	6930.2	-0.274484	miRNA target	no effect	none
TTCATTGG	-0.302126	162.403	607.923	901.199	327.003	0.833824	589.28	-1.85296	0.0448609	0.612047	-0.847689	-8.3304	542.148	358.668	-0.596039	pilot screens	no effect	destabilizing
GACTAGTG	-0.301561	2401.77	2577.89	2764.72	1627.36	1272.14	1860	0.368618	0.470673	0.571577	-0.192654	-0.54769	2307.55	802.62	-1.52357	pilot screens	no effect	destabilizing
ACGAGAAA	-0.300212	1.13961	73.2403	118.414	13.5673	0	51.3535	-4.61286	0.503918	1.18962	-1.84555	-5.71021	72.8756	71.5875	-0.0257281	pilot screens	no effect	none
AATAAATA	-0.298297	121.03	387.041	371.2	282.045	0.277941	222.18	-0.870973	0.798005	0.737872	0.342823	-7.44824	212.41	133.222	-0.673019	reverse complement	no effect	destabilizing
AATGCCTA	-0.295607	53.1007	36.982	116.701	63.0061	0.185294	92.0333	-0.7821	-1.29243	0.339312	-0.539538	-6.29443	60.1416	70.0352	0.219716	pilot screens	no effect	none
ATGTTCCG	-0.291759	70.7484	582.203	485.677	302.084	0.555883	468.782	-2.71097	0.312005	0.0509714	-0.632273	-8.23812	315.265	411.08	0.382853	pilot screens	no effect	none
AAACGCTA	-0.291576	102.661	54.606	87.2405	65.0113	45.675	80.3882	0.348975	-0.549578	0.116622	-0.302107	-0.802169	91.5614	45.9292	-0.995327	reverse complement	no effect	destabilizing
GGATGGTA	-0.291446	7881.88	23879.5	34854	13879	1005.68	22749.8	-1.52912	0.0699152	0.615447	-0.712911	-4.49823	22167.4	18113.8	-0.291346	pilot screens	no effect	none
CAGTGACA	-0.291382	116.208	601.289	548.09	270.438	50.4927	397.424	-1.76523	0.596154	0.46274	-0.553683	-2.95186	292.666	356.568	0.28492	reverse complement	no effect	none
AACAATCT	-0.290985	0.562661	43.622	31.7586	16.8863	0.370588	45.3847	-4.89157	-0.0558938	-0.501777	-1.3748	-5.08078	49.4153	46.2031	-0.0969658	not intended	no effect	none
TCTGATCA	-0.290853	77.9431	55.0592	222.812	83.0795	0.0926471	80.609	-0.0479151	-0.541777	1.45548	0.0430261	-6.22283	143.64	108.842	-0.40022	miRNA target	no effect	none
AGTTGGTT	-0.28868	43.1404	334.799	507.446	127.429	0.555883	188.715	-2.10366	0.823766	1.42226	-0.562864	-6.92996	200.151	126.648	-0.660266	not intended	no effect	destabilizing
AAGACACA	-0.287101	218.253	222.04	255.08	355.881	0.370588	198.857	0.133629	0.15834	0.357628	0.83648	-7.18803	216.113	142.901	-0.596768	reverse complement	no effect	destabilizing
AGTGTCAC	-0.284546	95.588	281.414	303.329	216.707	0.277941	257.55	-1.42053	0.12737	0.235191	-0.248057	-7.66048	201.584	228.276	0.179402	pilot screens	no effect	none
TTAAGGCA	-0.283617	987.652	1967.07	2564.44	1438.79	232.174	2566.24	-1.37668	-0.383438	-0.00101355	-0.834363	-3.46074	2272.29	1466.81	-0.631462	reverse complement	no effect	destabilizing
TTACAGCG	-0.28012	62.4114	48.0474	134.687	81.3985	0	69.262	-0.148003	-0.518568	0.949465	0.229873	-6.13467	78.4378	96.7892	0.303297	not intended	no effect	none
ATGGACTT	-0.279045	353.011	1299.73	1197.71	815.383	73.4692	785.857	-1.15231	0.725151	0.607306	0.0531451	-3.40139	885.546	877.403	-0.0133273	pilot screens	no effect	none
ATAGCTTC	-0.27886	39.2514	79.7771	296.288	32.71	0.277941	61.235	-0.628688	0.376222	2.25606	-0.884549	-5.60583	106.711	169.655	0.668901	reverse complement	no effect	stabilizing
CCGCCATC	-0.277586	21.5773	207.527	280.318	85.0354	0.277941	113.431	-2.34153	0.865762	1.29773	-0.411471	-6.48451	97.1533	252.382	1.37728	reverse complement	no effect	stabilizing
TTCCGTCC	-0.275339	11.7555	351.989	547.646	97.1718	0.277941	149.423	-3.55983	1.2306	1.86685	-0.615647	-6.87906	164.587	199.97	0.280934	reverse complement	no effect	none
TTAAGGTG	-0.273171	101.681	190.876	146.657	215.082	0.185294	251.056	-1.29557	-0.393576	-0.771501	-0.222166	-7.73236	88.4556	130.209	0.557802	pilot screens	no effect	stabilizing
GAGAAGGC	-0.270131	51.0686	250.934	346.398	139.748	0.185294	143.97	-1.47727	0.79729	1.26083	-0.0426435	-6.93436	125.212	170.112	0.442105	reverse complement	no effect	none
GACATAAG	-0.269981	34.8724	239.301	371.688	106.046	0	145.527	-2.03022	0.713675	1.3468	-0.452942	-7.19502	130.511	131.487	0.0107459	reverse complement	no effect	none
AATTCAGC	-0.269796	2678.78	6089.52	7393.93	3611.27	1101.85	6060.84	-1.17764	0.00680832	0.28678	-0.746849	-2.45852	4457.09	2503.83	-0.831967	reverse complement	no effect	destabilizing
ACCCCTAA	-0.26979	50.791	241.525	251.833	153.765	0.463236	48.1616	0.0751703	2.30253	2.36258	1.65447	-5.0703	217.597	111.399	-0.965923	reverse complement	no effect	destabilizing
ACTTGCAC	-0.268392	126.341	67.4845	106.976	39.8135	83.2897	133.931	-0.0835248	-0.978367	-0.321501	-1.7251	-0.678788	74.6424	51.5905	-0.532891	reverse complement	no effect	destabilizing
GAGCACCA	-0.263852	84.1398	227.055	259.88	193.579	0	149.335	-0.820276	0.601199	0.795203	0.372175	-7.23204	122.989	156.963	0.351889	reverse complement	no effect	none
TAGCAGCA	-0.261662	1301.74	3885.66	4790.81	2400.28	375.777	3454.46	-1.40732	0.169653	0.471695	-0.525073	-3.19709	3334.58	2953.44	-0.175107	reverse complement	no effect	none
GGAAGCGG	-0.260882	128.298	412.184	299.609	284.324	40.3015	465.224	-1.85032	-0.174242	-0.633137	-0.708425	-3.49676	231.422	221.154	-0.0654766	pilot screens	no effect	none
TCTTGTTG	-0.260704	53.9499	73.8708	160.059	84.4843	0.0926471	109.244	-1.00451	-0.558222	0.54689	-0.366965	-6.65673	105.295	100.35	-0.0693946	pilot screens	no effect	none
GAAAAGAA	-0.258568	711.439	3035.74	2414.39	1691.84	325.932	2016.77	-1.50193	0.58976	0.259493	-0.25332	-2.6257	2067.08	1183.57	-0.804451	pilot screens	no effect	destabilizing
GGACGGTA	-0.258422	6.79609	19.5892	32.3851	12.4697	1.01912	18.2667	-1.30529	0.0957718	0.793091	-0.516394	-3.25432	18.5606	22.0972	0.251615	not intended	no effect	none
TCAAGCCA	-0.257478	25.0531	26.8501	156.243	18.5795	0	41.7385	-0.714081	-0.617856	1.87938	-1.12619	-5.41747	65.4362	50.1295	-0.38443	reverse complement	no effect	none
CTTTGGCA	-0.256744	170.792	1062.46	860.742	681.436	4.44706	726.814	-2.08291	0.547129	0.243686	-0.0928773	-7.06195	841.455	851.471	0.0170711	reverse complement	no effect	none
ATGGCAAA	-0.25286	122.747	200.036	364.331	114.143	57.1633	294.803	-1.25725	-0.557183	0.304565	-1.36121	-2.34646	200.163	221.611	0.146853	reverse complement	no effect	none
GAAAAGTA	-0.251675	113.168	444.581	372.881	348.06	0.463236	392.29	-1.78444	0.180092	-0.0730155	-0.17212	-8.07029	216.312	297.946	0.46194	pilot screens	no effect	none
TACTAAAC	-0.24804	3.69868	303.283	326.238	122.585	0.277941	96.3822	-4.37333	1.64368	1.74861	0.343778	-6.25176	145.217	69.0308	-1.07289	reverse complement	no effect	destabilizing
AGTGTGGT	-0.247838	66.4207	486.927	291.53	164.146	91.4427	458.688	-2.76939	0.0860124	-0.652068	-1.47691	-2.31402	334.954	397.931	0.248558	pilot screens	no effect	none
TAAATGCG	-0.247135	159.253	614.462	1032.74	335.363	30.3882	650.406	-2.02321	-0.0818865	0.666243	-0.953539	-4.37526	480.698	412.45	-0.220912	reverse complement	no effect	none
GGATGGCA	-0.2421	5.8623	18.8247	31.3205	12.0061	0.926471	18.3073	-1.49238	0.0381533	0.743299	-0.569966	-3.32512	17.9899	20.1796	0.165716	not intended	no effect	none
TTTTACCC	-0.241817	41.1867	57.4357	55.4589	82.5804	0	51.6072	-0.318472	0.151589	0.101941	0.667904	-5.71719	59.0516	60.265	0.0293442	pilot screens	no effect	none
TAAGAATG	-0.24049	56.9186	362.696	671.733	172.238	0.185294	249.212	-2.11105	0.53958	1.42688	-0.530399	-7.72176	352.575	154.315	-1.19205	pilot screens	no effect	destabilizing
AGTACTAC	-0.237768	55.116	262.679	308.789	179.909	0.555883	117.895	-1.08321	1.1491	1.3816	0.605577	-6.25581	281.744	250.647	-0.168726	reverse complement	no effect	none
GTTAAATG	-0.236881	0.854443	145.669	119.649	67.0038	0.64853	24.7652	-3.79636	2.50907	2.22733	1.40019	-3.96617	79.0912	34.6067	-1.19247	pilot screens	no effect	destabilizing
AAAGGGCT	-0.234593	24.396	185.459	172.015	116.842	0.185294	143.397	-2.50737	0.368813	0.260851	-0.293186	-6.92866	96.0169	96.2413	0.0033674	pilot screens	no effect	none
TGAGGGGG	-0.234572	125.612	421.682	421.635	360.45	0.277941	322.37	-1.35277	0.38639	0.386229	0.160613	-7.98322	196.659	285.893	0.539784	pilot screens	no effect	stabilizing
TAATGCCC	-0.233189	3624.12	5218.06	5852.09	4050.88	1810.97	4392.12	-0.277219	0.248544	0.413951	-0.116655	-1.27769	4879.22	3942.33	-0.3076	tested previously	no effect	none
CTTAATTC	-0.23008	191.245	1392.92	1889.18	725.129	37.8	1077.04	-2.48738	0.370745	0.810117	-0.570106	-4.7962	1109.25	1046.51	-0.0839966	reverse complement	no effect	none
AAAGATGG	-0.229258	335.45	857.578	1311.46	582.94	106.637	881.586	-1.39134	-0.0397881	0.572469	-0.595918	-3.03557	662.295	481.298	-0.460544	pilot screens	no effect	none
GGACATCG	-0.221931	60.1115	242.638	85.8454	226.211	0.0926471	122.781	-1.01828	0.976947	-0.511273	0.876237	-6.82382	100.27	130.209	0.376933	pilot screens	no effect	none
GTTCTTGG	-0.221496	55.125	198.839	222.3	165.837	0.463236	140.682	-1.33594	0.496182	0.656331	0.235786	-6.59735	150.277	137.97	-0.123268	pilot screens	no effect	none
ATGTAGCA	-0.219455	62.1797	338.461	749.918	161.851	5.83677	480.279	-2.92934	-0.503628	0.641783	-1.56332	-6.13741	470.918	468.332	-0.00794427	miRNA target	no effect	none
GGTCATTA	-0.218307	2.68789	203.026	81.4473	118.927	0.370588	86.2416	-4.56415	1.22566	-0.0815443	0.459072	-5.99215	81.8543	117.608	0.522855	not intended	no effect	stabilizing
AGTCAAAC	-0.218094	17.2847	342.929	532.966	148.808	0.64853	335.76	-4.20302	0.0303872	0.665027	-1.16861	-7.6744	282.324	170.751	-0.72546	reverse complement	no effect	destabilizing
TCCCTGAG	-0.214792	327.346	836.905	1194.23	720.145	49.7515	736.234	-1.16691	0.184664	0.697089	-0.0318338	-3.8606	684.745	543.846	-0.33237	reverse complement	no effect	none
ATGTACAG	-0.214096	43.0622	283.134	288.889	192.636	1.66765	200.227	-2.19121	0.497747	0.526676	-0.0554776	-6.23711	242.402	178.512	-0.441381	conserved	no effect	none
CAGTTGTA	-0.21336	134.694	224.67	677.734	223.97	0.463236	272.515	-1.01127	-0.277409	1.31122	-0.281888	-7.54632	219.192	224.167	0.0323806	pilot screens	no effect	none
TACGGTCA	-0.21244	77.8957	119.475	93.5184	36.76	76.3412	88.6013	-0.183573	0.427136	0.0770757	-1.24666	-0.212283	81.6528	41.9115	-0.962155	pilot screens	no effect	destabilizing
GCGTGTAG	-0.209825	168.354	449.198	401.14	472.25	0.370588	357.914	-1.0836	0.326922	0.16406	0.398965	-8.0327	375.145	219.967	-0.770159	pilot screens	no effect	destabilizing
AGATTGTC	-0.207826	17.3312	239.091	139.166	157.566	0.555883	141.086	-2.95439	0.756819	-0.019619	0.158322	-6.51288	155.93	121.808	-0.356285	reverse complement	no effect	none
GCCACCAA	-0.206405	196.564	209.029	427.182	296.5	32.8897	328.018	-0.735849	-0.647582	0.380059	-0.145275	-3.27925	278.244	405.145	0.542087	reverse complement	no effect	stabilizing
AACGCGGA	-0.205453	1.32902	106.216	98.9127	54.9607	0.0926471	70.1371	-4.93281	0.591848	0.490065	-0.34619	-6.0247	92.6628	55.0603	-0.750979	pilot screens	no effect	destabilizing
TGACGACG	-0.204582	1.57899	31.1151	23.4341	18.5805	0.185294	36.7179	-3.87037	-0.231995	-0.626355	-0.945828	-4.99193	44.748	46.2031	0.0461665	pilot screens	no effect	none
CCAAACCC	-0.195813	24.6325	72.0992	22.5738	81.6146	0.185294	46.8211	-0.899674	0.612208	-1.02046	0.788749	-5.33433	38.5021	61.452	0.674523	reverse complement	no effect	stabilizing
TTCGTTTA	-0.195335	144.489	181.813	676.67	161.555	37.2441	283.805	-0.969067	-0.639603	1.25061	-0.809044	-2.89666	239.056	148.197	-0.689831	pilot screens	no effect	destabilizing
TTCAGCCG	-0.194763	84.4192	546.651	828.121	329.842	16.9544	538.368	-2.65864	0.0219865	0.620313	-0.705129	-4.90886	570.783	323.422	-0.819524	reverse complement	no effect	destabilizing
CATAAGCC	-0.193644	95.8879	361.455	416.273	187.246	73.1912	254.824	-1.40076	0.502649	0.705839	-0.442537	-1.78583	294.284	163.537	-0.847592	pilot screens	no effect	destabilizing
GTGGAAGG	-0.19341	427.634	3834.39	5155.04	2211.72	104.321	3664.34	-3.09613	0.0654292	0.492319	-0.728125	-5.12109	3761.43	3615.62	-0.0570359	pilot screens	no effect	none
TTAAACAC	-0.190038	18.8114	233.815	154.916	130.105	17.8809	103.579	-2.40019	1.16693	0.576177	0.326122	-2.4696	195.555	145.823	-0.423359	pilot screens	no effect	none
CGGGTTAG	-0.186077	186.654	112.995	175.419	71.1434	143.418	89.9519	1.0449	0.3258	0.955833	-0.334236	0.667073	182.357	154.863	-0.235775	pilot screens	no effect	none
CTGCCTTA	-0.185409	32.9037	260.894	209.082	128.797	36.9662	95.6187	-1.51086	1.43861	1.12058	0.425883	-1.34759	99.8356	147.193	0.560079	conserved	no effect	stabilizing
TAAGGCCA	-0.184849	121.295	624.518	693.267	505.439	1.01912	742.938	-2.60482	-0.250131	-0.0996919	-0.554794	-8.52531	711.493	689.76	-0.0447548	reverse complement	no effect	none
GTAAGGCA	-0.183518	204.414	101.1	69.4683	110.85	141.935	84.0319	1.27246	0.26391	-0.271029	0.395494	0.749287	76.6503	161.072	1.07134	reverse complement	no effect	stabilizing
CTCCGAAA	-0.183068	97.781	195.946	238.104	146.055	55.5883	228.418	-1.21567	-0.220179	0.059661	-0.641617	-2.0194	174.406	178.238	0.031358	pilot screens	no effect	none
GAGAAATA	-0.179773	57.1134	201.147	273.561	150.503	19.3632	115.986	-1.0094	0.789068	1.23079	0.373008	-2.5223	130.112	178.786	0.458479	reverse complement	no effect	none
CCCCCTAA	-0.177284	80.0284	491.679	707.577	360.607	0.185294	312.11	-1.95017	0.653977	1.17825	0.207751	-8.04528	269.041	184.813	-0.541763	reverse complement	no effect	destabilizing
CGGGGGAC	-0.177069	1.22002	151.235	45.5055	100.778	0	38.5408	-4.15469	1.94489	0.23406	1.36401	-5.30527	74.9591	50.9513	-0.556985	pilot screens	no effect	destabilizing
AAGTCGGG	-0.176319	29.8592	1.2395	42.9137	40.7272	0	44.9631	-0.574774	-4.35922	-0.0658033	-0.139488	-5.5224	67.3798	48.4859	-0.474751	pilot screens	no effect	none
GCTCCCTG	-0.175999	15.7583	229.91	138.541	163.944	0.463236	199.53	-3.58087	0.203508	-0.523129	-0.281844	-7.09851	211.634	274.388	0.374645	reverse complement	no effect	none
TAGTGCGC	-0.175639	49.8215	235.42	363.228	187.61	0.277941	359.736	-2.82743	-0.609594	0.0138957	-0.935536	-8.14098	212.178	304.247	0.519966	reverse complement	no effect	stabilizing
TGATGTAG	-0.173163	570.795	1180.58	1129.23	850.925	379.668	1026.77	-0.845946	0.2012	0.137104	-0.270717	-1.43291	1048.43	960.952	-0.125699	pilot screens	no effect	none
TTATGTGC	-0.169494	480.838	641.827	1245.21	845.755	98.2059	733.191	-0.607608	-0.191725	0.763314	0.205789	-2.88766	587.736	536.449	-0.131725	pilot screens	no effect	none
AAAACCCA	-0.167797	108.472	796.868	920.413	502.615	55.5883	356.172	-1.70606	1.15953	1.36723	0.495703	-2.65804	630.062	318.035	-0.986311	reverse complement	no effect	destabilizing
TCGGAACA	-0.167476	1.64618	85.3583	17.862	60.8904	0	73.7566	-4.82022	0.208134	-1.98672	-0.272485	-6.22413	134.705	93.8672	-0.521109	pilot screens	no effect	destabilizing
CTTTACCC	-0.167281	117.328	272.318	469.149	238.486	39.1897	241.306	-1.03403	0.173753	0.95629	-0.0168877	-2.59193	275.123	254.483	-0.112509	pilot screens	no effect	none
AATGAAGG	-0.166177	25.0951	161.765	121.05	137.187	0.370588	107.467	-2.05541	0.585527	0.170206	0.349364	-6.30632	79.1667	155.776	0.976505	pilot screens	no effect	stabilizing
TTCCTGGC	-0.165039	129.622	338.17	548.568	302.523	35.6691	387.829	-1.57374	-0.197127	0.499163	-0.357331	-3.4065	598.556	497.734	-0.266112	pilot screens	no effect	none
ATAACCGC	-0.164304	52.833	185.223	424.215	111.604	24.0882	295.077	-2.45941	-0.66894	0.522219	-1.39471	-3.56089	225.997	125.643	-0.84697	reverse complement	no effect	destabilizing
TACAGTAC	-0.161263	5.21049	185.434	201.352	114.048	0.0926471	109.78	-4.15685	0.750968	0.86917	0.0545426	-6.66373	59.4246	115.599	0.959999	reverse complement	no effect	stabilizing
ATCTCCCG	-0.158725	2.67574	133.877	183.362	39.5691	19.7338	56.1497	-3.95864	1.23882	1.68972	-0.494364	-1.46276	43.4689	54.969	0.338633	reverse complement	no effect	none
TAGCTCTG	-0.157019	38.3245	349.133	352.58	164.972	55.0324	309.12	-2.97932	0.175078	0.189212	-0.901881	-2.46849	174.08	177.234	0.0259004	pilot screens	no effect	none
ACTTGGTG	-0.156505	56.6754	250.593	367.381	222.877	0.277941	267.917	-2.22113	-0.0960668	0.454041	-0.264451	-7.71719	150.342	131.396	-0.194333	pilot screens	no effect	none
CCGCAGAA	-0.15607	84.6634	461.542	759.025	367.075	1.29706	383.195	-2.16509	0.267745	0.984209	-0.0618399	-7.38591	551.858	345.063	-0.677439	reverse complement	no effect	destabilizing
CGTTGGCA	-0.155883	341.114	264.41	615.594	427.235	121.738	514.507	-0.591514	-0.957769	0.258328	-0.267591	-2.07041	386.261	423.316	0.132159	pilot screens	no effect	none
CAGACTCA	-0.155522	87.7784	21.1246	128.784	137.528	0.370588	101.733	-0.210625	-2.21518	0.337204	0.431275	-6.22797	108.277	116.878	0.110266	pilot screens	no effect	none
AAAAGAGT	-0.154207	91.0267	191.786	353.266	176.487	33.4456	206.715	-1.17448	-0.107608	0.770227	-0.226891	-2.59221	96.6055	141.714	0.552804	pilot screens	no effect	stabilizing
TAGATGGT	-0.152977	47.2216	82.5645	175.997	112.778	0.0926471	199.463	-2.05559	-1.26238	-0.179611	-0.817115	-7.51937	148.071	116.695	-0.343544	pilot screens	no effect	none
CGCGATAA	-0.151767	119.1	341.929	519.854	374.263	0.0926471	352.282	-1.55658	-0.042912	0.560059	0.0870827	-8.33685	234.86	218.05	-0.107143	reverse complement	no effect	none
CAAATCCA	-0.150643	89.3806	227.086	155.252	168.009	65.7794	211.034	-1.23021	0.105281	-0.440422	-0.327198	-1.66682	255.615	132.583	-0.947076	reverse complement	no effect	destabilizing
GCCAAATG	-0.147868	0.772966	90.2764	76.9335	58.0076	0.185294	40.1355	-4.53615	1.14986	0.921861	0.520518	-5.11707	87.55	25.7496	-1.76556	reverse complement	no effect	destabilizing
CTTTGCAA	-0.147608	102.991	405.566	616.545	274.614	60.6839	203.719	-0.977184	0.989845	1.5929	0.429006	-1.73068	363.75	316.939	-0.198744	reverse complement	no effect	none
CTGAGCCA	-0.142496	33.7562	381.688	378.832	236.602	30.6662	226.831	-2.71262	0.748202	0.737395	0.0605793	-2.84695	146.515	123.908	-0.241772	pilot screens	no effect	none
TTTGACTG	-0.1381	780.853	2208.37	3099.95	2122.24	240.327	2078.33	-1.41115	0.0875166	0.57659	0.0301489	-3.10706	2081.67	1877.44	-0.148979	pilot screens	no effect	none
GCCTTAAA	-0.13756	21.8062	24.0464	27.1061	49.9582	0.370588	34.6028	-0.642563	-0.507384	-0.341107	0.517326	-4.69912	30.1496	36.9808	0.294636	conserved	no effect	none
TGCAGAAA	-0.136526	142.877	85.1333	130.737	135.895	78.3794	162.272	-0.182444	-0.922633	-0.309618	-0.254202	-1.04044	198.114	179.243	-0.144416	miRNA target	no effect	none
GAATAGGG	-0.135404	24.2456	172.586	163.11	151.439	0.185294	218.307	-3.11885	-0.337305	-0.418291	-0.524725	-7.53157	204.882	131.944	-0.63487	pilot screens	no effect	destabilizing
CACATAAC	-0.134386	442.928	2040.85	2522.19	1737.33	132.671	1862.48	-2.0696	0.131879	0.437251	-0.100294	-3.80125	1933.84	1619.21	-0.256182	reverse complement	no effect	none
GGACTCTC	-0.134368	163.61	1184.83	1279.01	968.897	28.0721	873.034	-2.40863	0.440133	0.55039	0.150143	-4.90998	917.059	729.389	-0.330327	pilot screens	no effect	none
TCAAGTAG	-0.1336	174.209	132.398	19.7201	101.458	151.015	115.846	0.584472	0.191126	-2.4955	-0.189568	0.379606	70.0879	61.7259	-0.18329	pilot screens	no effect	none
ATTCAGGT	-0.132657	78.8567	1.71108	28.1679	62.7756	34.65	48.7365	0.683109	-4.19736	-0.76992	0.3587	-0.480401	62.6381	30.9543	-1.0169	pilot screens	no effect	destabilizing
GCACTTTC	-0.130515	131.128	654.579	797.197	400.22	120.997	583.611	-2.14555	0.165293	0.449267	-0.543084	-2.26063	580.081	740.985	0.353189	conserved	no effect	none
CTAAGCCA	-0.129877	73.3145	504.525	283.203	285.745	101.634	266.877	-1.84985	0.916213	0.0853545	0.0982007	-1.38406	234.384	362.32	0.628394	reverse complement	no effect	stabilizing
GTTCACAT	-0.127806	104.622	885.627	761.273	674.424	51.8824	811.249	-2.94302	0.126406	-0.0916149	-0.266129	-3.94106	704.12	528.323	-0.414401	pilot screens	no effect	none
ACACTGCA	-0.127342	52.0525	105.456	120.81	154.276	0.0926471	105.746	-1.00869	-0.00392956	0.190456	0.540653	-6.61021	88.9208	79.3489	-0.164312	reverse complement	no effect	none
TTAATCAG	-0.126449	511.982	714.655	1367.15	848.106	214.107	1092.7	-1.09224	-0.61188	0.323008	-0.3652	-2.34609	991.998	721.536	-0.459266	pilot screens	no effect	none
TTTTTGTA	-0.126412	729.674	2592.33	3337.16	2153.38	368.828	2123.22	-1.53963	0.28787	0.65212	0.0203408	-2.52201	2152.48	1446.63	-0.573304	pilot screens	no effect	destabilizing
AGATGATG	-0.124994	259.843	1082.4	854.982	1176.46	1.85294	968.555	-1.89414	0.16017	-0.179741	0.280281	-8.40873	746.379	749.386	0.00580039	reverse complement	no effect	none
GCGCACTA	-0.124939	459.799	489.02	482.349	729.389	192.613	346.572	0.406827	0.495531	0.475754	1.07136	-0.844132	401.449	289.089	-0.473702	pilot screens	no effect	none
GGGACAAA	-0.124843	85.4054	678.657	784.095	527.709	29.4618	690.439	-3.00041	-0.0247964	0.183264	-0.387128	-4.50453	559.396	551.333	-0.0209461	pilot screens	no effect	none
GGTGGCTA	-0.123058	136.806	360.881	263.638	286.614	103.116	375.9	-1.45155	-0.058668	-0.510161	-0.390052	-1.85599	245.502	388.709	0.662958	pilot screens	no effect	stabilizing
ATTATAGC	-0.122844	76.1424	43.5551	93.3269	150.583	0.277941	101.284	-0.40698	-1.19891	-0.116835	0.567532	-6.32261	130.635	57.7083	-1.17869	reverse complement	no effect	destabilizing
TAGTGCCC	-0.122344	3.35507	46.5531	116.028	25.8648	1.85294	70.4423	-4.03601	-0.587239	0.712009	-1.41106	-4.64626	128.14	110.121	-0.218639	reverse complement	no effect	none
GGGTTTGG	-0.121321	76.1549	114.383	417.034	95.8594	40.3015	226.127	-1.55767	-0.97707	0.880123	-1.22953	-2.45923	131.866	115.143	-0.195647	pilot screens	no effect	none
GTAGGTTT	-0.121265	79.6966	415.117	229.578	433.157	0.463236	180.002	-1.16542	1.20099	0.349251	1.26221	-6.9507	261.727	313.56	0.260683	pilot screens	no effect	none
AGCAAACA	-0.11686	11.5544	121.678	68.9254	3.6514	55.3103	33.478	-1.45748	1.83113	1.02014	-2.88994	0.707724	38.7917	43.6464	0.170116	reverse complement	no effect	none
CGGGAGAT	-0.115019	4.02352	76.6685	490.948	16.6582	0.185294	164.752	-5.04418	-1.09362	1.56948	-3.23062	-7.12764	167.633	117.973	-0.506849	pilot screens	no effect	destabilizing
GTCACATC	-0.114701	46.6955	124.98	406.88	135.139	0.64853	158.234	-1.73922	-0.337944	1.357	-0.226066	-6.59382	193.108	238.138	0.302389	reverse complement	no effect	none
AATAAACA	-0.112123	3.26485	35.0338	137.194	19.1523	0.277941	105.839	-4.64681	-1.56802	0.37125	-2.40643	-6.38548	29.9063	32.2326	0.108074	conserved	no effect	none
GGTGTGTA	-0.108912	3.90898	210.81	155.13	160.126	0.370588	154.363	-4.98407	0.447134	0.00710413	0.0525493	-6.8247	129.373	96.5153	-0.422713	miRNA target	no effect	none
AAGCCATC	-0.105043	98.7969	319.192	519.584	377.655	0.463236	395.623	-1.9907	-0.308834	0.392362	-0.0668867	-8.08246	299.477	325.887	0.121926	reverse complement	no effect	none
TATTAACG	-0.103868	81.0075	371.34	938.095	285.59	35.0206	393.219	-2.26517	-0.0823785	1.25227	-0.460009	-3.4521	295.658	404.232	0.451255	pilot screens	no effect	none
TGTTGGGT	-0.103322	0.448124	34.5001	21.2098	25.9395	0.463236	30.3057	-4.43417	0.1814	-0.495225	-0.2167	-4.41919	71.6936	353.92	2.3035	pilot screens	no effect	stabilizing
TTGCCTCC	-0.102895	202.408	1731.18	2656.28	1275.32	122.294	1391.65	-2.77538	0.314752	0.932116	-0.125842	-3.49766	1248.27	1123.58	-0.151833	reverse complement	no effect	none
TTGCACTG	-0.102616	1.52396	147.562	37.3705	119.064	0.0926471	59.1807	-4.57554	1.30369	-0.649303	0.996427	-5.7834	74.0155	94.3238	0.349795	pilot screens	no effect	none
AGGTGCCT	-0.102608	190.78	851.555	987.736	766.024	85.6986	619.1	-1.69305	0.459292	0.673084	0.30677	-2.83842	654.04	782.623	0.258938	conserved	no effect	none
CGGCTTTA	-0.0990605	88.322	608.406	1004.94	558.793	1.11177	592.07	-2.73111	0.0392013	0.762277	-0.0833077	-8.13361	743.079	734.319	-0.0171071	reverse complement	no effect	none
AACCTCAC	-0.0975796	232.276	743.439	1077.93	836.217	42.803	566.347	-1.28219	0.391923	0.927295	0.561371	-3.69513	665.733	507.321	-0.392044	reverse complement	no effect	none
GTGGCACG	-0.0974342	5.28429	152.141	294.944	107.57	0.277941	176.084	-4.81654	-0.209569	0.740891	-0.705811	-7.11447	183.342	222.98	0.282382	pilot screens	no effect	none
TTGTGCAA	-0.097287	48.3767	48.8181	312.216	95.4806	0.463236	126.469	-1.36824	-1.3554	1.29701	-0.401834	-6.44484	146.251	63.9174	-1.19417	reverse complement	no effect	destabilizing
TTTCGCAG	-0.096608	155.069	80.799	167.7	196.243	65.2236	183.437	-0.240936	-1.17297	-0.128667	0.0968511	-1.47771	144.29	106.559	-0.437312	pilot screens	no effect	none
TCGGGTTC	-0.0951881	3.99601	187.963	104.015	152.845	0.185294	153.957	-4.95495	0.286235	-0.561274	-0.0103952	-7.03048	192.283	186.274	-0.045809	pilot screens	no effect	none
GCCCTTCA	-0.0951856	209.435	876.213	1881.98	921.94	1.38971	1506.21	-2.84043	-0.780881	0.32114	-0.707571	-9.30083	810.842	882.425	0.122054	reverse complement	no effect	none
TTTTGATG	-0.094115	1650.53	2436.98	2436.43	2913.04	924.896	2112.44	-0.355796	0.20609	0.205764	0.463422	-1.19067	1802.74	1625.33	-0.149458	pilot screens	no effect	none
CTAACCCA	-0.094061	220.154	284.065	363.34	413.903	90.7015	247.235	-0.166653	0.199584	0.553577	0.741069	-1.43669	263.537	324.335	0.299478	reverse complement	no effect	none
GCCCTCTA	-0.0938112	181.09	789.132	1096.19	796.244	41.3206	696.308	-1.93715	0.180298	0.653944	0.193226	-4.04236	720.064	429.525	-0.745383	reverse complement	no effect	destabilizing
AAGGGTCA	-0.0932465	21.954	154.001	330.64	137.465	0.185294	177.778	-2.96135	-0.205892	0.891452	-0.36865	-7.23678	109.188	152.032	0.47756	pilot screens	no effect	none
GAGGAATG	-0.0929957	348.103	852.906	1316.3	954.573	129.799	758.731	-1.12184	0.168588	0.794024	0.330877	-2.53814	565.835	937.12	0.727851	reverse complement	no effect	stabilizing
TAGATTGC	-0.0919254	866.283	2553.36	3666.79	2982.59	180.569	2545.15	-1.55374	0.00464125	0.526593	0.228729	-3.80973	2311.32	1884.92	-0.294209	pilot screens	no effect	none
AGTGCTTG	-0.0918851	21.977	180.986	375.263	156.641	0.370588	154.103	-2.75497	0.230596	1.27851	0.0234156	-6.82229	95.7012	78.5271	-0.285347	pilot screens	no effect	none
GATACGAG	-0.0918477	5.20622	121.351	245.829	88.289	0.555883	163.519	-4.72839	-0.427222	0.585257	-0.881697	-6.72438	165.417	131.67	-0.329184	reverse complement	no effect	none
CGCTTACA	-0.0916344	19.9674	50.1606	108.876	67.1516	0.185294	70.7498	-1.77483	-0.487941	0.614831	-0.0742287	-5.91966	77.1684	35.7937	-1.1083	reverse complement	no effect	destabilizing
GTGCAGTA	-0.0913399	29.6744	143.919	322.428	144.386	0.185294	92.5076	-1.60805	0.632093	1.79029	0.636729	-6.30177	107.861	140.436	0.38073	pilot screens	no effect	none
GTGTGTTG	-0.0903361	19.0281	16.8442	73.3947	40.5884	0.370588	151.238	-2.92623	-3.0928	-1.03306	-1.87207	-6.79539	81.0561	152.854	0.915161	pilot screens	no effect	stabilizing
AAGTGCGG	-0.0879477	2.64268	165.52	222.588	125.054	0.185294	81.1812	-4.49574	1.01881	1.44396	0.617166	-6.11549	60.7479	69.8526	0.201478	pilot screens	no effect	none
CTGAACCG	-0.085636	277.498	1935.82	3456.86	1733.16	59.2941	1661.87	-2.57794	0.220014	1.0562	0.0605599	-4.78552	1889.99	1170.24	-0.691577	pilot screens	no effect	destabilizing
TTTCCCTC	-0.0809992	71.8471	213.391	216.525	175.198	61.0544	263.63	-1.86103	-0.303731	-0.282798	-0.586781	-2.09237	210.027	183.078	-0.198119	reverse complement	no effect	none
CCTGCATG	-0.07865	371.66	1920.98	3449.52	1724.08	169.822	1824.63	-2.29246	0.0741969	0.918415	-0.0817331	-3.41783	1960.25	1867.48	-0.0699426	conserved	no effect	none
TGTCAGGC	-0.0785324	2.5292	217.062	39.506	102.449	43.9147	112.668	-5.00934	0.939914	-1.48862	-0.135901	-1.33957	144.379	184.447	0.353349	reverse complement	no effect	none
TATTTCTC	-0.0778622	50.655	125.561	131.358	188.264	0	160.774	-1.647	-0.35415	-0.289537	0.226419	-7.33783	187.406	219.784	0.229923	pilot screens	no effect	none
GTCTACTA	-0.0778175	220.765	367.857	598.232	478.081	97.0942	514.449	-1.2168	-0.482769	0.217284	-0.10556	-2.39359	420.5	416.924	-0.0123208	miRNA target	no effect	none
GAGATGAC	-0.0751091	138.552	310.089	530.8	476.851	0.463236	366.542	-1.39711	-0.240581	0.532975	0.378651	-7.9726	302.409	353.007	0.223196	reverse complement	no effect	none
CTGGACAA	-0.0748492	66.6218	25.1783	44.6598	37.199	52.1603	75.1576	-0.171499	-1.54061	-0.738064	-0.995453	-0.518638	111.517	57.0691	-0.966488	reverse complement	no effect	destabilizing
GCCTATGA	-0.0747875	78.1017	251.662	357.285	70.7388	135.172	143.55	-0.869791	0.805636	1.30953	-1.01075	-0.0861407	217.121	189.013	-0.200017	reverse complement	no effect	none
ACATAACA	-0.0739683	1.70014	57.793	92.7449	46.3146	0.0926471	81.2647	-4.92917	-0.484629	0.188466	-0.79799	-6.23437	68.9513	53.9645	-0.353566	reverse complement	no effect	none
ATTTTATA	-0.0723033	394.577	1467.96	2300.66	1559.4	137.025	1279.53	-1.69471	0.198059	0.845934	0.285175	-3.21374	1510.23	610.137	-1.30756	RNA binding protein motif	no effect	destabilizing
CCTCCTCC	-0.0710347	204.559	796.502	1263.46	800.26	90.6089	914.012	-2.15424	-0.198302	0.46666	-0.19152	-3.32023	912.987	541.472	-0.753708	reverse complement	no effect	destabilizing
TTTATTAG	-0.0693425	79.995	372.531	416.433	259.665	94.0368	151.566	-0.913529	1.29179	1.45211	0.772762	-0.682875	218.03	160.798	-0.439282	reverse complement	no effect	none
TTCAAGTG	-0.0691972	206.604	1239.97	1657.91	1028.81	163.522	1498.11	-2.8522	-0.272632	0.146127	-0.541727	-3.18775	1575.71	623.103	-1.33846	pilot screens	no effect	destabilizing
ACCAGTCC	-0.0685364	10.1755	413.943	896.097	256.116	33.9088	390.162	-5.12936	0.0851451	1.1975	-0.605348	-3.4861	335.517	358.211	0.0944265	reverse complement	no effect	none
CCCCCAAA	-0.0670935	127.037	1719.05	2108.83	1362.06	123.035	1908.8	-3.89878	-0.150973	0.143706	-0.48657	-3.9446	1830.73	1307.02	-0.486136	reverse complement	no effect	none
ATTTGCAC	-0.060627	16.5392	184.014	308.692	173.774	0.926471	135.74	-2.96278	0.436203	1.1794	0.354058	-6.14933	184.478	144.819	-0.349201	conserved	no effect	none
GAGATCAG	-0.0602244	126.668	24.7299	134.836	113.868	68.003	79.1519	0.671584	-1.63929	0.761057	0.519167	-0.216078	92.9517	106.194	0.192152	pilot screens	no effect	none
TTCACAGT	-0.0601882	120.782	273.195	282.971	360.148	44.7485	192.706	-0.66956	0.501334	0.551878	0.898724	-2.08207	266.76	234.851	-0.183796	reverse complement	no effect	none
ATTTGCCA	-0.0591394	60.33	127.211	140.645	215.526	0.0926471	115.023	-0.919743	0.144111	0.287869	0.900128	-6.73044	212.389	194.583	-0.126328	reverse complement	no effect	none
GGTGCCTT	-0.058115	273.969	1506.56	2510.38	1492.62	109.694	1294.46	-2.23613	0.218745	0.95501	0.205347	-3.54882	1274.81	1486.9	0.222031	conserved	no effect	none
ACACTTTA	-0.0561187	139.459	653.569	933.277	724.83	34.0941	520.855	-1.8935	0.326895	0.8402	0.475982	-3.89435	564.83	356.659	-0.663271	reverse complement	no effect	destabilizing
AAAAGCCG	-0.0559468	3.60185	151.848	201.453	131.535	0.0926471	113.159	-4.63268	0.42106	0.826547	0.215333	-6.70707	96.2397	58.7127	-0.712959	reverse complement	no effect	destabilizing
TTGAAGTG	-0.0544576	245.701	183.202	482.222	591.265	0.741177	450.789	-0.872885	-1.29436	0.0970364	0.390595	-8.01944	405.35	467.145	0.204701	pilot screens	no effect	none
TAGCTGCA	-0.05174	223.433	1289.45	1711.23	1111.84	195.022	1109.41	-2.30674	0.216779	0.624783	0.00314928	-2.502	1249.52	1070.16	-0.223546	reverse complement	no effect	none
GCGAATTA	-0.0510934	39.2194	316.153	170.778	216.049	68.5589	201.574	-2.33249	0.64673	-0.237905	0.099576	-1.54214	118.095	204.81	0.794339	pilot screens	no effect	stabilizing
TTTGGTTT	-0.0478452	612.402	761.515	688.851	597.903	615.825	484.589	0.337095	0.651029	0.506549	0.302586	0.345125	628.687	396.836	-0.6638	reverse complement	no effect	destabilizing
TGGCAAGT	-0.0446123	165.553	70.8349	308.851	211.162	76.8044	219.408	-0.404192	-1.61742	0.491397	-0.0550129	-1.50225	143.536	134.227	-0.0967442	pilot screens	no effect	none
TTAGGGGT	-0.0393844	50.8828	67.9554	108.239	102.514	26.5897	136.728	-1.40849	-0.998086	-0.334339	-0.411999	-2.31962	181.831	161.072	-0.174896	pilot screens	no effect	none
ATAACCCA	-0.0379955	0.765288	1.2866	32.9018	1.25268	0.0926471	27.8399	-4.03009	-3.65679	0.233293	-3.67835	-4.72217	31.7582	10.866	-1.54731	reverse complement	no effect	destabilizing
GGCAACAT	-0.0338699	31.5645	366.464	646.001	377.307	2.03824	433.833	-3.73909	-0.24286	0.573306	-0.200906	-7.16108	369.196	436.373	0.241174	reverse complement	no effect	none
GTTACAGG	-0.0309715	0.847831	61.1996	199.419	52.9686	0.0926471	45.4501	-4.65178	0.421224	2.10927	0.216438	-5.40978	37.5793	50.7687	0.434002	pilot screens	no effect	none
AAACCCTA	-0.029676	53.2782	45.0022	328.136	134.353	0.277941	130.16	-1.27288	-1.51155	1.32736	0.0454004	-6.68136	143.142	138.335	-0.0492743	reverse complement	no effect	none
GAAACTTG	-0.0282569	164.88	1121.08	1330.14	1056.74	143.14	908.066	-2.45424	0.303721	0.550203	0.218521	-2.65692	1061.11	927.076	-0.194815	pilot screens	no effect	none
GCGGTATG	-0.0278217	61.0082	226.211	247.53	143.916	91.4427	264.229	-2.09671	-0.223208	-0.0938183	-0.872021	-1.52061	196.029	108.203	-0.857327	pilot screens	no effect	destabilizing
GTTTAGAT	-0.0259749	37.496	181.827	598.528	203.267	13.3412	189.489	-2.30693	-0.0592282	1.65412	0.100746	-3.73147	274.92	197.322	-0.47846	pilot screens	no effect	none
TGACACCG	-0.0237629	1.78823	50.9876	122.785	48.8563	0.185294	61.6929	-4.49088	-0.270135	0.981456	-0.330527	-5.72499	59.0239	88.8452	0.589993	pilot screens	no effect	stabilizing
GAACAGTC	-0.0236403	45.1855	55.6648	234.271	134.557	0.185294	119.997	-1.38946	-1.09445	0.959348	0.163931	-6.67358	176.431	121.9	-0.533414	reverse complement	no effect	destabilizing
ATGCTGGA	-0.0225099	176.454	665.139	1265.48	720.365	115.716	643.672	-1.86112	0.0472573	0.974187	0.162164	-2.46556	590.988	565.03	-0.0648013	miRNA target	no effect	none
GGCACTGG	-0.0211042	651.293	1124.82	1420.5	1467.99	425.991	1375.69	-1.07761	-0.290225	0.0462109	0.0936237	-1.68892	1505.07	984.236	-0.612758	reverse complement	no effect	destabilizing
TGCCAAAA	-0.0188962	45.819	244.996	321.875	258.815	30.3882	292.19	-2.64667	-0.253202	0.139142	-0.174352	-3.22354	98.2325	131.852	0.424651	conserved	no effect	none
CACTGCCG	-0.0161452	40.8157	143.601	233.823	129.163	43.2662	161.651	-1.95966	-0.1697	0.529798	-0.321452	-1.8775	172.928	187.369	0.115712	pilot screens	no effect	none
TTGCACAA	-0.0142087	111.49	240.478	601.774	403.493	20.1971	356.539	-1.6683	-0.566205	0.753519	0.178015	-4.07616	494.581	505.769	0.0322726	conserved	no effect	none
AAAAGGTC	-0.0140693	1.02956	15.1297	47.3951	15.8846	0.0926471	22.8195	-3.55291	-0.562425	1.02272	-0.49644	-4.44625	47.5628	37.8026	-0.33135	reverse complement	no effect	none
AAATTACA	-0.0104593	31.0332	152.265	259.983	113.698	47.1574	113.938	-1.84322	0.415175	1.1831	-0.00301675	-1.25503	143.499	109.481	-0.390353	reverse complement	no effect	none
CGTCGTAG	-0.00959458	859.335	1924.67	1891.24	1260.03	1157.63	1944.59	-1.17724	-0.0148485	-0.0401144	-0.625601	-0.747792	1702.78	1714.45	0.00984849	pilot screens	no effect	none
ATGCTTAC	-0.00753405	5.62107	252.83	263.938	256.714	0.741177	268.332	-5.34618	-0.0855252	-0.0237309	-0.0636147	-7.27318	242.115	280.232	0.210932	reverse complement	no effect	none
GGCTTTTC	-0.00663082	23.6219	189.616	206.057	152.2	40.3015	150.373	-2.62009	0.332563	0.451921	0.0173125	-1.87384	66.9169	206.271	1.6241	pilot screens	no effect	stabilizing
GGTGACTT	-0.00543763	267.971	557.445	1024.7	629.899	224.391	522.466	-0.960644	0.0933198	0.970438	0.269314	-1.21566	519.567	703.822	0.437899	pilot screens	no effect	none
GATAGTCG	-0.00504307	467.912	768.714	1514.85	1221.03	231.155	957.324	-1.0312	-0.31619	0.661537	0.350695	-2.04543	847.402	802.985	-0.0776734	pilot screens	no effect	none
AGCATAAC	-0.00389175	37.9152	223.304	235.941	149.394	73.4692	377.526	-3.28199	-0.754941	-0.675864	-1.33165	-2.34568	336.503	232.385	-0.534102	reverse complement	no effect	destabilizing
AAGCGGAC	-0.0033866	0.575886	0.0427113	160.901	0.645297	0	29.9357	-4.29504	-4.89086	2.38777	-4.23285	-4.9512	57.9359	24.0147	-1.27054	reverse complement	no effect	destabilizing
TTAAGGCT	-0.00317703	50.7362	422.236	754.296	427.698	45.3044	409.717	-2.9889	0.0433172	0.878898	0.0618157	-3.14892	476.075	414.185	-0.200914	pilot screens	no effect	none
TTTGCCAA	-0.00229175	31.0835	40.3412	181.822	100.954	0.370588	36.295	-0.217152	0.148598	2.29339	1.45087	-4.76612	48.8984	51.6818	0.0798695	pilot screens	no effect	none
CCTCAGAT	-0.00198476	3.13708	38.2991	172.328	43.5062	0.277941	73.9077	-4.17843	-0.930618	1.21031	-0.751108	-5.87322	64.5172	31.3195	-1.04262	reverse complement	no effect	destabilizing
GAGGGATA	-0.00168435	0.678265	0.693029	23.1958	1.81966	0.0926471	23.267	-3.85396	-3.84132	-0.00424035	-3.1054	-4.4731	33.6692	13.6053	-1.30726	pilot screens	no effect	destabilizing
GGGCTGCA	-0.00149071	915.209	2088.17	2280.37	2384.39	760.818	1929.48	-1.07521	0.113966	0.240941	0.30526	-1.34144	1594.16	1850.59	0.215194	reverse complement	no effect	none
CCAGAAAC	0.000339249	195.817	1070.11	1872.73	1231.83	115.716	1194.16	-2.60228	-0.158095	0.64871	0.044775	-3.35613	962.65	807.094	-0.254274	reverse complement	no effect	none
CGAACTGA	0.00142228	117.308	328.452	343.891	367.515	98.6692	261.76	-1.1512	0.32632	0.392395	0.487976	-1.39853	416.162	337.392	-0.302717	pilot screens	no effect	none
AGTATTTT	0.00162354	145.768	1443.6	2514.1	1174.02	285.075	1157.99	-2.98126	0.317803	1.11775	0.0198145	-2.0184	1196.43	832.113	-0.523883	RNA binding protein motif	no effect	destabilizing
CACTGAGC	0.00306716	50.2739	204.189	201.841	306.15	0.463236	184.867	-1.85797	0.142685	0.12608	0.724676	-6.98896	254.735	224.989	-0.179143	pilot screens	no effect	none
TAATCAAA	0.00529353	35.7802	297.043	176.718	372.162	0.555883	287.016	-2.96915	0.0493731	-0.696556	0.373654	-7.53227	280.539	195.222	-0.523084	reverse complement	no effect	destabilizing
CGGTGTTA	0.0077433	22.6014	141.055	375.112	116.951	37.3368	215.767	-3.1992	-0.609692	0.79502	-0.877957	-2.49934	255.322	143.905	-0.827198	pilot screens	no effect	destabilizing
GTGCCATA	0.0117935	10.094	181.256	171.837	206.505	0.833824	170.857	-3.95335	0.08476	0.00820632	0.271939	-6.55021	169.378	213.941	0.336961	miRNA target	no effect	none
AGCAGTTC	0.014546	130.687	1259.87	2078.89	1003.94	293.321	1049.06	-2.99528	0.26396	0.986042	-0.0633512	-1.835	1364.7	1404.63	0.041608	reverse complement	no effect	none
AATCAGGA	0.0170064	321.529	694.518	907.883	664.543	361.602	737.174	-1.19453	-0.0858729	0.300133	-0.14943	-1.02558	955.12	563.66	-0.760857	reverse complement	no effect	destabilizing
GAACGTGT	0.0195145	33.514	237.332	237.728	235.579	42.0618	336.997	-3.29176	-0.504034	-0.501642	-0.514685	-2.97253	273.964	459.931	0.74743	pilot screens	no effect	stabilizing
GTTTAGTG	0.0248552	72.1069	330.552	605.561	416.674	47.3427	368.437	-2.33725	-0.156094	0.715323	0.177045	-2.93396	552.352	456.096	-0.276251	pilot screens	no effect	none
CCGACTGA	0.0281874	33.2021	145.215	256.454	143.711	42.7103	140.503	-2.04868	0.047255	0.86348	0.0323405	-1.69479	276.626	322.235	0.220176	reverse complement	no effect	none
GTTGGGAG	0.0287335	645.041	724.012	1189.08	1191.32	472.037	1069.86	-0.729068	-0.56269	0.152289	0.155004	-1.17874	1327.25	1227.76	-0.112404	pilot screens	no effect	none
TGTGCTGA	0.0312131	45.5738	221.736	274.441	193.184	72.45	211.631	-2.19076	0.0669821	0.37339	-0.130924	-1.53352	254.293	289.272	0.185936	pilot screens	no effect	none
GACGAGAG	0.0331966	6.36226	297.349	184.294	285.835	25.3853	214.87	-4.87387	0.466843	-0.220345	0.41006	-3.03235	152.789	174.038	0.187862	reverse complement	no effect	none
GGAGGTGG	0.0399811	18.1257	19.544	38.9463	60.9315	0.185294	64.752	-1.78152	-1.67831	-0.718971	-0.0863612	-5.79372	144.782	102.085	-0.504105	pilot screens	no effect	destabilizing
TCAAGCTA	0.0452346	23.6251	50.571	76.994	26.5374	40.5794	64.7653	-1.41719	-0.350766	0.246038	-1.25593	-0.661456	57.3925	15.4315	-1.89498	pilot screens	no effect	destabilizing
TTACCTCA	0.0530737	24.5702	152.273	251.861	235.397	0.64853	208.372	-3.03353	-0.449966	0.272275	0.175143	-6.98874	136.866	108.568	-0.334157	conserved	no effect	none
CACTAAAC	0.0544312	108.974	323.859	624.696	633.492	0.185294	322.202	-1.55527	0.00737776	0.953024	0.973165	-8.09105	187.472	271.649	0.535068	reverse complement	no effect	stabilizing
CACCTTAC	0.058508	33.0599	240.152	614.173	194.939	89.9603	225.344	-2.73237	0.0914225	1.44247	-0.208116	-1.31521	272.769	181.982	-0.583883	reverse complement	no effect	destabilizing
TTGGTGGC	0.0591162	27.9247	52.4829	220.764	31.0505	49.9368	81.1531	-1.50601	-0.619237	1.43264	-1.35797	-0.689606	75.2123	51.9557	-0.533686	pilot screens	no effect	destabilizing
GCCAAAGA	0.0595582	101.166	642.736	698.509	767.804	107.656	479.758	-2.2344	0.421158	0.541033	0.677305	-2.14554	547.42	582.47	0.0895359	conserved	no effect	none
CTGCCAAA	0.0612261	76.6882	360.942	252.702	590.588	1.11177	448.441	-2.53236	-0.312375	-0.825	0.396461	-7.73354	471.022	419.572	-0.166876	conserved	no effect	none
CGGTAAGA	0.0612362	7.78491	2.37807	119.485	27.5757	0	44.2832	-2.36588	-3.74471	1.4118	-0.664189	-5.5009	46.5938	87.8407	0.914753	reverse complement	no effect	stabilizing
TTTTAGCA	0.0623042	41.5373	81.4785	18.6781	27.3381	76.2486	64.1198	-0.614367	0.340922	-1.7265	-1.20036	0.246412	34.3615	49.399	0.523691	not intended	no effect	stabilizing
ATTGATCC	0.0630311	136.275	149.251	342.022	259.113	112.844	224.867	-0.718399	-0.588096	0.602831	0.203668	-0.98841	289.951	147.649	-0.973634	reverse complement	no effect	destabilizing
TTTGGAAC	0.0652816	53.3687	74.5108	163.346	213.863	0.185294	88.5045	-0.719182	-0.245276	0.876702	1.26338	-6.23864	98.1507	158.15	0.688222	pilot screens	no effect	stabilizing
TTTATGTG	0.0668787	14.4878	229.503	262.851	312.947	0.185294	173.407	-3.49326	0.402327	0.597261	0.848061	-7.20107	236.323	211.749	-0.158401	not intended	no effect	none
ATTGCAAG	0.0673188	4.9748	256.551	180.106	179.002	66.8912	173.03	-4.8643	0.565524	0.057497	0.0486757	-1.35804	137.849	122.174	-0.174162	reverse complement	no effect	none
TTCTGCGG	0.0698205	63.5325	112.746	459.713	129.834	84.6794	196.373	-1.61283	-0.795113	1.22294	-0.593183	-1.2039	178.838	168.651	-0.0846156	pilot screens	no effect	none
ACGTGTTG	0.069883	166.504	145.094	383.099	368.389	95.3339	273.711	-0.713716	-0.911014	0.483565	0.427228	-1.5118	322.405	320.5	-0.00854794	reverse complement	no effect	none
GTCTCTTC	0.0759773	21.6787	75.7864	41.4896	44.4886	46.0456	56.8406	-1.35074	0.408769	-0.444975	-0.346578	-0.298023	40.8553	59.4432	0.540988	reverse complement	no effect	stabilizing
AATATTTA	0.0789688	154.239	609.54	1248.03	683.42	232.915	518.582	-1.74286	0.232734	1.26538	0.397532	-1.15137	393.149	256.857	-0.614113	reverse complement	no effect	destabilizing
TCAGTCGG	0.0821628	143.446	100.923	383.392	328.696	71.8015	313.726	-1.12357	-1.62661	0.288483	0.0670402	-2.11206	275.855	268.91	-0.0367884	pilot screens	no effect	none
GGCACTAT	0.0842259	655.506	351.206	1197.81	1394.74	297.86	726.197	-0.147539	-1.04593	0.721186	0.940607	-1.28288	590.177	696.973	0.239956	pilot screens	no effect	none
ATGCAGTA	0.0842838	2.7747	145.436	175.547	194.1	0.277941	146.99	-5.293	-0.0152321	0.254551	0.398711	-6.85554	150.158	93.6846	-0.680594	miRNA target	no effect	destabilizing
TATTATTG	0.0854393	0.834607	45.4022	169.264	21.7562	23.8103	44.2947	-4.6258	0.0348479	1.91036	-0.993086	-0.868404	54.8805	14.9749	-1.87374	pilot screens	no effect	destabilizing
CCTTTCAA	0.0869107	1.84987	53.4889	50.6933	72.7245	0	63.1462	-4.49239	-0.235401	-0.311387	0.20078	-6.00329	88.6466	77.5227	-0.193447	miRNA target	no effect	none
CACCGGTC	0.0887834	193.114	729.464	1301.93	866.338	274.05	820.369	-2.08113	-0.169217	0.665652	0.0785639	-1.57834	742.613	954.469	0.362088	reverse complement	no effect	none
TGCTGTGA	0.0898012	81.2853	312.663	440.924	280.173	154.535	186.471	-1.18796	0.742547	1.23713	0.584789	-0.269427	188.238	147.01	-0.356641	pilot screens	no effect	none
AGTGTGTC	0.0950147	18.0918	145.116	549.234	274.939	0.0926471	239.04	-3.65225	-0.716157	1.19677	0.201075	-7.7793	175.127	124.73	-0.489588	pilot screens	no effect	none
AAAGCACC	0.0968334	26.7233	63.3557	176.022	116.077	19.8265	39.5441	-0.548396	0.666575	2.12637	1.52989	-0.961074	55.6515	37.6199	-0.564922	reverse complement	no effect	destabilizing
TGTCACTC	0.0975275	76.6407	540.107	1491.32	904.338	43.5441	840.271	-3.43769	-0.636658	0.82691	0.105887	-4.23926	863.802	822.617	-0.0704803	reverse complement	no effect	none
GCAATCAA	0.0977997	218.179	1192.98	1741.99	1873.9	129.891	1301.85	-2.57149	-0.12589	0.419894	0.525147	-3.31523	996.928	1068.7	0.100294	reverse complement	no effect	none
TCTATGCA	0.1013	2.22655	65.0849	112.793	96.8944	0.370588	53.3956	-4.07543	0.280831	1.06485	0.847737	-5.31062	88.1042	70.6744	-0.318023	conserved	no effect	none
AGTGTTTA	0.101351	1.96654	106.701	129.572	70.1177	37.8	85.8108	-4.87102	0.311089	0.588893	-0.287666	-1.16182	109.889	39.1722	-1.48815	pilot screens	no effect	destabilizing
CTGCAATA	0.103364	30.665	354.399	1016.39	547.609	36.6883	553.07	-4.12911	-0.64063	0.876739	-0.0142906	-3.87788	503.629	457.831	-0.137546	reverse complement	no effect	none
TAGCTTGA	0.10391	159.12	72.7378	802.721	372.597	86.8103	305.738	-0.937853	-2.05653	1.38969	0.284475	-1.80454	377.156	280.323	-0.42807	reverse complement	no effect	none
CCCTGACC	0.105878	0.948079	16.1903	42.7947	26.9327	0.185294	32.462	-4.1024	-0.960926	0.38823	-0.260572	-4.81921	89.358	48.9425	-0.868511	reverse complement	no effect	destabilizing
GCAAGACA	0.106572	190.841	531.966	1007.05	980.404	117.291	669.295	-1.80489	-0.330753	0.588705	0.550051	-2.50245	669.511	696.334	0.0566716	miRNA target	no effect	none
GTATGGAA	0.107369	93.4764	183.343	559.214	442.912	34.1868	286.749	-1.60678	-0.64242	0.961168	0.625463	-3.03171	355.049	319.039	-0.154285	pilot screens	no effect	none
GTTTGGCA	0.107506	4.53883	104.035	157.27	121.826	17.4177	106.317	-4.27615	-0.0310095	0.560518	0.194746	-2.54271	89.4615	53.3254	-0.746445	reverse complement	no effect	destabilizing
TGGCTTGA	0.107531	11.0039	84.205	187.205	96.4576	26.6824	74.9958	-2.66242	0.165019	1.30831	0.358855	-1.45695	46.5617	109.299	1.23106	pilot screens	no effect	stabilizing
ACACACAC	0.107665	68.4887	115.202	248.171	252.587	38.7265	142.627	-1.04748	-0.305694	0.794809	0.820151	-1.85416	91.5564	86.745	-0.0778804	RNA binding protein motif	no effect	none
AATATTGG	0.110656	47.7327	2.30904	150.165	134.457	0.185294	101.931	-1.07872	-4.95912	0.554449	0.396157	-6.44029	81.7179	93.8672	0.199971	pilot screens	no effect	none
TAGTGGAT	0.110927	5.52872	151.167	290.599	227.051	5.28088	206.349	-4.98912	-0.446412	0.491923	0.137292	-5.04495	280.851	301.416	0.101953	pilot screens	no effect	none
ATTGAGTG	0.111144	11.5156	291.97	1069.95	425.323	47.4353	346.965	-4.79714	-0.24819	1.62187	0.293006	-2.84481	313.242	250.1	-0.324773	pilot screens	no effect	none
AACAAATA	0.111218	30.9747	73.6735	237.431	147.754	22.4206	148.154	-2.2218	-0.998138	0.676767	-0.00388078	-2.67096	135.16	153.128	0.180063	pilot screens	no effect	none
AAGCGTCG	0.112717	22.5715	1.11137	132.502	20.9319	23.9956	67.7976	-1.54532	-5.02611	0.956428	-1.64933	-1.46068	68.9083	46.751	-0.559681	reverse complement	no effect	destabilizing
CGGGCAAC	0.114754	31.3616	379.218	523.925	435.298	86.903	282.838	-3.13271	0.421759	0.887042	0.620246	-1.69108	304.164	388.526	0.353162	reverse complement	no effect	none
AGTCTCAT	0.118105	84.6674	462.92	511.474	319.825	252.556	323.35	-1.92073	0.516323	0.659926	-0.0157668	-0.355247	506.372	477.828	-0.0837066	pilot screens	no effect	none
TTAGGAGT	0.120736	2084.46	2871.32	7016.74	7024.09	1229.06	5487.26	-1.39598	-0.934132	0.354659	0.356169	-2.15762	5421.46	4268.31	-0.345017	pilot screens	no effect	none
ATGCTTTA	0.120811	108.828	68.9207	189.019	297.54	36.8735	175.414	-0.683716	-1.33517	0.107178	0.758961	-2.2197	221.723	190.2	-0.22124	pilot screens	no effect	none
GTCGGTCA	0.12384	5.81943	66.0783	147.469	118.915	0.370588	252.186	-5.2144	-1.91628	-0.770035	-1.07819	-7.52926	198.358	169.107	-0.230165	reverse complement	no effect	none
GTTTAGTA	0.126318	1.17822	65.0563	147.826	107.314	0.370588	60.5681	-4.82096	0.101513	1.27337	0.814962	-5.48931	110.536	72.8658	-0.601206	pilot screens	no effect	destabilizing
TTGACGCG	0.128008	53.8501	507.823	541.339	408.358	214.015	286.076	-2.38786	0.825734	0.917763	0.511931	-0.416995	313.937	398.479	0.344029	reverse complement	no effect	none
CTTCGCAC	0.13037	21.803	0.856857	16.8493	57.0515	0	103.488	-2.19604	-5.81433	-2.54939	-0.847928	-6.70719	81.4617	59.2605	-0.45905	reverse complement	no effect	none
GAACAACG	0.132982	1.61312	98.3063	243.593	169.593	0.0926471	59.339	-4.52925	0.718793	2.01922	1.4994	-5.78719	69.3112	122.813	0.825298	reverse complement	no effect	stabilizing
TGGGTTAT	0.134725	1.63402	95.9748	238.593	103.532	29.4618	65.2056	-4.65161	0.550657	1.85556	0.658919	-1.11995	69.2381	90.4888	0.386172	pilot screens	no effect	none
TTATTGCT	0.134848	1.19806	0.298979	90.1471	16.201	0.555883	37.4338	-4.12808	-4.88693	1.24582	-1.15988	-4.62657	98.9615	102.542	0.0512717	reverse complement	no effect	none
ACGAACGG	0.135713	5.7435	100.931	130.031	166.839	0.185294	172.523	-4.68548	-0.767535	-0.405213	-0.0480514	-7.19374	86.0823	64.5566	-0.415153	reverse complement	no effect	none
ATGGTGGG	0.137493	170.003	320.609	782.921	203.698	354.375	303.145	-0.830737	0.0805478	1.36595	-0.571265	0.224584	212.392	527.41	1.3122	pilot screens	no effect	stabilizing
CATTTCAA	0.137979	5.04199	195.963	446.398	204.369	64.0191	186.763	-4.95774	0.0690166	1.25265	0.12931	-1.52997	174.435	156.05	-0.160681	miRNA target	no effect	none
GTAAGGGC	0.13852	14.6196	829.576	771.943	703.443	256.077	562.93	-5.17409	0.558597	0.454846	0.320966	-1.13332	745.114	775.227	0.0571563	pilot screens	no effect	none
CAAAAGAC	0.139948	133.532	231.958	722.241	476.301	129.891	456.135	-1.76467	-0.972553	0.661855	0.0622778	-1.80425	451.459	551.059	0.287613	reverse complement	no effect	none
GTTTGCAC	0.14226	2.83208	104.767	141.711	106.688	29.2765	106.63	-4.81181	-0.0251854	0.407019	0.000776208	-1.82981	70.8895	40.7245	-0.799675	conserved	no effect	destabilizing
AGGACGTT	0.143729	2.81224	213.662	163.73	101.394	100.8	104.809	-4.79468	1.0206	0.638639	-0.0473295	-0.0557283	145.401	100.989	-0.525833	pilot screens	no effect	destabilizing
ATATTTTG	0.145789	52.3257	120.439	198.848	181.329	67.0765	69.0037	-0.392601	0.794728	1.5134	1.38104	-0.0402743	92.9381	69.5786	-0.417625	RNA binding protein motif	no effect	none
ACAAGGTT	0.147181	41.2515	232.067	612.714	316.664	94.4074	341.204	-3.01778	-0.554115	0.842709	-0.107355	-1.84268	370.506	203.988	-0.861016	reverse complement	no effect	destabilizing
AAAGCTGG	0.14977	257.246	1121.35	3318.83	2196.62	254.965	1785.04	-2.78995	-0.670246	0.894345	0.299176	-2.80275	2005.4	1378.61	-0.540682	pilot screens	no effect	destabilizing
GAGGACTT	0.154551	2.98735	0.387033	40.287	15.5062	0	36.4517	-3.23153	-4.75496	0.140657	-1.18203	-5.22696	43.8069	31.8674	-0.459078	pilot screens	no effect	none
TCCTTTCC	0.155292	29.5103	83.1424	190.224	223.575	0.185294	84.6585	-1.4893	-0.0257625	1.1586	1.39053	-6.17528	101.96	88.0234	-0.212039	pilot screens	no effect	none
CCTACTAA	0.158101	0.548372	74.5291	73.8792	117.801	0	33.6002	-4.48196	1.12625	1.11379	1.77969	-5.11271	26.2574	48.6685	0.890263	reverse complement	no effect	stabilizing
AGTGCCTG	0.158994	255.823	1449.47	2648.65	2406.83	341.775	2073.86	-3.01417	-0.516493	0.352786	0.214718	-2.59768	2152.01	2033.58	-0.0816675	conserved	no effect	none
CGTGCGAA	0.161387	3.75584	75.6719	270.946	166.01	0.277941	162.901	-5.10698	-1.09606	0.730491	0.0271063	-7.00286	194.345	185.178	-0.0697077	reverse complement	no effect	none
ATGTTGCC	0.163914	2.14165	58.388	307.75	146.956	0.0926471	105.746	-5.08652	-0.845942	1.53225	0.470977	-6.61022	177.828	95.0543	-0.903659	pilot screens	no effect	destabilizing
AGTGTGTG	0.165663	30.652	81.8597	32.5827	106.905	42.525	31.4435	-0.0356348	1.35274	0.0497861	1.73376	0.423913	74.2177	100.989	0.44437	pilot screens	no effect	none
GAGACGCA	0.168641	5.26893	397.15	492.59	403.359	121.924	255.299	-5.35346	0.635484	0.945486	0.657811	-1.06007	295.001	290.915	-0.0201208	reverse complement	no effect	none
TTACCCGC	0.169773	4.88458	82.0658	289.224	186.517	0.463236	161.416	-4.78661	-0.967362	0.837475	0.207329	-6.79438	157.752	120.53	-0.388263	reverse complement	no effect	none
AATTGCAC	0.170491	12.2873	369.447	785.805	568.873	66.2427	470.369	-5.14874	-0.347591	0.739148	0.273783	-2.80941	487.24	323.148	-0.592438	reverse complement	no effect	destabilizing
ATTGGCGT	0.170777	68.1427	167.696	456.543	268.019	109.324	364.765	-2.40327	-1.11649	0.322993	-0.44321	-1.72917	308.452	423.955	0.458866	pilot screens	no effect	none
TAGACCAC	0.1726	106.193	832.388	1407.07	1332.36	190.019	956.515	-3.15909	-0.200307	0.55635	0.477695	-2.32558	1001.16	701.996	-0.512145	reverse complement	no effect	destabilizing
CCCCTGGA	0.173208	39.4392	428.214	438.542	314.336	221.241	445.268	-3.46408	-0.0562128	-0.0219086	-0.501018	-1.00578	653.451	378.756	-0.786811	reverse complement	no effect	destabilizing
GGCATGTA	0.173218	5.03431	284.035	260.024	313.956	70.9677	170.306	-4.82725	0.734557	0.607601	0.878571	-1.25116	293.944	218.05	-0.430886	reverse complement	no effect	none
TGAGACCG	0.176634	61.2694	137.299	77.7096	268.775	47.8986	90.7409	-0.559043	0.592149	-0.221026	1.55612	-0.907774	134.416	99.2546	-0.437501	pilot screens	no effect	none
TTTACATC	0.181004	19.6528	131.475	204.085	196.49	40.7647	155.602	-2.92269	-0.241381	0.389117	0.33468	-1.90675	185.072	240.695	0.379114	pilot screens	no effect	none
ATTTCGGC	0.181385	30.7877	23.8921	224.164	165.572	0.277941	190.485	-2.59069	-2.94347	0.233742	-0.201084	-7.22727	161.716	60.6302	-1.41535	reverse complement	no effect	destabilizing
AATGCAAC	0.184988	36.0143	250.932	426.604	256.786	135.357	233.545	-2.66371	0.103173	0.86641	0.136312	-0.782471	313.723	266.901	-0.233189	reverse complement	no effect	none
TAAGTCGG	0.186454	10.4538	228.081	766.69	446.598	40.3015	280.661	-4.62006	-0.2981	1.44657	0.668245	-2.76969	212.768	196.044	-0.118106	pilot screens	no effect	none
TATTACTG	0.186734	29.7472	4.51363	151.801	120.807	0.277941	156.293	-2.35493	-4.83431	-0.0418013	-0.368859	-6.94349	55.5586	47.3902	-0.229424	pilot screens	no effect	none
TAAGTGAA	0.187263	46.4025	36.6898	151.424	138.356	33.6309	50.3791	-0.11622	-0.447006	1.56884	1.43952	-0.569122	117.452	74.4181	-0.658349	not intended	no effect	destabilizing
TAAGGAAA	0.187609	3.23179	37.5952	64.4365	78.3356	0.0926471	105.05	-4.64733	-1.45825	-0.696577	-0.418703	-6.60077	88.2056	70.4917	-0.323416	pilot screens	no effect	none
TCAGCCAA	0.190366	798.341	195.578	293.324	1369.53	513.08	739.064	0.11116	-1.91255	-1.33025	0.889013	-0.525659	610.419	679.624	0.154937	pilot screens	no effect	none
CAGATGCG	0.195173	9.88711	151.298	592.237	394.226	0.463236	284.817	-4.7144	-0.908193	1.05352	0.467586	-7.60978	402.878	349.628	-0.20452	pilot screens	no effect	none
GCCTCACT	0.196248	13.5564	105.042	212.119	163.877	36.225	161.02	-3.47645	-0.61153	0.395489	0.0252207	-2.12182	229.168	222.25	-0.0442252	reverse complement	no effect	none
GATTGTGA	0.197234	2.14933	2.1104	359.423	19.1086	34.8353	59.5696	-4.26547	-4.28342	2.57303	-1.59078	-0.757211	59.8977	60.9954	0.0262011	pilot screens	no effect	none
CTTTGGTA	0.197486	10.7667	402.198	1224.72	733.741	87.8295	356.349	-4.92455	0.174154	1.77822	1.0399	-2.00822	457.16	438.291	-0.0608122	reverse complement	no effect	none
CTCTTGCC	0.197564	1.09013	14.4275	98.0361	48.4461	0.0926471	59.6263	-4.85828	-1.97444	0.70801	-0.294086	-5.79404	38.4787	56.8865	0.564025	reverse complement	no effect	stabilizing
CAAAGACC	0.198546	58.2091	574.212	1224.32	1194.04	56.7927	928.88	-3.97315	-0.692949	0.39804	0.361946	-4.00809	1102.26	884.434	-0.317638	reverse complement	no effect	none
CAACAAGA	0.198933	46.9254	43.4827	170.581	198.965	16.5838	174.285	-1.87084	-1.97839	-0.0308115	0.190043	-3.31738	89.6749	121.991	0.443997	reverse complement	no effect	none
AGTCAAGT	0.202425	2.68896	132.847	129.9	122.072	52.6236	99.3239	-4.76531	0.415921	0.383804	0.294835	-0.903726	86.1005	122.539	0.509144	reverse complement	no effect	stabilizing
GAACGACC	0.20374	43.538	200.222	640.288	531.209	24.7368	258.438	-2.54228	-0.366603	1.30558	1.0366	-3.33349	341.517	424.411	0.313507	pilot screens	no effect	none
TTTATGAA	0.204111	8.88165	3.06583	200.349	79.7795	0.370588	182.595	-4.21563	-5.49683	0.133177	-1.18446	-7.06559	112.371	63.9174	-0.813985	pilot screens	no effect	destabilizing
CTAACATC	0.204993	48.8951	301.409	697.235	514.11	114.327	468.922	-3.23545	-0.63592	0.571292	0.13246	-2.0267	566.03	483.489	-0.227395	reverse complement	no effect	none
TTGCTGGT	0.205004	396.905	1720.17	3251.3	3227.26	584.325	1807	-2.1839	-0.0710081	0.847061	0.836357	-1.62709	2215.1	1947.65	-0.185637	reverse complement	no effect	none
AGCCTTAA	0.207096	225.28	366.088	799.756	913.969	211.977	688.917	-1.60831	-0.910297	0.21494	0.4073	-1.69573	692.588	441.852	-0.648434	conserved	no effect	destabilizing
GTCAGTCG	0.207773	173.032	813.059	1304.96	1301.27	337.143	905.771	-2.38139	-0.155606	0.526304	0.522223	-1.42311	1203.19	998.663	-0.268797	reverse complement	no effect	none
GACGTCTT	0.208523	44.0248	149.25	208.476	405.035	0.277941	260.228	-2.53652	-0.797941	-0.318521	0.636297	-7.67534	169.286	314.382	0.893054	reverse complement	no effect	stabilizing
TGGAAGAC	0.211025	2.58103	84.3856	92.3815	160.838	0.277941	135.962	-5.25726	-0.681714	-0.55257	0.240775	-6.74381	156.393	134.866	-0.213653	reverse complement	no effect	none
ATCGCGTG	0.211298	2.98074	101.608	316.763	247.59	0.741177	159.606	-5.33434	-0.646381	0.984426	0.630244	-6.52732	206.321	180.978	-0.189079	pilot screens	no effect	none
GGAAATGC	0.213077	101.77	433.55	613.27	867.516	111.454	506.566	-2.30417	-0.224072	0.275278	0.774958	-2.17425	547.112	499.103	-0.132498	reverse complement	no effect	none
CAGGGGTG	0.21308	2.85405	156.678	310.145	332.481	0.463236	170.698	-5.47735	-0.122893	0.857715	0.957736	-6.87456	319.675	154.863	-1.04562	pilot screens	no effect	destabilizing
ATGTTTGG	0.213312	121.951	184.586	238.591	310.37	168.247	241.29	-0.978654	-0.384648	-0.0161604	0.361897	-0.517604	283.245	236.494	-0.260245	pilot screens	no effect	none
CACGTATG	0.217422	9.55885	163.954	745.834	410.638	34.5574	285.966	-4.76435	-0.798813	1.37991	0.520498	-3.01266	250.274	263.979	0.0769123	reverse complement	no effect	none
TTTCTCGT	0.21866	22.2671	396.019	588.906	486.632	157.5	387.372	-4.06108	0.031766	0.603044	0.328352	-1.29296	437.07	341.867	-0.354429	reverse complement	no effect	none
TTGCACTA	0.220732	26.0906	262.215	273.537	338.154	98.2986	131.045	-2.28517	0.995211	1.05597	1.36091	-0.411185	274.35	310.365	0.177944	miRNA target	no effect	none
TGACCAAA	0.220767	175.706	634.895	703.487	983.075	311.665	710.203	-2.00891	-0.161473	-0.0136877	0.468507	-1.18564	721.54	567.312	-0.346935	conserved	no effect	none
TTAGCACA	0.222329	107.242	247.658	1290.88	1015.85	21.4015	785.643	-2.86145	-1.66155	0.715686	0.370331	-5.13404	850.093	644.652	-0.399099	reverse complement	no effect	none
GAGGTTCA	0.223267	267.681	1444.46	2922.26	3015.33	378.463	2338.77	-3.1224	-0.69484	0.321212	0.366426	-2.62434	2110.67	1877.53	-0.16887	pilot screens	no effect	none
TGCCAGAA	0.228992	27.6208	59.5904	81.1223	198.72	0.0926471	103.986	-1.87507	-0.79304	-0.354355	0.927779	-6.58623	131.36	131.122	-0.00262194	pilot screens	no effect	none
ATATCCCA	0.231285	3.11725	131.529	57.3759	108.445	55.8662	101.486	-4.6376	0.370881	-0.81198	0.0947868	-0.849781	69.4237	69.6699	0.00510804	reverse complement	no effect	none
CTGACACC	0.235585	8.54487	189.916	535.982	299.983	85.4206	243.427	-4.67853	-0.356468	1.13547	0.30028	-1.49996	297.035	297.307	0.00131999	reverse complement	no effect	none
ATATTTTT	0.237014	15.2398	73.6589	118.802	199.51	0.64853	124.087	-2.94533	-0.744552	-0.0622906	0.680736	-6.24561	119.943	57.0691	-1.07156	RNA binding protein motif	no effect	destabilizing
TAGCAGTG	0.238004	1.89722	120.063	73.3478	75.9408	63.8339	61.9701	-4.44192	0.94302	0.239622	0.289082	0.0420796	37.8911	65.1957	0.782918	not intended	no effect	stabilizing
TCACAACT	0.241525	1.06475	37.7318	144.704	110.343	0.277941	45.6563	-4.49804	-0.268554	1.6429	1.25487	-5.19018	43.5601	79.988	0.876778	not intended	no effect	stabilizing
AGCACCAT	0.243414	39.3755	406.296	725.732	687.792	142.213	449.973	-3.48149	-0.146961	0.688385	0.611029	-1.65487	303.437	384.783	0.342646	reverse complement	no effect	none
CGTTCAGT	0.245758	153.287	685.21	1182.6	691.152	551.343	671.934	-2.12485	0.0281852	0.81464	0.0406234	-0.284902	466.996	676.246	0.534137	pilot screens	no effect	stabilizing
CTGTTGAA	0.250336	5.54962	175.883	251.519	390.97	1.29706	229.543	-5.13748	-0.382242	0.131356	0.765705	-6.64911	265.832	145.184	-0.872634	miRNA target	no effect	destabilizing
GGCTGTTC	0.250808	150.651	1285.45	3837.89	2417.81	627.777	1744.36	-3.5247	-0.440131	1.13717	0.470775	-1.4729	2272.31	2679.51	0.237808	pilot screens	no effect	none
GATGACAA	0.251674	127.013	1813.31	3661.74	3055.54	681.049	2188.92	-4.09651	-0.271453	0.742045	0.481024	-1.68293	2919.66	2447.76	-0.254336	pilot screens	no effect	none
TAGCGCAA	0.253261	122.638	206.932	499.176	469.472	178.346	350.826	-1.50874	-0.75875	0.507573	0.419246	-0.972119	310.367	278.588	-0.155841	reverse complement	no effect	none
CCGTCTCC	0.253603	1.02294	57.3779	80.6336	70.9264	23.903	31.6961	-4.01459	0.836304	1.32004	1.1374	-0.392803	47.5903	56.9778	0.259731	reverse complement	no effect	none
GTGGCTCT	0.255869	142.752	854.759	1620.99	1999.5	184.831	1042.18	-2.85934	-0.285719	0.636772	0.939365	-2.48893	1217.43	1276.06	0.0678579	reverse complement	no effect	none
GTATGTAG	0.255977	61.9209	777.771	1682.1	1277.41	342.146	844.018	-3.74737	-0.117784	0.994065	0.597296	-1.30016	523.476	778.514	0.572599	pilot screens	no effect	stabilizing
CTTATCCC	0.256375	31.7354	90.4224	276.003	344.004	0.0926471	152.57	-2.22998	-0.748282	0.851003	1.16771	-7.13493	59.874	131.67	1.13692	reverse complement	no effect	stabilizing
CTCCCATT	0.259055	1.14622	46.7102	55.2737	101.322	0.370588	60.5645	-4.84223	-0.367801	-0.129638	0.732943	-5.48923	88.0293	92.5889	0.0728557	reverse complement	no effect	none
ACGCGTTG	0.25917	72.6511	84.7715	321.43	226.196	107.193	149.689	-1.0328	-0.813006	1.09741	0.592363	-0.477974	164.873	121.443	-0.441072	reverse complement	no effect	none
TGGCTTTT	0.259753	27.4968	341.888	521.417	532.914	134.338	300.297	-3.40231	0.186549	0.794016	0.82542	-1.15462	253.36	386.244	0.60832	reverse complement	no effect	stabilizing
GTAGCTAG	0.260218	417.601	599.296	1962.64	1872.23	474.075	1266.28	-1.59809	-1.07799	0.631792	0.563789	-1.41551	1201.76	1459.14	0.279972	pilot screens	no effect	none
AGTGTCGT	0.260444	2.28264	55.6964	188.852	167.318	0.463236	60.6955	-4.23224	-0.121907	1.62164	1.44796	-5.39793	97.5308	136.327	0.483138	not intended	no effect	none
GAAAAGCC	0.260772	127.187	442.355	1651.28	928.572	338.903	610.529	-2.25417	-0.46396	1.43397	0.604145	-0.847298	962.436	606.667	-0.665785	reverse complement	no effect	destabilizing
GTCCGTGT	0.260895	1392.55	1941.82	3524.56	4831.79	1693.5	2915.64	-1.06555	-0.586161	0.273541	0.728546	-0.783453	3022.67	3680.18	0.283951	reverse complement	no effect	none
TTCCAGCA	0.265486	67.2446	224.011	594.48	524.9	119.978	415.905	-2.61093	-0.889723	0.514336	0.335072	-1.78497	280.854	332.553	0.243763	reverse complement	no effect	none
CGGATGTG	0.268362	1.15177	48.1801	31.5392	98.4447	0.0926471	54.3267	-4.68438	-0.169902	-0.765795	0.845918	-5.66208	51.5437	61.5433	0.255806	pilot screens	no effect	none
GCCTGTAA	0.269276	5.2621	11.6683	496.963	112.439	45.3044	237.656	-5.25214	-4.23564	1.06111	-1.07302	-2.36571	160.234	209.01	0.383395	pilot screens	no effect	none
ACCGTTCC	0.27006	9.3221	175.181	267.255	337.162	40.3015	348.954	-5.08336	-0.99011	-0.383561	-0.0494535	-3.0829	243.421	169.29	-0.523959	reverse complement	no effect	destabilizing
CAACACGT	0.271405	256.319	1030.91	3729.11	3043.52	397.734	2545.22	-3.30673	-1.30304	0.55086	0.257856	-2.67486	3031.15	2549.57	-0.24961	pilot screens	no effect	none
CGACTCAC	0.272253	27.5314	93.2396	284.641	175.307	75.878	138.734	-2.29206	-0.568276	1.03152	0.335407	-0.862039	113.43	115.69	0.0284645	pilot screens	no effect	none
GTGCTCTA	0.272719	39.6116	768.445	922.037	950.871	363.547	684.713	-4.07764	0.166214	0.428785	0.473162	-0.911498	800.308	742.811	-0.107559	reverse complement	no effect	none
CCTCCTCA	0.2785	186.014	861.782	1079.81	1771.99	318.243	1054.7	-2.49698	-0.291128	0.0339143	0.74799	-1.72547	797.192	1198.54	0.588282	reverse complement	no effect	stabilizing
GAAAGACG	0.281908	7.01962	234.626	409.5	468.469	55.7736	275.741	-5.10886	-0.232038	0.568847	0.762493	-2.28525	403.277	239.508	-0.7517	pilot screens	no effect	destabilizing
TGATGTGT	0.282693	0.590176	80.6816	100.063	107.069	32.7971	40.6021	-4.7094	0.973356	1.28053	1.37723	-0.299757	40.3034	131.852	1.70995	pilot screens	no effect	stabilizing
AGGTTTTG	0.282748	1.29276	75.6754	98.3521	111.68	27.7941	62.1196	-4.78293	0.280676	0.654462	0.836072	-1.13231	51.7344	35.9764	-0.524074	pilot screens	no effect	destabilizing
GCCTCTAC	0.285777	1.7332	50.9554	61.2572	121.567	0.0926471	53.4012	-4.31497	-0.066364	0.194603	1.17186	-5.63774	104.678	77.0661	-0.441793	reverse complement	no effect	none
TGCTGGAA	0.286567	30.0454	92.5327	157.657	141.81	76.8971	153.024	-2.3107	-0.719614	0.0427572	-0.109063	-0.983515	169.771	178.512	0.0724328	pilot screens	no effect	none
CAGCAGGA	0.290003	4.06981	234.813	195.595	155.048	151.385	136.841	-4.76494	0.774634	0.512216	0.178983	0.144714	104.801	179.517	0.776468	miRNA target	no effect	stabilizing
TAGCCACA	0.29049	242.138	497.797	1491.34	1405.68	370.218	791.692	-1.70499	-0.668308	0.91274	0.827464	-1.0945	1110.64	1123.67	0.0168215	not intended	no effect	none
AGGCAGTC	0.292364	23.7864	823.196	1091.47	1176.93	354.097	879.135	-5.1501	-0.0947385	0.311803	0.420451	-1.30951	1022.02	1063.4	0.0572661	reverse complement	no effect	none
TTAGATGG	0.292997	50.425	66.5926	24.3991	1.28935	121.831	64.0099	-0.338187	0.056208	-1.35588	-4.82765	0.917944	64.9641	35.0633	-0.889683	pilot screens	no effect	destabilizing
AGTGAGGC	0.298515	123.186	107.139	264.321	203.878	210.494	159.201	-0.367376	-0.566994	0.727861	0.354883	0.400739	139.488	92.8628	-0.586964	pilot screens	no effect	destabilizing
GCTCAAGG	0.299301	46.2511	273.658	562.611	596.407	124.888	374.727	-2.99127	-0.452048	0.585013	0.669029	-1.57754	453.859	364.512	-0.31628	pilot screens	no effect	none
GTGAGTCG	0.299491	81.4401	284.289	516.043	677.755	139.063	359.682	-2.12931	-0.338301	0.519559	0.912165	-1.36465	471.064	547.589	0.217171	reverse complement	no effect	none
GCAGTAAC	0.299529	383.23	305.586	777.666	1679.84	196.782	914.101	-1.25196	-1.57764	-0.232927	0.877177	-2.21002	792.207	1030.53	0.379439	reverse complement	no effect	none
TACCCTTT	0.303099	2.85191	1.67276	130.968	69.0626	0.185294	57.7927	-3.93199	-4.45924	1.16648	0.253007	-5.63232	67.6604	37.5286	-0.85032	pilot screens	no effect	destabilizing
ATCTTTGG	0.304761	33.9489	186.292	330.939	326.65	115.068	279.578	-3.00508	-0.583115	0.242514	0.223754	-1.27344	150.258	185.086	0.300762	reverse complement	no effect	none
TCTGGAAA	0.304933	36.5111	7.92176	260.285	177.159	29.925	285.919	-2.93525	-5.00717	-0.135019	-0.687474	-3.2138	275.476	259.87	-0.0841385	reverse complement	no effect	none
AGTAGCAT	0.30649	73.7867	922.932	1677.44	1610.52	456.565	1443.69	-4.27184	-0.644905	0.216356	0.157658	-1.65872	1434.41	1228.77	-0.223243	reverse complement	no effect	none
CTAATACC	0.30763	3.48389	296.645	176.988	529.573	49.4736	176.721	-5.30872	0.743978	0.00216239	1.57794	-1.81602	218.901	221.793	0.0189398	reverse complement	no effect	none
AGAAACGG	0.310848	11.6583	124.527	456.587	414.461	27.5162	173.081	-3.78161	-0.471756	1.39429	1.25495	-2.60991	157.401	142.901	-0.139427	pilot screens	no effect	none
TGGGGGAT	0.312512	16.2769	34.6157	210.449	163.515	21.5868	160.322	-3.22303	-2.17936	0.390366	0.0282738	-2.83639	143.176	127.287	-0.16971	pilot screens	no effect	none
GTTACCGA	0.31479	3.20534	25.503	142.597	34.3588	36.9662	139.201	-5.05913	-2.40327	0.0345308	-1.98735	-1.88471	104.403	155.958	0.579003	reverse complement	no effect	stabilizing
TGGCTTAC	0.315637	0.941467	20.5441	153.076	113.052	0.0926471	42.7809	-4.49508	-1.02301	1.81527	1.38133	-5.3244	47.75	18.4447	-1.37229	pilot screens	no effect	destabilizing
TCAGCACC	0.315696	52.1432	530.599	1136.82	1300.13	171.027	709.527	-3.74093	-0.418551	0.679312	0.872803	-2.04626	864.493	796.137	-0.118837	reverse complement	no effect	none
CCCCTTCC	0.316913	8.92346	231.985	429.941	544.346	53.828	295.373	-4.90043	-0.347175	0.540078	0.879758	-2.43443	211.27	363.69	0.783619	reverse complement	no effect	stabilizing
AGAGTATT	0.317817	7.39629	114.89	636.996	542.236	0.64853	301.225	-5.16973	-1.38287	1.07792	0.845954	-7.5183	433.981	287.811	-0.59251	pilot screens	no effect	destabilizing
CGAGGTCT	0.317971	142.708	167.196	397.075	489.415	204.287	240.401	-0.748293	-0.521288	0.721609	1.02257	-0.233792	207.24	255.396	0.301433	reverse complement	no effect	none
AATTGAAA	0.318094	40.7048	170.688	337.685	324.877	122.016	317.428	-2.93268	-0.89118	0.0889758	0.0333628	-1.37212	271.561	206.818	-0.392912	reverse complement	no effect	none
ATATAAAC	0.318794	1.62528	1.92288	158.818	83.1221	0.185294	56.8881	-4.46272	-4.3078	1.46509	0.539219	-5.60995	30.3434	11.7791	-1.36516	reverse complement	no effect	destabilizing
GATTTGTG	0.320185	11.0677	180.636	307.463	398.537	54.5691	336.27	-4.80468	-0.89285	-0.128806	0.244427	-2.60155	243.122	220.88	-0.138418	pilot screens	no effect	none
TGCGACTA	0.321095	84.9997	1336.09	3129.15	3466.19	365.678	2578.19	-4.90644	-0.947818	0.279316	0.42685	-2.81433	2332.36	2378.55	0.0282919	reverse complement	no effect	none
TCGCAAGT	0.322296	17.0245	137.371	1306.49	538.757	165.19	642.12	-5.15706	-2.21655	1.02365	-0.252776	-1.95226	557.945	650.496	0.221419	pilot screens	no effect	none
AATAAAGG	0.327001	5.89536	112.598	500.505	318.385	67.2618	255.801	-5.21888	-1.17671	0.965614	0.314646	-1.9115	276.858	76.7009	-1.85183	conserved	no effect	destabilizing
GCACAACA	0.327042	72.3109	656.295	1443.69	1551.65	279.238	1026.67	-3.80921	-0.644768	0.491379	0.59535	-1.87466	930.514	984.784	0.0817802	reverse complement	no effect	none
AATCTGAA	0.32861	82.9372	53.5913	55.6987	108.681	125.444	125.557	-0.592409	-1.21305	-1.1584	-0.206477	-0.0012915	51.0028	77.7966	0.609129	pilot screens	no effect	stabilizing
ATGTGCAA	0.329264	104.458	331.935	720.894	755.529	248.48	532.383	-2.3385	-0.679933	0.436613	0.504222	-1.09625	304.833	594.888	0.964599	pilot screens	no effect	stabilizing
GTTGGCTG	0.331698	2.45114	33.1562	34.2628	91.6267	0	70.5199	-4.3732	-1.0662	-1.0202	0.373082	-6.16027	59.6317	80.5359	0.433552	not intended	no effect	none
TCCCAAAC	0.332399	89.6781	108.874	75.3333	223.518	137.952	185.073	-1.03704	-0.760017	-1.28548	0.270966	-0.421284	114.64	143.449	0.323422	reverse complement	no effect	none
CTCATGTT	0.336497	42.8857	301.692	738.802	837.711	117.94	576.892	-3.71898	-0.932949	0.35634	0.537375	-2.28057	648.411	900.87	0.474411	pilot screens	no effect	none
GGTAAAGG	0.338846	1.66154	51.5309	127.825	175.74	0	76.3425	-4.86093	-0.558094	0.736084	1.1923	-6.27319	160.054	117.882	-0.441215	pilot screens	no effect	none
CAGTACGT	0.342973	263.59	153.945	677.481	818.759	313.055	378.975	-0.522144	-1.29415	0.836406	1.1093	-0.274888	401.574	421.855	0.0710801	pilot screens	no effect	none
GTCTTTAG	0.343807	32.4482	398.621	1010.39	1349.61	44.378	952.316	-4.83295	-1.25432	0.0853132	0.502581	-4.39289	835.765	549.69	-0.604481	pilot screens	no effect	destabilizing
GTCCCTTA	0.343864	6.51327	135.997	227.67	271.697	59.2015	139.73	-4.22735	-0.0387883	0.700334	0.954364	-1.22506	229.142	186.639	-0.295992	reverse complement	no effect	none
CTACCTTC	0.352203	4.20716	70.4511	150.614	180.593	25.0147	73.5052	-3.83877	-0.0603853	1.02499	1.2853	-1.51801	68.6941	200.427	1.54482	pilot screens	no effect	stabilizing
GAATGAAG	0.353236	22.4062	30.0175	15.6377	25.2526	50.1221	42.2614	-0.886192	-0.479997	-1.37863	-0.720623	0.240865	86.5593	64.9218	-0.414985	pilot screens	no effect	none
ACTGCACG	0.354941	99.948	625.408	1369.87	1388.93	409.13	1023.54	-3.34329	-0.709805	0.420107	0.440031	-1.32083	1044.5	844.531	-0.306588	reverse complement	no effect	none
TATTTGGT	0.358133	62.6784	161.957	462.051	509.172	125.722	405.389	-2.67398	-1.31837	0.188311	0.328122	-1.68119	320.011	230.833	-0.471272	reverse complement	no effect	none
CCGTAAAC	0.36086	11.955	208.961	813.43	877.776	27.5162	460.436	-5.15455	-1.13601	0.819659	0.929364	-4.01628	614.199	494.264	-0.313424	reverse complement	no effect	none
TATCAGGT	0.361396	194.217	1231.51	3169.7	2860.63	887.281	2134.73	-3.45158	-0.793134	0.570074	0.422106	-1.26564	2263.49	2311.34	0.0301823	pilot screens	no effect	none
TGTGAAGG	0.361727	84.4437	0.896936	86.5021	174.343	73.6544	109.908	-0.376322	-5.86955	-0.341978	0.660814	-0.571068	48.3342	84.0057	0.797443	pilot screens	no effect	stabilizing
ATGCTACG	0.365246	116.296	363.225	1349.58	1439.26	214.293	820.799	-2.80864	-1.17396	0.716724	0.809467	-1.93249	900.987	994.463	0.142411	pilot screens	no effect	none
GTGTCATG	0.365376	54.412	150.715	540.14	90.1611	290.356	218.406	-1.98534	-0.532243	1.3024	-1.26712	0.409177	130.043	128.839	-0.0134189	reverse complement	no effect	none
CAATAAAG	0.369935	2.04802	92.2654	278.124	120.655	97.0015	90.3698	-4.90577	0.0296238	1.61112	0.413005	0.101086	79.8057	111.581	0.483535	conserved	no effect	none
TCTGCATA	0.370482	7.11219	168.605	607.996	546.132	79.3986	234.511	-4.85956	-0.473617	1.37064	1.21609	-1.55055	236.781	255.761	0.11124	reverse complement	no effect	none
CATTTAAC	0.374179	7.414	205.936	321.361	606.034	25.5706	224.525	-4.74435	-0.124102	0.515389	1.42849	-3.08539	395.93	331.275	-0.257219	reverse complement	no effect	none
TACATACC	0.376275	6.2731	72.9598	236.76	326.995	0.277941	240.347	-5.05239	-1.70629	-0.0216017	0.442565	-7.56114	211.034	155.228	-0.443086	reverse complement	no effect	none
TTCCGCGC	0.377402	9.77533	82.1757	140.133	303.59	0.185294	181.721	-4.08384	-1.13541	-0.37259	0.737225	-7.26826	103.294	160.159	0.63275	reverse complement	no effect	stabilizing
GAATGTTA	0.379502	4.13358	44.5505	230.894	256.114	0	148.825	-4.86717	-1.71774	0.630194	0.779135	-7.22713	66.9457	73.9615	0.143784	miRNA target	no effect	none
TATTATAA	0.382478	9.39483	246.938	381.976	457.04	140.731	364.292	-5.13511	-0.559068	0.0682053	0.326423	-1.3659	443.549	229.281	-0.951979	miRNA target	no effect	destabilizing
AAGAAAGT	0.382618	0.895182	106.814	243.494	241.63	57.9971	38.9263	-4.39693	1.43313	2.61439	2.60334	0.563303	136.087	67.2959	-1.01594	pilot screens	no effect	destabilizing
TGACCCAC	0.383465	18.3893	308.256	455.705	547.035	190.39	476.956	-4.62355	-0.628078	-0.0656149	0.19739	-1.32036	388.974	547.681	0.493663	reverse complement	no effect	none
ATGTCGTA	0.385097	8.98638	167.748	206.05	496.26	17.325	220.432	-4.47076	-0.391992	-0.0968832	1.16714	-3.59498	119.708	148.014	0.306214	pilot screens	no effect	none
GTTGCCCG	0.385462	37.6111	213.814	991.609	710.624	205.306	595.615	-3.94971	-1.47371	0.734425	0.254315	-1.53201	456.308	621.551	0.445864	pilot screens	no effect	none
TTGAAGAC	0.387603	349.77	1445.67	5714.71	5669.44	982.522	3579.04	-3.35138	-1.30724	0.674955	0.663483	-1.86395	3259.31	3384.15	0.0542259	reverse complement	no effect	none
TAGCCCCT	0.390382	1.19251	53.3078	3.37013	127.682	0.277941	43.7206	-4.35028	0.28022	-3.35519	1.5248	-5.12905	35.9335	45.9292	0.354081	reverse complement	no effect	none
TGAGGATG	0.390991	97.6637	341.73	743.305	1117.83	198.079	785.341	-2.99456	-1.19808	-0.0792609	0.508766	-1.98181	718.982	743.542	0.0484585	pilot screens	no effect	none
ATTGCGAA	0.391523	36.5713	303.388	1043.57	876.687	239.215	702.073	-4.22597	-1.20776	0.571168	0.320032	-1.54935	610.22	722.358	0.243383	pilot screens	no effect	none
GTTATTGG	0.393368	49.4277	600.564	1081.56	1395.38	332.418	640.837	-3.66992	-0.0934899	0.754174	1.12141	-0.944876	721.252	662.093	-0.123469	pilot screens	no effect	none
ACAATGGA	0.393969	1.7364	25.1383	24.4338	24.8317	21.0309	51.2846	-4.25603	-1.00022	-1.03964	-1.01724	-1.24686	91.5395	33.8762	-1.43412	reverse complement	no effect	destabilizing
AAGCACAA	0.394939	51.6812	112.572	460.545	340.754	159.816	205.835	-1.97312	-0.864871	1.15799	0.724479	-0.363068	201.987	219.602	0.120628	miRNA target	no effect	none
GACTTACA	0.396136	18.8291	480.28	1527.8	1136.4	395.696	758.311	-5.259	-0.657814	1.00964	0.582975	-0.936658	640.294	651.957	0.0260433	reverse complement	no effect	none
TCACCTTC	0.397609	1.04278	1.92288	110.955	81.848	0	55.5384	-4.79063	-4.27377	0.985621	0.551235	-5.82116	65.9278	47.1162	-0.484663	reverse complement	no effect	none
TTTCCCTG	0.397909	23.5409	120.921	553.957	499.502	90.6089	277.953	-3.50676	-1.19408	0.992351	0.843353	-1.60647	283.308	298.129	0.0735644	reverse complement	no effect	none
TGCCTTAG	0.399647	153.013	459.223	1438.23	1840.69	299.713	1202.59	-2.96622	-1.38693	0.257955	0.613691	-2.00088	1089.51	832.752	-0.387716	conserved	no effect	none
ACAACAGC	0.400372	3.29343	120.492	190.113	360.225	22.9765	155.556	-5.1884	-0.365815	0.287747	1.20622	-2.70698	108.99	139.796	0.359126	reverse complement	no effect	none
TAATACTG	0.401868	16.4729	495.736	885.624	898.484	346.037	639.214	-5.19536	-0.366075	0.469768	0.490544	-0.883465	791.509	652.962	-0.277607	reverse complement	no effect	none
TGCCAACA	0.402191	2.43002	2.05453	248.653	181.128	0.277941	137.286	-5.33329	-5.50056	0.852272	0.397303	-6.75769	154.789	162.168	0.0671852	reverse complement	no effect	none
AATTACTA	0.404968	38.5763	6.36836	374.612	311.169	42.803	136.766	-1.79951	-4.22473	1.44702	1.18011	-1.65312	148.518	135.779	-0.129379	reverse complement	no effect	none
TTCAACCT	0.408183	31.367	103.004	428.357	356.18	115.994	279.083	-3.11326	-1.42921	0.616325	0.350798	-1.25942	101.859	253.843	1.31737	reverse complement	no effect	stabilizing
GGGTATGT	0.411928	44.7592	187.868	461.944	452.83	187.147	389.704	-3.09394	-1.0487	0.244762	0.216076	-1.05421	489.157	508.508	0.0559743	pilot screens	no effect	none
TTCAACAA	0.413686	37.505	28.7487	165.877	113.401	84.0309	123.982	-1.6986	-2.07082	0.417071	-0.127619	-0.555658	190.874	98.5241	-0.954075	miRNA target	no effect	destabilizing
ATTGCACA	0.414097	33.8004	315.048	427.392	115.862	401.162	287.264	-3.05021	0.132753	0.571543	-1.30258	0.480387	252.848	322.235	0.349845	reverse complement	no effect	none
TGCCTTAC	0.414772	122.974	490.058	746.896	1277.12	348.631	696.411	-2.49197	-0.506116	0.100829	0.873942	-0.996176	670.52	746.555	0.154969	conserved	no effect	none
TCTTACCG	0.416062	2.47417	26.9107	186.138	80.9604	46.8794	72.3757	-4.40056	-1.39448	1.35073	0.159625	-0.615897	150.422	94.5064	-0.670531	pilot screens	no effect	destabilizing
TTCCCTGA	0.417995	12.2866	81.3742	531.498	446.937	67.725	253.634	-4.26038	-1.62816	1.06435	0.814871	-1.88952	280.315	317.395	0.179235	reverse complement	no effect	none
CCGCTTCC	0.419403	47.9528	134.487	523.842	267.89	234.768	251.91	-2.36916	-0.900466	1.05326	0.088395	-0.101257	414.686	328.718	-0.33517	reverse complement	no effect	none
TATTCGCG	0.419726	17.0114	205.741	120.714	235.731	156.388	149.511	-3.06288	0.457953	-0.306376	0.653379	0.0644593	181.582	185.178	0.0282865	pilot screens	no effect	none
TCCTGAGT	0.423066	101.193	179.299	277.874	497.453	209.846	210.385	-1.04859	-0.229482	0.399738	1.23758	-0.00368791	306.125	321.87	0.0723538	reverse complement	no effect	none
GGTTGTCG	0.423687	67.178	155.702	356.8	717.868	77.3603	294.009	-2.11338	-0.912739	0.278392	1.28496	-1.91257	265.808	379.578	0.514011	pilot screens	no effect	stabilizing
ATCCCCCT	0.426624	14.7196	273.015	655.818	883.548	126.093	547.657	-5.12526	-1.00165	0.259591	0.689036	-2.11002	471.951	538.641	0.190687	reverse complement	no effect	none
CGAGGCTT	0.426656	5.3647	63.4604	122.225	270.552	0.370588	241.073	-5.2492	-1.90896	-0.974141	0.165789	-7.4645	205.314	192.026	-0.0965311	pilot screens	no effect	none
GTACAGCG	0.430303	42.1047	284.574	974.848	1305.7	117.847	457.035	-3.40954	-0.681594	1.0912	1.51239	-1.94635	540.038	860.419	0.671979	reverse complement	no effect	stabilizing
GGGCTTGA	0.431516	30.8779	489.218	1109.01	1170.02	375.406	1081.77	-5.08602	-1.14323	0.0358442	0.113044	-1.52436	1011.73	813.942	-0.313823	pilot screens	no effect	none
CAAGCACA	0.432941	8.06475	169.137	465.919	532.255	103.302	230.121	-4.67224	-0.441953	1.01452	1.20618	-1.14789	293.812	284.25	-0.0477345	pilot screens	no effect	none
TCGTCCCT	0.433786	10.4958	66.2878	705.336	710.542	15.4721	377.789	-5.04221	-2.49298	0.898962	0.909556	-4.5233	244.728	399.758	0.707946	pilot screens	no effect	stabilizing
TCGTACAA	0.434719	66.7331	316.634	737.513	748.535	328.527	487.552	-2.85058	-0.621147	0.596112	0.617483	-0.568117	568.746	554.803	-0.0358085	pilot screens	no effect	none
GTATCTTA	0.434847	2.14614	45.5716	30.1778	90.4357	20.8456	59.9813	-4.27671	-0.388915	-0.967849	0.584392	-1.48102	36.9198	68.4829	0.891348	pilot screens	no effect	stabilizing
GTCGAATG	0.440522	243.388	374.403	1244.55	1331.18	600.724	917.57	-1.91021	-1.29095	0.439326	0.536333	-0.610287	840.299	1240.82	0.562318	pilot screens	no effect	stabilizing
TCGGGCTA	0.443984	39.2517	227.118	584.987	691.486	192.243	420.019	-3.38677	-0.884105	0.476981	0.717898	-1.12347	466.258	327.348	-0.510303	pilot screens	no effect	destabilizing
TGTGCTAA	0.445258	1.89935	56.5319	335.168	161.641	93.8515	76.3875	-4.7383	-0.427737	2.11901	1.07152	0.293571	61.6043	141.531	1.20002	pilot screens	no effect	stabilizing
AAATTGCA	0.44527	393.038	1238.68	2928.52	3397.83	1396.01	2478.24	-2.65349	-0.999936	0.240764	0.455138	-0.827559	2995.28	2323.94	-0.366115	pilot screens	no effect	none
CTTTACGT	0.446396	1.78823	83.0875	138.166	101.354	83.753	76.2373	-4.79187	0.122593	0.84944	0.4062	0.133967	56.8998	121.169	1.09053	pilot screens	no effect	stabilizing
CAATGCAA	0.447883	83.1367	100.255	39.3596	202.179	164.078	218.194	-1.3814	-1.11422	-2.44122	-0.109459	-0.409059	97.2334	179.79	0.886792	miRNA target	no effect	stabilizing
TGGGTGAT	0.448115	10.2525	314.207	454.771	643.649	211.791	404.239	-5.17046	-0.362474	0.169536	0.669743	-0.929333	372.142	826.452	1.15108	pilot screens	no effect	stabilizing
CTGGGTTT	0.448137	2.8244	34.5552	163.502	232.328	1.29706	119.597	-4.97882	-1.76207	0.447902	0.952161	-5.71427	135.253	52.4123	-1.36769	pilot screens	no effect	destabilizing
AAGGCAGT	0.44867	5.40992	20.7271	193.691	141.484	33.6309	136.157	-4.41938	-2.65826	0.505359	0.0549752	-1.98569	41.929	34.3328	-0.288363	reverse complement	no effect	none
CGTGCCAC	0.449677	1.83558	62.0176	273.245	133.553	92.7397	101.774	-5.17969	-0.705647	1.41599	0.388702	-0.132742	99.3977	170.385	0.777518	reverse complement	no effect	stabilizing
CATCCTCA	0.449895	48.1914	544.164	1226.36	1703.37	336.587	1011.42	-4.36326	-0.893044	0.277753	0.751431	-1.58448	1096.25	957.208	-0.195668	reverse complement	no effect	none
TGCAAAGA	0.453181	1.02956	0.259776	142.002	74.2483	17.2324	21.6322	-3.47914	-4.16714	2.65959	1.73328	-0.311874	28.4572	50.586	0.829947	not intended	no effect	stabilizing
TTCTGATG	0.453565	206.345	307.105	772.215	1237.31	405.331	573.801	-1.47103	-0.899642	0.427805	1.10724	-0.500408	681.455	641.822	-0.0864463	pilot screens	no effect	none
CAGCAGCT	0.45667	1.3015	0	205.852	99.1649	28.0721	47.669	-4.40236	-5.60493	2.08752	1.0413	-0.74337	40.4853	37.9852	-0.0919609	reverse complement	no effect	none
ATCATCAT	0.457548	1.13194	0.384401	120.286	18.577	31.3147	48.3805	-4.53371	-5.15661	1.2964	-1.33478	-0.61175	86.2046	65.4697	-0.396938	reverse complement	no effect	none
GCTGGTCT	0.460247	58.8154	755.043	2350.96	2578.23	608.969	2119.88	-5.148	-1.48812	0.149202	0.28228	-1.79785	2166.13	2446.39	0.175534	reverse complement	no effect	none
TGTATGGG	0.461443	5.50888	0.692152	201.242	198.69	0.277941	185.766	-4.84268	-6.78623	0.114856	0.0965308	-7.19126	158.78	234.12	0.560224	pilot screens	no effect	stabilizing
ATTTTTAT	0.465329	1.97315	83.8967	77.9919	135.382	59.7574	89.7659	-4.93208	-0.0964419	-0.200446	0.58743	-0.57909	70.4321	59.7171	-0.238089	RNA binding protein motif	no effect	none
TTCTGCAC	0.46555	151.983	285.249	242.132	139.497	541.522	185.164	-0.283203	0.620691	0.38516	-0.406042	1.5431	226.235	334.197	0.562872	reverse complement	no effect	stabilizing
GTATGCTG	0.465859	2.05463	91.18	193.655	273.478	54.0133	123.066	-5.34396	-0.428576	0.649819	1.14559	-1.17325	117.959	215.493	0.869352	pilot screens	no effect	stabilizing
TCTATACA	0.469032	4.68856	148.477	378.543	359.6	141.287	187.204	-5.04809	-0.332376	1.01197	0.938104	-0.403494	200.186	207.366	0.0508383	reverse complement	no effect	none
TCTGTACA	0.473887	19.5601	193.109	1042.4	900.3	231.525	729.612	-5.15119	-1.91224	0.514119	0.302901	-1.65172	543.443	312.921	-0.796329	reverse complement	no effect	destabilizing
TATTACTT	0.475871	4.17645	106.65	243.076	455.062	29.4618	210.226	-5.35068	-0.972442	0.20854	1.11044	-2.79372	276.819	313.469	0.179382	pilot screens	no effect	none
GCTGCTAA	0.476525	48.7427	159.83	464.006	622.516	165.375	588.357	-3.56658	-1.8736	-0.341891	0.0812863	-1.8247	495.045	405.145	-0.289121	conserved	no effect	none
ACGGTTGT	0.477217	2.45221	27.8512	75.6379	109.709	17.0471	88.2077	-4.69158	-1.62854	-0.219112	0.311526	-2.3054	63.6648	74.1442	0.219836	reverse complement	no effect	none
TGAGACAC	0.479464	2.06679	110.156	109.262	422.217	0.463236	141.004	-5.53306	-0.353352	-0.364994	1.57546	-6.60063	162.169	123.361	-0.394621	pilot screens	no effect	none
CTGGGTAT	0.48283	79.41	121.577	522.686	455.698	259.782	298.839	-1.89874	-1.2905	0.804513	0.607051	-0.201341	391.41	294.294	-0.411423	pilot screens	no effect	none
CCTTCCAC	0.483003	6.64295	151.821	536.598	337.213	215.219	330.241	-5.43761	-1.11604	0.698646	0.0300497	-0.615388	229.595	272.379	0.246528	reverse complement	no effect	none
TTGCCAAA	0.483692	61.2729	389.015	704.526	952.482	381.428	636.048	-3.35473	-0.707872	0.147297	0.581802	-0.736214	875.901	912.101	0.0584256	miRNA target	no effect	none
AACTAGCT	0.484472	5.38453	79.3166	293.486	249.617	95.4265	186.902	-4.87926	-1.22621	0.648215	0.415505	-0.96248	124.026	195.313	0.655147	reverse complement	no effect	stabilizing
CCCGTGAA	0.485024	39.8733	268.773	625.983	315.562	422.008	356.815	-3.12998	-0.407467	0.809212	-0.176726	0.241469	402.259	368.073	-0.128134	reverse complement	no effect	none
GTGTGAAG	0.485305	6.94134	126.058	388.545	337.499	144.807	300.207	-5.24523	-1.24527	0.371034	0.168397	-1.04669	361.114	331.914	-0.121647	pilot screens	no effect	none
TGATGGAC	0.485733	192.671	323.98	467.111	958.104	458.603	472.4	-1.28945	-0.542709	-0.0162087	1.01863	-0.0426716	609.9	612.876	0.00702453	pilot screens	no effect	none
GTGCCTTA	0.496549	131.85	355.577	1940.43	1998.08	544.672	1468.84	-3.4678	-2.04338	0.401454	0.44367	-1.42956	1545.9	1447.64	-0.0947455	pilot screens	no effect	none
CCGTTCGT	0.497899	373.889	320.887	1188.53	835.133	1056.55	762.349	-1.02588	-1.24579	0.639983	0.13139	0.470308	611.183	168.742	-1.85679	pilot screens	no effect	destabilizing
CCCCTGAC	0.49819	39.712	178.345	361.238	465.485	208.271	408.304	-3.32965	-1.19044	-0.176235	0.188657	-0.967802	264.143	302.421	0.195237	reverse complement	no effect	none
AGTCGATG	0.499085	4.58938	151.763	309.477	234.383	183.904	215.59	-5.27613	-0.503667	0.519522	0.120042	-0.228185	149.032	307.899	1.04683	pilot screens	no effect	stabilizing
ACACATTA	0.499449	4.92084	111.542	195.446	337.643	72.0794	189.208	-5.00564	-0.757116	0.0465532	0.832186	-1.38004	143.011	195.496	0.451012	reverse complement	no effect	none
AACCATCT	0.500743	2.17472	2.30729	294.617	112.45	66.8912	57.9619	-4.21508	-4.15606	2.32587	0.944202	0.203441	142.486	96.6066	-0.560624	reverse complement	no effect	destabilizing
CTACCGTC	0.501469	58.8136	61.6003	694.618	570.296	202.619	398.451	-2.73947	-2.67378	0.800276	0.516219	-0.972145	400.676	507.504	0.340984	pilot screens	no effect	none
GAAAGAGA	0.503721	30.5737	49.8105	77.3761	141.526	80.325	86.7203	-1.47419	-0.787786	-0.162498	0.70024	-0.109212	115.773	35.6111	-1.7009	pilot screens	no effect	destabilizing
GAACGGGT	0.505991	64.0057	17.5668	116.922	121.142	124.61	151.611	-1.23123	-3.03907	-0.372035	-0.321302	-0.280908	57.1741	127.287	1.15465	pilot screens	no effect	stabilizing
CATAAACT	0.509262	0.758676	0.607607	122.029	130.694	0.555883	37.8579	-4.46564	-4.59522	1.66272	1.76092	-4.6424	67.1754	131.67	0.97092	reverse complement	no effect	stabilizing
TCCAACCT	0.510685	4.30869	134.343	397.202	391.78	151.015	165.998	-4.97533	-0.303213	1.25367	1.2339	-0.135616	229.37	269.184	0.230916	reverse complement	no effect	none
CTCGCTTT	0.510882	1.45123	82.5817	11.0351	95.2416	58.7383	67.5295	-4.80515	0.286462	-2.50947	0.489935	-0.19807	55.5017	31.0456	-0.838144	pilot screens	no effect	destabilizing
GGGGTGAT	0.515501	4.13806	157.837	190.796	336.397	124.61	140.21	-4.78047	0.169709	0.441728	1.2566	-0.168886	189.855	180.247	-0.0749225	pilot screens	no effect	none
CACCAAGT	0.517088	4.27457	143.594	386.076	405.415	156.759	190.284	-5.18052	-0.403705	1.0169	1.08724	-0.277991	283.001	204.992	-0.465237	reverse complement	no effect	none
CCAAAGAA	0.525197	9.0975	147.964	392.194	500.52	147.124	345.481	-5.10071	-1.21782	0.182464	0.533529	-1.22598	295.476	334.836	0.180411	conserved	no effect	none
TGCTTAGC	0.528225	37.5053	62.7682	406.544	346.193	164.541	236.107	-2.62241	-1.89463	0.78142	0.5502	-0.518346	238.352	324.7	0.446015	pilot screens	no effect	none
AACAGGAC	0.529239	1.26183	22.9562	39.36	42.5286	26.5897	36.157	-4.03807	-0.633235	0.119293	0.228328	-0.429504	46.3356	49.399	0.0923605	reverse complement	no effect	none
TTGCGTCC	0.530474	3.78357	86.2265	100.327	223.428	61.1471	159.67	-5.06987	-0.881265	-0.665089	0.48215	-1.37034	68.0473	135.779	0.996648	pilot screens	no effect	stabilizing
TTATTGAC	0.535305	5.71151	68.0428	305.131	291.498	100.244	231.219	-5.1127	-1.74992	0.398665	0.332944	-1.19765	294.624	247.36	-0.252263	reverse complement	no effect	none
TAGTATGA	0.535582	1.95886	55.5996	107.754	176.528	45.1191	76.5148	-4.71136	-0.453681	0.488528	1.1955	-0.749106	134.251	134.227	-0.000266069	pilot screens	no effect	none
GACTGTTA	0.538019	27.7229	620.747	1290.86	2102.63	511.783	1054.81	-5.2	-0.763946	0.291105	0.994535	-1.04193	1163.94	929.085	-0.325137	miRNA target	no effect	none
GGGGTCAT	0.53864	317.576	276.544	275.758	774.892	699.856	494.865	-0.63831	-0.837231	-0.841324	0.64591	0.499172	504.583	554.62	0.136408	pilot screens	no effect	none
AACTTTAC	0.539515	48.5347	174.006	655.198	1038.19	182.515	549.966	-3.47545	-1.65455	0.252169	0.915422	-1.58607	726.108	408.615	-0.829444	reverse complement	no effect	destabilizing
TTGCGCCA	0.540165	38.3246	429.179	1730.95	2526.61	364.103	1598.83	-5.34635	-1.89491	0.114475	0.659854	-2.13155	1686.58	1722.66	0.0305376	reverse complement	no effect	none
AATGCCAC	0.540503	14.1051	285.097	836.564	1010.54	317.131	580.113	-5.26571	-1.02231	0.527382	0.799667	-0.869197	749.965	661.545	-0.180984	reverse complement	no effect	none
AGTGTTGT	0.542366	15.6558	107.755	981.385	1175.61	137.396	542.749	-5.02885	-2.32186	0.853346	1.11362	-1.97414	535.147	746.007	0.479255	pilot screens	no effect	none
GTTCACAA	0.542652	7.94573	22.4631	488.741	302.18	124.796	282.461	-4.98581	-3.59469	0.788868	0.0970241	-1.17207	224.311	261.513	0.221384	reverse complement	no effect	none
ATTGGATG	0.544172	2.20223	51.4297	60.8419	147.892	34.8353	68.5768	-4.44146	-0.408221	-0.170022	1.09759	-0.957225	52.4295	74.0529	0.498176	pilot screens	no effect	none
GTGTCATA	0.544979	7.95576	95.7868	361.925	576.572	70.875	307.06	-5.10425	-1.67033	0.23646	0.90679	-2.09965	258.871	479.289	0.888665	miRNA target	no effect	stabilizing
CGTCGTCA	0.545975	1.93242	2.05628	129.596	173.384	0.0926471	102.854	-5.14633	-5.08664	0.33055	0.7477	-6.57059	51.6656	120.804	1.22539	pilot screens	no effect	stabilizing
CGCACGGT	0.548918	4.85493	41.661	465.139	404.797	103.116	204.285	-5.13183	-2.26664	1.18313	0.983129	-0.979436	204.261	327.987	0.683227	reverse complement	no effect	stabilizing
TGTTTCTG	0.550949	20.5964	419.63	1112.18	1397.2	475.28	762.753	-5.14424	-0.860556	0.543504	0.872391	-0.681297	784.832	795.68	0.0198047	pilot screens	no effect	none
TTATTGCC	0.553554	5.27554	46.3728	93.1902	260.265	14.4529	175.31	-4.81223	-1.89599	-0.904468	0.567397	-3.51216	106.093	184.721	0.800017	reverse complement	no effect	stabilizing
CACTTCTT	0.553583	56.1039	4.06283	326.645	303.358	134.802	186.012	-1.71147	-5.20704	0.809003	0.702639	-0.461633	115.486	231.655	1.00427	reverse complement	no effect	stabilizing
ATCACCCA	0.55644	111.943	259.646	674.208	1040.1	418.487	675.575	-2.58265	-1.37616	-0.00291755	0.621782	-0.689624	696.781	695.512	-0.00262862	reverse complement	no effect	none
CGCTTTCA	0.557725	83.7843	66.7705	290.227	515.581	174.825	304.161	-1.8477	-2.17084	-0.0674234	0.759426	-0.795428	387.09	249.095	-0.635973	pilot screens	no effect	destabilizing
CAGTCACA	0.558644	32.6693	154.458	88.7258	175.173	205.769	228.691	-2.77019	-0.563169	-1.3561	-0.382703	-0.151671	160.885	133.039	-0.274179	miRNA target	no effect	none
TCACCGAA	0.560266	2.92571	16.6173	208.66	341.849	0	104.121	-4.74296	-2.57699	0.995994	1.70552	-6.71591	87.7969	86.0145	-0.0295896	reverse complement	no effect	none
GTAAGGTG	0.561461	1.86416	11.773	88.508	165.82	0.0926471	81.4091	-4.84662	-2.68971	0.119212	1.01742	-6.2369	95.5646	143.266	0.584151	pilot screens	no effect	stabilizing
CCTAGCAA	0.562144	10.8399	2.05014	250.29	98.7938	89.3118	44.4712	-1.9413	-3.89801	2.46633	1.134	0.989962	62.4174	48.3946	-0.367102	reverse complement	no effect	none
CTCCCTAT	0.562289	1.11765	19.47	29.49	112.093	0.555883	58.8866	-4.8217	-1.54872	-0.973896	0.917201	-5.26643	95.7088	46.4771	-1.04213	reverse complement	no effect	destabilizing
GCACAACC	0.56444	2.03928	97.5327	114.345	332.175	54.1059	85.038	-4.82317	0.195629	0.422905	1.95323	-0.642767	126.907	216.223	0.768747	reverse complement	no effect	stabilizing
AGTGACCG	0.570513	29.1174	35.113	95.4965	48.6938	114.419	137.765	-2.20397	-1.94205	-0.524094	-1.48151	-0.26576	132.375	119.434	-0.148416	reverse complement	no effect	none
CACCTAAC	0.570586	6.07048	34.604	395.531	556.164	39.7456	229.562	-5.0272	-2.69504	0.782281	1.27295	-2.50044	211.996	124.822	-0.764167	reverse complement	no effect	destabilizing
GTCTTCAA	0.570802	1.84219	89.6194	207.393	57.6807	167.321	105.742	-5.23098	-0.236241	0.965174	-0.863175	0.657079	135.976	136.418	0.00468511	pilot screens	no effect	none
GTCAGCAG	0.573289	54.3319	80.4939	29.6875	149.795	153.887	51.0567	0.0880264	0.646606	-0.762436	1.53443	1.57306	50.558	33.237	-0.605147	pilot screens	no effect	destabilizing
ACGTGATG	0.576193	1.99192	2.56443	240.467	347.643	0.277941	61.8094	-4.39183	-4.13924	1.94278	2.4727	-5.61909	72.2246	65.287	-0.145695	pilot screens	no effect	none
TAGTGCCT	0.583405	37.2231	1.8828	285.488	155.148	141.935	159.665	-2.07154	-5.80043	0.834423	-0.041136	-0.168689	176.344	196.135	0.153456	conserved	no effect	none
GTGGTGAA	0.588282	19.4031	187.463	405.659	963.517	134.524	683.545	-5.06829	-1.86086	-0.751326	0.494662	-2.3366	533.536	835.4	0.646881	miRNA target	no effect	stabilizing
TATAACCC	0.589115	40.7804	891.44	1746.55	3187.21	879.962	1577.13	-5.23924	-0.822387	0.147119	1.01453	-0.841062	1952.93	1330.03	-0.554179	reverse complement	no effect	destabilizing
GAGGTACA	0.590187	71.2039	298.876	1131.24	2154.61	315.185	875.277	-3.60124	-1.54702	0.369716	1.29864	-1.47062	1101.79	1012.09	-0.122523	pilot screens	no effect	none
GTACAGTA	0.5937	2.39057	85.8087	56.6655	130.005	88.0147	54.7413	-4.03915	0.639092	0.0489602	1.2328	0.675297	112.595	123.634	0.134932	conserved	no effect	none
GGTTTGGT	0.593959	4.24705	31.0923	193.315	187.186	70.6897	106.383	-4.35511	-1.74246	0.855635	0.809397	-0.582925	101.243	315.569	1.64014	pilot screens	no effect	stabilizing
CGCCGTAC	0.594546	2.81672	4.6564	147.83	252.147	0.277941	96.8803	-4.68061	-4.11306	0.604571	1.37088	-6.25912	96.2325	201.705	1.06765	not intended	no effect	stabilizing
CAGCGAAC	0.598136	3.49499	23.5662	133.822	140.325	50.2147	141.223	-4.98369	-2.53341	-0.0770988	-0.00913475	-1.47352	164.001	108.02	-0.602397	reverse complement	no effect	destabilizing
ACACGTTC	0.598601	0.915018	50.9087	74.7825	69.1903	71.8941	52.3852	-4.80101	-0.0404629	0.505426	0.394833	0.449364	68.19	40.8158	-0.740432	reverse complement	no effect	destabilizing
TTTACCCA	0.601227	4.19757	99.9916	170.29	211.49	135.172	133.027	-4.68854	-0.408286	0.353923	0.664873	0.0229099	260.606	175.955	-0.566661	reverse complement	no effect	destabilizing
ATTTCCTT	0.603064	69.0948	200.687	830.821	1607.38	260.987	689.246	-3.29973	-1.775	0.269162	1.22043	-1.39762	676.101	908.175	0.425731	RNA binding protein motif	no effect	none
GTCGAACA	0.603481	43.5293	29.5205	73.7786	226.74	82.5486	145.387	-1.71696	-2.26194	-0.969092	0.637599	-0.809103	87.4289	144.362	0.723509	pilot screens	no effect	stabilizing
AAGCCATG	0.60434	100.229	304.64	871.708	1287.53	549.675	885.235	-3.13006	-1.53586	-0.02219	0.53997	-0.686488	980.132	763.356	-0.360619	conserved	no effect	none
AACCATTG	0.605916	134.767	940.207	3015.72	3873.56	1550.73	1989.51	-3.87394	-1.08055	0.599843	0.960897	-0.359261	2015.63	1724.67	-0.224906	reverse complement	no effect	none
TTTAAAAA	0.610498	77.2853	467.647	2645.26	3122.44	974.184	2025.4	-4.69403	-2.11235	0.385037	0.624215	-1.05517	1835.17	1040.48	-0.818659	conserved	no effect	destabilizing
TTGGTGGA	0.612927	5.11578	3.71851	236.803	329.056	26.775	210.536	-5.11222	-5.48643	0.168861	0.641805	-2.92905	297.235	331.731	0.158411	pilot screens	no effect	none
CAATAATC	0.612983	13.0263	111.181	410.235	603.415	166.765	420.498	-4.90932	-1.9097	-0.0355619	0.520014	-1.32909	370.611	443.039	0.257529	reverse complement	no effect	none
GTGCTGCA	0.614383	1.84987	3.59739	130.903	236.163	0	122.528	-5.4378	-4.74788	0.0946393	0.941041	-6.9487	68.2196	96.6979	0.503297	not intended	no effect	stabilizing
GGCAGTGT	0.618339	1.17929	0.897814	239.967	90.0996	85.7912	45.208	-4.40622	-4.60573	2.38262	0.979302	0.909406	122.889	116.786	-0.0734916	reverse complement	no effect	none
CTACCTCT	0.619841	21.7619	126.726	315.816	570.85	174.64	247.338	-3.44761	-0.959256	0.351342	1.20333	-0.499685	415.388	349.993	-0.247133	conserved	no effect	none
AGCACAAT	0.622188	0.920565	23.6352	53.2072	71.1577	34.0941	28.5592	-3.944	-0.262884	0.874879	1.28755	0.247625	50.547	49.3077	-0.0358139	conserved	no effect	none
TTGCATGG	0.622448	31.5724	131.398	134.208	423.457	159.446	290.87	-3.1636	-1.14044	-1.11015	0.540291	-0.863242	132.824	192.483	0.535214	conserved	no effect	stabilizing
GGCTACTA	0.624718	6.60243	268.501	168.904	583.255	247.368	244.982	-5.01595	0.131736	-0.533833	1.24804	0.0139232	298.853	288.085	-0.0529407	pilot screens	no effect	none
GAGCGACC	0.625249	3.36616	49.5059	269.465	290.219	108.397	133.953	-4.94995	-1.41793	1.00299	1.10965	-0.302881	159.21	213.941	0.426281	reverse complement	no effect	none
AACTGTAC	0.626535	12.3301	102.138	558.671	809.499	179.272	418.467	-4.97579	-2.02398	0.416024	0.950255	-1.21838	328.79	372.912	0.181668	reverse complement	no effect	none
TTGTTAAG	0.62682	6.91831	106.841	333.234	665.427	111.084	321.248	-5.34684	-1.57927	0.0526844	1.04828	-1.52359	389.056	385.239	-0.014222	pilot screens	no effect	none
TCAAGTAT	0.627349	81.9799	186.015	771.914	1305.31	375.869	561.569	-2.7612	-1.58888	0.458279	1.21539	-0.577965	506.748	653.692	0.367344	reverse complement	no effect	none
TGAATGTA	0.633689	56.2534	240.951	194.702	439.134	369.106	267.99	-2.23212	-0.152838	-0.458895	0.710388	0.460384	240.15	416.102	0.793003	miRNA target	no effect	stabilizing
TACCTCTT	0.634139	2.05698	21.6973	22.7169	15.859	36.225	59.081	-4.29673	-1.40439	-1.34099	-1.83339	-0.690637	134.836	84.8275	-0.668606	conserved	no effect	destabilizing
GGAAGCAT	0.636341	14.3818	188.943	633.086	1094.35	258.115	503.532	-5.03565	-1.40938	0.329732	1.11837	-0.961354	639.283	633.239	-0.0137063	pilot screens	no effect	none
GGACGGTT	0.638594	103.948	645.12	3068.65	4172.25	1309.75	2364.78	-4.49457	-1.87244	0.375758	0.818858	-0.85192	2762.3	3141.36	0.185518	pilot screens	no effect	none
AAGCAGTG	0.641206	36.3181	333.869	470.376	787.857	487.787	612.559	-4.03925	-0.873604	-0.380323	0.362562	-0.327996	395.887	245.351	-0.69024	reverse complement	no effect	destabilizing
GACTGCCC	0.642231	9.07105	154.77	469.1	514.05	291.282	388.199	-5.27222	-1.32109	0.272461	0.404205	-0.413144	292.612	407.793	0.478848	reverse complement	no effect	none
GTCGTAAC	0.644665	1.36101	0.811514	32.9609	73.6849	0	26.1113	-3.52142	-3.90363	0.32498	1.46192	-4.76082	64.1914	43.7378	-0.553501	pilot screens	no effect	destabilizing
TTAGCACC	0.644692	30.2924	107.937	372.691	408.292	260.338	273.149	-3.13107	-1.33146	0.446887	0.578172	-0.0690405	180.193	258.865	0.522662	reverse complement	no effect	stabilizing
CGCTGCTA	0.644915	246.357	132.273	683.511	457.988	846.702	662.985	-1.42455	-2.31676	0.0439225	-0.532695	0.352407	510.522	597.445	0.226832	miRNA target	no effect	none
ATCGTTAC	0.645088	0.934855	53.1908	139.072	191.156	82.5486	44.7242	-4.56266	0.24509	1.61513	2.07125	0.869657	97.5152	57.1604	-0.77061	reverse complement	no effect	destabilizing
GATTGTTG	0.651128	117.471	273.708	652.388	1109.2	593.961	683.242	-2.52997	-1.31661	-0.0665657	0.698239	-0.201712	602.824	587.583	-0.0369431	pilot screens	no effect	none
CGCGAATA	0.652074	1.3015	0.300733	10.5613	30.7835	0.0926471	63.102	-4.79972	-5.62297	-2.47107	-1.01209	-5.87447	57.4698	81.8143	0.509547	reverse complement	no effect	stabilizing
TTCACTTG	0.65253	5.94271	2.05277	197.212	325.602	25.7559	247.379	-5.1609	-6.34628	-0.325504	0.394988	-3.21462	324.352	269.366	-0.267991	reverse complement	no effect	none
ATCGGCGA	0.653468	20.978	59.2151	513.286	585.253	212.532	427.201	-4.28416	-2.83009	0.264283	0.453234	-1.00383	354.869	399.94	0.172498	reverse complement	no effect	none
AGAATTTG	0.654004	517.978	461.114	485.876	1107.61	1539.33	654.746	-0.337465	-0.504889	-0.429584	0.757546	1.23203	703.796	395.831	-0.830273	reverse complement	no effect	destabilizing
GTGAGGTT	0.655703	23.7589	128.46	1045.03	1260.38	392.083	924.425	-5.2241	-2.83761	0.176736	0.446811	-1.23528	1017.59	1033.73	0.0226963	pilot screens	no effect	none
AAAGTGTG	0.65791	31.9507	49.8097	408.516	829.323	113.678	378.501	-3.52572	-2.90093	0.109818	1.12957	-1.72651	358.812	472.532	0.397185	pilot screens	no effect	none
AGGCTCAC	0.658198	72.6294	732.087	2556.13	3749.03	1347.46	2110.18	-4.84162	-1.52599	0.276481	0.828855	-0.646735	2155.87	1559.68	-0.467021	reverse complement	no effect	none
ATTTACAA	0.658312	67.3401	17.1435	301.341	656.909	135.172	286.612	-2.07332	-3.9866	0.0720522	1.19376	-1.07869	243.025	247.999	0.0292329	reverse complement	no effect	none
TTGTCCCT	0.660841	45.8488	620.332	1888.73	3564.65	889.69	1740.72	-5.21636	-1.48708	0.117666	1.03365	-0.967517	2090.89	2408.68	0.204128	reverse complement	no effect	none
GCAATAAA	0.664458	83.3467	887.371	2969.53	5456.92	1378.59	2558.85	-4.92358	-1.52682	0.214662	1.09229	-0.891819	2589.36	1892.59	-0.45223	conserved	no effect	none
CAATCTGG	0.664821	18.5826	54.2481	1071.63	1020.02	382.262	506.737	-4.69644	-3.20008	1.079	1.00786	-0.405751	733.596	488.694	-0.586054	reverse complement	no effect	destabilizing
TGCAATAA	0.665419	4.22828	2.65599	226.107	179.144	79.5839	107.644	-4.37712	-4.8932	1.06377	0.729547	-0.43104	99.7251	124.73	0.322782	conserved	no effect	none
GGTTAAGT	0.66626	68.2524	503.843	1848.31	2432.83	1080.45	1487.89	-4.42622	-1.56033	0.312759	0.708996	-0.461265	1482.36	1998.24	0.430838	pilot screens	no effect	none
GAAGTGTG	0.666571	6.53972	58.3044	289.721	298.979	156.018	180.975	-4.59308	-1.61753	0.675896	0.721125	-0.212811	214.861	211.567	-0.0222895	pilot screens	no effect	none
GTTGGTGT	0.666731	75.0359	155.021	923.118	944.878	569.316	528.034	-2.79861	-1.76162	0.804717	0.838294	0.108403	417.688	862.702	1.04644	pilot screens	no effect	stabilizing
GTAAGGCT	0.673629	39.015	635.34	1637.3	3183.17	928.602	1398.33	-5.12805	-1.13686	0.227463	1.18619	-0.590047	1308.25	1532.37	0.228131	reverse complement	no effect	none
ATGCTGCT	0.67567	2.48527	0.469824	146.048	149.764	43.4515	69.3287	-4.33477	-5.5804	1.0641	1.10011	-0.661881	43.503	33.511	-0.37648	not intended	no effect	none
TAACCTTT	0.676913	2.63606	73.128	130.356	512.126	39.653	157.388	-5.44495	-1.09538	-0.269987	1.69585	-1.96203	150.699	222.25	0.56051	reverse complement	no effect	stabilizing
CTCAGACT	0.679309	81.8502	1.15671	35.8153	65.2473	170.1	63.3054	0.365564	-4.89803	-0.804636	0.0429215	1.41183	38.7328	59.5345	0.620168	reverse complement	no effect	stabilizing
TATGTAGG	0.682409	4.39678	36.6158	207.735	371.895	73.6544	166.444	-4.95544	-2.15427	0.317993	1.15509	-1.16538	138.074	119.617	-0.207026	pilot screens	no effect	none
ATTGCGGT	0.683193	1.33008	0.216188	124.855	141.491	33.7235	57.1901	-4.64232	-5.58034	1.11292	1.29203	-0.744861	68.4027	24.5625	-1.47759	reverse complement	no effect	destabilizing
CTTACGCG	0.684023	5.66074	75.7224	358.491	674.006	132.949	241.197	-5.18436	-1.65846	0.569771	1.47872	-0.854504	182.332	252.93	0.472171	reverse complement	no effect	none
GTCAGCCA	0.692457	10.7503	162.718	223.788	36.8236	342.609	396.091	-5.0787	-1.27826	-0.820904	-3.39211	-0.208701	449.608	475.363	0.0803596	reverse complement	no effect	none
AAAGCCAT	0.695438	3.60504	4.96794	174.64	344.44	26.5897	122.723	-4.74776	-4.37374	0.505502	1.48132	-2.16492	71.4726	123.269	0.786351	conserved	no effect	stabilizing
AGCCAATT	0.697159	6.59133	0.858611	107.957	201.236	25.7559	217.471	-4.84695	-6.87708	-1.00369	-0.111407	-3.02952	140.168	93.0455	-0.591151	reverse complement	no effect	destabilizing
TTTGGCAC	0.70081	47.8714	232.417	375.362	853.196	409.778	602.897	-3.62724	-1.37139	-0.682182	0.500264	-0.555944	626.127	618.081	-0.0186586	reverse complement	no effect	none
CGTCTTAA	0.7032	82.529	2.95409	119.977	243.269	185.294	61.6718	0.41446	-3.9864	0.948842	1.96258	1.57169	73.0134	75.1486	0.0415856	miRNA target	no effect	none
TGGCATTG	0.704454	0.962369	0.640669	24.0837	69.9063	0	77.4065	-5.3203	-5.57862	-1.64422	-0.14506	-6.2929	30.2015	24.6538	-0.292805	pilot screens	no effect	none
TCCATTGT	0.711752	10.4961	114.365	323.95	515.738	237.64	364.512	-4.99071	-1.66371	-0.169702	0.499515	-0.615083	386.692	641.183	0.729552	pilot screens	no effect	stabilizing
CTTCGCCT	0.713864	31.7502	41.6514	482.899	750.934	223.465	365.206	-3.48308	-3.10199	0.402052	1.03795	-0.706166	411.308	673.324	0.711082	pilot screens	no effect	stabilizing
AAGTGCTT	0.715084	9.54776	125.156	474.746	550.96	329.268	389.392	-5.20992	-1.62972	0.285266	0.49964	-0.241288	289.734	473.993	0.710139	reverse complement	no effect	stabilizing
GCCTGACA	0.718091	48.5729	192.904	406.357	550.714	468.053	304.108	-2.6217	-0.653976	0.416973	0.854602	0.620432	215.375	458.744	1.09084	pilot screens	no effect	stabilizing
GGTTATGT	0.718588	4.91657	36.3351	353.243	207.01	211.791	175.898	-4.90201	-2.24431	1.00182	0.233736	0.26652	214.234	234.303	0.12919	pilot screens	no effect	none
GTAGTTAA	0.719078	4.96179	9.86981	351.677	407.899	131.744	165.648	-4.80491	-3.9384	1.08154	1.29494	-0.328155	122.76	236.038	0.943173	pilot screens	no effect	stabilizing
GTGTAAGT	0.719198	2.50937	3.6951	45.5146	152.509	2.40882	70.3148	-4.34492	-3.92497	-0.616517	1.10605	-4.38685	102.493	71.1309	-0.526977	pilot screens	no effect	destabilizing
GCTGTTGA	0.722991	5.91755	53.8624	39.3277	196.012	65.0383	184.239	-4.74299	-1.7555	-2.19955	0.0888918	-1.48802	208.793	232.842	0.157279	reverse complement	no effect	none
TTGTCCAT	0.724117	7.57695	135.316	302.156	850.183	186.684	328.152	-5.26214	-1.27179	-0.118689	1.37072	-0.810447	436.427	544.394	0.31891	pilot screens	no effect	none
AGCATCAA	0.726728	27.0538	35.8383	108.94	130.391	140.731	73.7933	-1.41471	-1.02171	0.555734	0.812889	0.922173	66.977	83.0013	0.309467	reverse complement	no effect	none
GGTTATGG	0.728782	60.1686	36.6901	53.0296	96.3077	188.907	67.8869	-0.17144	-0.870046	-0.35048	0.498324	1.46299	116.326	48.0293	-1.27618	pilot screens	no effect	destabilizing
TGTATATA	0.730073	7.79707	80.003	245.871	584.518	142.862	334.277	-5.25219	-2.04931	-0.441596	0.804359	-1.22067	227.177	294.75	0.375677	RNA binding protein motif	no effect	none
TTTATGGT	0.730418	13.0297	184.126	441.915	1081.39	303.605	400.366	-4.83836	-1.11641	0.14211	1.43123	-0.397982	457.172	595.71	0.381875	pilot screens	no effect	none
GGCCCTTT	0.732514	10.6599	196.123	344.117	729.271	336.031	363.483	-4.96623	-0.886757	-0.0787679	1.00258	-0.11297	304.857	414.185	0.442142	not intended	no effect	none
AGGCACCT	0.733601	1.27292	2.30992	65.3391	90.4292	24.7368	73.9425	-5.04316	-4.50092	-0.175924	0.286872	-1.54195	116.538	194.218	0.736879	reverse complement	no effect	stabilizing
TACCTCAT	0.733635	12.6518	46.8555	458.357	663.454	217.443	327.026	-4.58665	-2.77705	0.485808	1.01836	-0.586554	390.575	338.214	-0.207663	conserved	no effect	none
ATCGCGCA	0.733778	3.75477	65.6027	255.555	577.055	124.703	162.933	-5.10758	-1.29945	0.646164	1.8181	-0.383085	302.635	346.889	0.196893	reverse complement	no effect	none
ACCACTAC	0.743911	4.75255	1.45394	190.878	226.771	79.2133	124.34	-4.4455	-5.6746	0.614345	0.861736	-0.643932	148.166	74.3268	-0.995258	reverse complement	no effect	destabilizing
CCGATTGT	0.744759	25.2509	2.56706	130.933	185.434	98.7618	101.36	-1.96322	-4.84278	0.366151	0.86501	-0.0370954	63.5437	76.153	0.261151	pilot screens	no effect	none
CTCCTCCG	0.745107	20.8731	136.593	879.279	1636.23	425.343	765.271	-5.13063	-2.47745	0.200106	1.09533	-0.845841	728.486	767.739	0.0757154	reverse complement	no effect	none
AAAGCGTC	0.74636	9.18666	95.0474	384.879	949.081	189.649	368.972	-5.18267	-1.9456	0.0607322	1.36063	-0.956502	306.577	391.631	0.353245	pilot screens	no effect	none
TGCAACGT	0.748466	3.92221	2.78149	242.851	411.893	74.9515	170.235	-5.12053	-5.50088	0.510025	1.26979	-1.17283	221.764	427.242	0.946026	pilot screens	no effect	stabilizing
GGTACAAC	0.756343	7.69575	51.9849	288.952	389.784	189.834	299.498	-5.1109	-2.5037	-0.05154	0.379018	-0.655037	412.75	383.413	-0.10637	reverse complement	no effect	none
AGCACCTT	0.75679	133.985	190.086	411.258	675.029	684.014	715.92	-2.40901	-1.90759	-0.798266	-0.0847257	-0.0656791	694.172	812.664	0.227366	reverse complement	no effect	none
GTGCCAAA	0.757844	36.2138	62.1696	396.85	531.229	306.94	252.856	-2.7701	-2.00671	0.648217	1.06804	0.278639	355.518	434.182	0.288378	miRNA target	no effect	none
GCCGTTAG	0.761086	0.807093	3.4169	93.5938	43.4477	55.7736	22.872	-3.72358	-2.43421	1.98643	0.896789	1.2499	45.5608	43.9204	-0.0529029	reverse complement	no effect	none
ACTGCCCT	0.763636	3.32649	2.4363	66.0032	258.197	2.31618	138.589	-5.01185	-5.34419	-1.05889	0.892863	-5.39552	142.32	199.422	0.48669	reverse complement	no effect	none
CTGTCTGA	0.764147	31.865	452.648	1641.2	1980.06	1354.32	1244.86	-5.24444	-1.45749	0.398498	0.66914	0.121492	997.572	1319.16	0.403131	pilot screens	no effect	none
GTTGCTTA	0.765083	31.0086	293.881	888.494	1589.53	737.564	771.028	-4.59212	-1.38852	0.20433	1.04279	-0.0639317	704.506	965.335	0.454418	pilot screens	no effect	none
AAATAACC	0.772088	2.60087	2.01006	151.654	288.977	50.4927	135.099	-5.24017	-5.49872	0.165606	1.09128	-1.40222	108.08	144.819	0.422143	reverse complement	no effect	none
AAGTCACC	0.772281	1.45123	47.1291	175.69	177.103	148.977	86.8275	-5.16309	-0.867761	1.00847	1.01997	0.771993	108.072	126.922	0.23194	reverse complement	no effect	none
TAATGTGT	0.772547	61.7043	54.2442	193.309	218.04	298.972	156.256	-1.32648	-1.50922	0.305237	0.47808	0.931714	158.507	175.59	0.14767	pilot screens	no effect	none
CTAACGAC	0.773365	4.77111	107.003	160.098	287.153	213.366	188.422	-5.03662	-0.810535	-0.233669	0.605226	0.178471	255.516	180.521	-0.501247	reverse complement	no effect	destabilizing
ATGATTCT	0.776408	3.25269	25.2053	117.344	317.036	60.4986	102.865	-4.61019	-1.98678	0.188273	1.61448	-0.756084	160.812	158.059	-0.0249123	pilot screens	no effect	none
TGTACGTG	0.776706	2.40699	29.816	229.881	281.092	143.418	144.713	-5.41849	-2.24138	0.664025	0.953039	-0.0128801	183.662	253.569	0.465328	pilot screens	no effect	none
AGCGCTTT	0.777245	15.2441	35.8669	715.711	887.387	380.038	495.536	-4.93391	-3.7515	0.529491	0.839289	-0.381963	352.36	470.706	0.417776	reverse complement	no effect	none
CTAATCAT	0.778478	10.8252	167.05	465.267	749.692	428.4	467.729	-5.30882	-1.47986	-0.00759708	0.679467	-0.126431	415.423	538.002	0.37303	pilot screens	no effect	none
TACGTGCT	0.778975	25.2072	222.695	954.639	2062.6	617.493	882.922	-5.07589	-1.98239	0.112546	1.22317	-0.515162	721.116	942.599	0.386412	pilot screens	no effect	none
ATTTGGTC	0.779739	50.1283	143.321	573.213	763.36	551.713	383.097	-2.90928	-1.41219	0.580116	0.992781	0.525061	358.941	260.052	-0.464942	reverse complement	no effect	none
TGATTGTC	0.782455	1.35546	16.9349	32.7316	117.226	27.9794	76.9003	-5.04755	-2.11886	-1.20753	0.601841	-1.4266	73.2895	170.659	1.21944	reverse complement	no effect	stabilizing
ATTCATAC	0.784472	16.1338	75.2626	578.2	809.483	377.074	695.345	-5.34489	-3.19075	-0.265742	0.218979	-0.881135	874.337	651.683	-0.424019	reverse complement	no effect	none
CGACCTAT	0.785299	2.15936	117.017	78.785	185.319	195.115	76.1325	-4.60963	0.613583	0.0487798	1.27236	1.34629	149.535	156.415	0.064894	reverse complement	no effect	none
ATGCTGGT	0.787228	6.84238	4.84216	322.886	353.284	170.471	239.74	-4.94004	-5.36483	0.428012	0.557428	-0.489514	311.575	263.887	-0.239655	reverse complement	no effect	none
GCTGTGAA	0.790946	2.17365	19.769	46.3936	151.54	38.4485	80.2845	-4.67877	-1.96855	-0.778287	0.908137	-1.04301	43.4577	94.963	1.12775	conserved	no effect	stabilizing
ACGCACAA	0.796515	76.6488	184.974	1541.59	2852.85	992.158	1660.48	-4.41936	-3.15929	-0.107112	0.78044	-0.742372	1732.48	1564.88	-0.146787	miRNA target	no effect	none
CCTTCGAT	0.796605	2.31677	91.5374	8.99148	134.528	125.259	73.4411	-4.48825	0.313937	-2.89733	0.864419	0.762213	173.492	159.246	-0.123618	reverse complement	no effect	none
GTTACTGC	0.800103	7.80026	26.4869	336.467	639.557	175.752	350.113	-5.31825	-3.67512	-0.0571908	0.86739	-0.990214	337.536	310.273	-0.121503	pilot screens	no effect	none
CTTGTATA	0.803051	17.9721	83.3087	695.497	712.461	516.971	460.424	-4.60414	-2.45234	0.594023	0.628741	0.166776	479.155	581.557	0.279429	pilot screens	no effect	none
GACTGGTA	0.803141	17.5916	2.35263	110.685	476.899	40.5794	175.275	-3.2451	-5.71639	-0.658384	1.43888	-2.08388	126.561	95.8761	-0.400595	reverse complement	no effect	none
CCTTTACA	0.803798	66.6715	0.897814	16.3009	66.9863	157.593	41.7862	0.661402	-4.49474	-1.3063	0.668098	1.89011	84.445	162.259	0.942213	reverse complement	no effect	stabilizing
TATGGTGT	0.803822	8.4973	96.4411	380.241	849.453	281.555	305.835	-5.0138	-1.65486	0.313241	1.47077	-0.118934	361.697	342.506	-0.0786538	pilot screens	no effect	none
TGTTGTGA	0.805507	25.2737	36.6594	308.985	505.738	240.79	241.965	-3.20906	-2.68966	0.351452	1.0605	-0.00699289	247.837	310.182	0.323721	pilot screens	no effect	none
CCTGAGTT	0.807485	51.0467	392.268	1838.18	3908.33	1328.47	1875.72	-5.17226	-2.25463	-0.0291495	1.05871	-0.497364	1715.88	2182.87	0.347276	reverse complement	no effect	none
AATTGAAT	0.811164	4.95816	1.49665	99.8579	183.486	52.9941	170.452	-4.84679	-6.10167	-0.765482	0.105705	-1.66693	73.3566	54.969	-0.416311	pilot screens	no effect	none
TTCGGTGT	0.814002	10.9815	17.3923	423.002	483.847	267.102	364.805	-4.93219	-4.3139	0.212997	0.406456	-0.448295	225.734	222.524	-0.0206613	pilot screens	no effect	none
GCCGATAC	0.814956	28.9937	8.03761	309.499	472.05	220.315	279.88	-3.22722	-4.95787	0.144634	0.752037	-0.343856	330.989	361.133	0.125748	reverse complement	no effect	none
TGCAGTGT	0.816136	121.803	545.947	2319.57	4310.04	2056.95	1945.62	-3.98656	-1.8315	0.253506	1.14706	0.0802337	2532.28	2784.61	0.137036	pilot screens	no effect	none
ACCTTCTT	0.816439	76.0291	261.075	1639.28	2506.56	1323.65	1392.55	-4.17722	-2.41071	0.235177	0.847523	-0.0731535	1405.15	1863.28	0.407128	reverse complement	no effect	none
CTCCGCTT	0.816653	104.11	319.059	2456.15	4480.03	1738.52	2325.83	-4.4684	-2.86196	0.0786167	0.945464	-0.419676	2244.83	2527.84	0.171297	pilot screens	no effect	none
AGTGACGA	0.818585	205.353	200.244	437.453	475.87	1028.2	445.782	-1.11446	-1.15063	-0.0271472	0.0940239	1.20388	526.083	779.518	0.567291	reverse complement	no effect	stabilizing
GGCAATTT	0.819696	17.662	277.964	712.068	1408.62	750.071	695.428	-5.2218	-1.31989	0.034067	1.01726	0.108975	759.544	1310.85	0.787301	reverse complement	no effect	stabilizing
TGGCTCGT	0.820246	11.1765	107.605	398.953	725.618	359.563	494.726	-5.34738	-2.19045	-0.309712	0.551653	-0.459291	537.232	625.112	0.218569	pilot screens	no effect	none
TGTCTAAC	0.820682	20.1903	189.436	682.258	1663.15	562.646	856.166	-5.3381	-2.17027	-0.327145	0.957136	-0.604786	908.78	1006.52	0.147367	pilot screens	no effect	none
CCCCCAAT	0.82301	1.74749	1.66662	276.752	426.885	136.099	101.658	-5.22359	-5.2667	1.43595	2.05937	0.417363	133.243	176.138	0.402647	reverse complement	no effect	none
ACTTTTGC	0.823569	85.0937	50.2242	162.067	621.068	302.4	325.854	-1.92467	-2.67375	-1.00319	0.928425	-0.107425	245.904	213.758	-0.202116	reverse complement	no effect	none
GAAATTTG	0.826944	3.96188	111.321	12.6822	295.725	148.235	134.611	-4.77244	-0.271836	-3.3091	1.12966	0.13812	120.708	108.203	-0.157785	reverse complement	no effect	none
GTCTTTTG	0.828227	14.6998	165.433	627.328	1389.07	533.369	594.035	-5.24416	-1.83803	0.0785418	1.22411	-0.155138	866.839	794.676	-0.125397	pilot screens	no effect	none
GCACATAA	0.831614	3.29897	41.5695	9.17894	1.41098	79.4912	49.306	-3.54867	-0.240911	-2.30514	-4.38304	0.678101	36.5853	96.7892	1.40358	reverse complement	no effect	stabilizing
AAATGCAT	0.832218	5.14885	69.7686	271.898	501.534	243.662	231.306	-5.23957	-1.71484	0.232336	1.11319	0.0747635	228.732	238.321	0.059242	pilot screens	no effect	none
GAAGAAAT	0.832357	4.41427	70.1187	134.675	450.082	152.127	232.137	-5.42827	-1.71288	-0.781026	0.952213	-0.606453	195.267	243.708	0.319705	pilot screens	no effect	none
TGTTTGAG	0.835198	2.44005	43.9065	41.293	135.781	85.5133	94.697	-4.79797	-1.09155	-1.17805	0.515317	-0.145553	25.9597	55.1516	1.08713	reverse complement	no effect	stabilizing
CTTGGCTT	0.83942	5.80195	61.6369	149.57	531.86	146.475	155.882	-4.52759	-1.32459	-0.0592479	1.76408	-0.089208	156.697	873.477	2.47879	reverse complement	no effect	stabilizing
GGGACGAT	0.845848	4.28757	1.92552	75.406	336.313	23.9956	186.044	-5.14463	-5.99854	-1.29162	0.850711	-2.90363	175.335	281.419	0.682607	pilot screens	no effect	stabilizing
AAGCACTT	0.847988	98.4792	128.534	926.442	1596.62	920.912	728.916	-2.87526	-2.4944	0.345526	1.13013	0.336898	778.709	1177.91	0.597068	conserved	no effect	stabilizing
TGTACATA	0.849265	98.0546	919.791	3650	6531.47	3559.13	3330.24	-5.07169	-1.85511	0.132234	0.971571	0.0958718	3347.85	4393.68	0.392197	RNA binding protein motif	no effect	none
GGTTATTT	0.850206	5.10704	3.6758	209.472	424.794	118.125	184.863	-4.92763	-5.31289	0.179382	1.19591	-0.641766	179.796	205.631	0.193698	pilot screens	no effect	none
CCTATATC	0.851054	4.81739	37.3776	254.793	368.131	213.181	210.859	-5.18659	-2.46477	0.271872	0.80103	0.0157281	183.599	261.605	0.510831	reverse complement	no effect	stabilizing
GGCGTGTG	0.853312	45.028	130.01	408.871	755.009	529.849	393.176	-3.09825	-1.58916	0.0563307	0.939564	0.429462	445.609	477.372	0.0993327	pilot screens	no effect	none
TGCTTCGT	0.855063	62.4116	0.342567	228.858	326.882	285.724	107.762	-0.778352	-6.34003	1.07957	1.59201	1.39849	170.073	255.67	0.588128	pilot screens	no effect	stabilizing
TAAACCCC	0.856504	4.01136	28.2415	175.676	462.422	129.428	202.603	-5.34441	-2.79967	-0.204657	1.18657	-0.642507	165.192	157.876	-0.0653514	reverse complement	no effect	none
GTGCTTAA	0.857557	2.1472	22.4287	78.3243	237.914	70.9677	97.7007	-4.97092	-2.07479	-0.315298	1.27536	-0.455711	207.609	189.378	-0.132598	pilot screens	no effect	none
GTAGAACC	0.859645	1.45678	0.344322	6.02859	70.4139	0.0926471	33.9101	-3.82881	-4.69869	-2.31234	1.03256	-4.99774	67.3512	34.9719	-0.945506	reverse complement	no effect	destabilizing
ATGAAGCA	0.86129	1.54935	68.8628	149.03	170.855	208.363	44.1947	-4.14795	0.628372	1.73102	1.92697	2.21178	78.0756	100.624	0.366034	reverse complement	no effect	none
TTTGGATT	0.862368	2.20671	37.833	12.5607	131.106	61.1471	92.498	-4.86577	-1.26765	-2.7855	0.498691	-0.589249	37.346	38.4417	0.0417182	pilot screens	no effect	none
GTCGTCTT	0.863034	15.1106	4.64615	69.0386	319.563	59.5721	171.092	-3.4171	-4.92977	-1.29696	0.897427	-1.50646	175.373	176.869	0.0122494	pilot screens	no effect	none
TTTGGACG	0.866984	91.2012	260.974	1023.94	2647.27	1133.54	1474.73	-4.0005	-2.49394	-0.525894	0.843617	-0.37933	1636.19	1163.02	-0.492462	pilot screens	no effect	none
TCGCAATT	0.869045	1.50306	0.897814	100.412	360.043	40.7647	44.182	-4.17398	-4.57334	1.1664	2.99835	-0.113462	41.4623	89.5756	1.11131	reverse complement	no effect	stabilizing
AGTGCCTT	0.869831	10.8567	77.0742	519.21	1158.46	421.266	540.661	-5.51361	-2.79447	-0.058297	1.09799	-0.359237	524.875	878.864	0.743666	conserved	no effect	stabilizing
CATGTCCT	0.870779	5.8832	200.365	215.433	484.515	457.584	156.377	-4.515	0.355588	0.459691	1.62529	1.54296	213.085	334.927	0.652421	pilot screens	no effect	stabilizing
GAAGCAGT	0.872363	19.5637	124.897	682.205	1529.67	611.841	807.267	-5.29666	-2.68259	-0.242514	0.92126	-0.399319	696.336	684.829	-0.0240391	reverse complement	no effect	none
AAACATCT	0.873846	8.41028	88.2032	353.153	811.805	351.318	394.653	-5.39385	-2.14907	-0.159864	1.03867	-0.167357	462.76	415.006	-0.157131	reverse complement	no effect	none
GTCACCTC	0.875265	75.4862	206.168	783.61	2061.02	917.947	1061.88	-3.79664	-2.35911	-0.437936	0.956077	-0.20993	1010.39	1345.64	0.413385	reverse complement	no effect	none
TCGTCGCA	0.880158	8.7076	55.285	326.238	588.886	308.607	291.039	-4.9109	-2.37534	0.16418	1.01428	0.0842805	284.161	305.342	0.103719	pilot screens	no effect	none
GAAGCCAT	0.881894	5.26338	4.44636	239.103	420.809	165.19	264.997	-5.40832	-5.60998	-0.147756	0.665179	-0.678579	240.251	310.273	0.368998	conserved	no effect	none
TCGGGTAT	0.884727	52.4524	132.114	447.471	1357.67	573.578	827.223	-3.95369	-2.63735	-0.885005	0.714102	-0.527516	633.379	1033.36	0.706204	pilot screens	no effect	stabilizing
TAAAGAGT	0.885773	2.88817	23.0658	263.071	239.847	231.062	122.885	-4.99376	-2.36394	1.09193	0.959122	0.905513	73.1031	159.793	1.1282	pilot screens	no effect	stabilizing
GAGGTATT	0.887709	5.7258	141.951	135.458	273.135	336.309	131.936	-4.30489	0.104785	0.0377206	1.04415	1.34333	217.174	232.385	0.0976681	reverse complement	no effect	none
AAATTCGT	0.89031	1.28721	1.83746	86.1442	119	63.8339	36.1828	-4.02297	-3.71196	1.22877	1.69033	0.802112	123.408	72.318	-0.771007	pilot screens	no effect	destabilizing
TGCACTGA	0.896721	193.269	444.789	245.37	803.86	1396.28	642.127	-1.72705	-0.528743	-1.38428	0.323635	1.11945	619.073	820.791	0.406904	miRNA target	no effect	none
GCATGATT	0.897634	16.3517	135.687	803.04	1512.5	790.002	636.078	-5.19832	-2.2206	0.335798	1.24835	0.312212	763.846	906.257	0.246638	pilot screens	no effect	none
AAGTTCGA	0.901485	2.44559	0.344322	20.8087	214.335	4.9103	85.4357	-4.6488	-6.00668	-1.98672	1.31688	-3.87033	77.6508	47.8467	-0.698581	reverse complement	no effect	destabilizing
GAATGGCT	0.903851	32.7651	271.206	690.195	2428.23	913.964	1197.26	-5.14927	-2.13818	-0.79378	1.01955	-0.389158	1217.84	1102.85	-0.143092	pilot screens	no effect	none
TAACACTG	0.907977	6.60114	12.751	220.143	217.548	204.565	287.409	-5.24576	-4.39051	-0.38314	-0.400171	-0.488525	337.577	183.352	-0.880602	reverse complement	no effect	destabilizing
ATCGCTTG	0.908095	219.822	631.573	3441.17	7883.35	3887.47	4088.01	-4.2108	-2.69245	-0.248435	0.947239	-0.0725481	4091.98	3918.87	-0.0623639	reverse complement	no effect	none
ATCCGCCT	0.912266	15.0507	25.0081	241.923	286.571	264.044	115.538	-2.8601	-2.16377	1.0597	1.30312	1.18543	182.869	227.911	0.317663	reverse complement	no effect	none
GGTTTATT	0.921406	5.92523	121.907	78.9675	451.81	267.75	204.511	-4.89121	-0.741649	-1.36173	1.13969	0.387053	359.001	189.652	-0.920634	pilot screens	no effect	destabilizing
GGCCGAAT	0.922063	6.2025	33.5781	324.423	371.7	327.322	233.795	-5.02676	-2.76347	0.470917	0.666613	0.483711	62.8088	128.017	1.0273	reverse complement	no effect	stabilizing
CAGGCCCT	0.922527	87.0889	197.774	713.054	1413.83	1097.96	831.73	-3.24082	-2.06672	-0.221816	0.764712	0.400219	820.102	681.268	-0.26758	reverse complement	no effect	none
AAGTATAT	0.926148	0.846765	33.7428	18.6978	166.016	67.5397	29.7035	-4.05533	0.178308	-0.640367	2.44351	1.15854	138.268	99.1633	-0.479594	pilot screens	no effect	none
CTACGACG	0.927574	7.97986	112.987	305.809	740.907	439.333	344.54	-5.26602	-1.59998	-0.171513	1.10239	0.349742	496.681	687.203	0.468417	reverse complement	no effect	none
TGCAAGTT	0.929526	1.58561	27.6793	54.9583	228.607	86.903	72.801	-4.83507	-1.36363	-0.399288	1.63745	0.252272	104.352	127.652	0.29076	pilot screens	no effect	none
GGCACTTT	0.933437	279.783	3.94172	345.915	1256.74	1000.96	634.387	-1.17818	-7.00648	-0.873052	0.985124	0.657118	624.995	761.53	0.285057	conserved	no effect	none
TAAAGTCT	0.936576	39.115	60.1589	519.27	1035.5	613.139	371.541	-3.21519	-2.60677	0.481863	1.47625	0.721165	448.31	466.871	0.0585256	pilot screens	no effect	none
TCGGTAAT	0.938059	7.69362	103.5	223.722	398.083	384.578	331.337	-5.25655	-1.66915	-0.564506	0.264042	0.214377	232.277	202.253	-0.199688	pilot screens	no effect	none
CCACCTCC	0.943522	2.69877	29.1343	90.2925	266.963	127.482	128.817	-5.13329	-2.107	-0.507907	1.04556	-0.0149055	131.981	104.277	-0.339916	reverse complement	no effect	none
TGGAATAA	0.943891	0.975593	1.2395	49.6034	197.911	38.8191	45.6934	-4.56286	-4.38197	0.116019	2.09083	-0.229755	95.2664	89.1191	-0.0962324	pilot screens	no effect	none
ACGCTTGA	0.944224	26.7166	179.731	872.97	2642.07	1046.63	1144.42	-5.36898	-2.66396	-0.390218	1.20634	-0.128738	1039.95	796.502	-0.384765	reverse complement	no effect	none
ATAGCATC	0.944747	1.03617	29.1326	95.9647	24.8572	141.194	36.0218	-4.18445	-0.297051	1.38908	-0.517807	1.94141	89.3783	88.9365	-0.0071486	reverse complement	no effect	none
ACTCTTTT	0.946956	10.9442	33.4485	316.583	676.709	343.072	371.269	-4.96197	-3.43383	-0.22921	0.864321	-0.113634	324.228	436.19	0.427949	reverse complement	no effect	none
TGTAAATA	0.947179	26.1183	163.98	1262.97	2538.78	1385.26	1040.23	-5.26288	-2.65793	0.279668	1.28641	0.412905	853.05	1092.44	0.356851	RNA binding protein motif	no effect	none
TCACAGTG	0.948407	3.95185	18.3054	369.885	336.76	362.065	117.94	-4.58612	-2.62315	1.64074	1.50577	1.61	93.2148	136.783	0.55326	reverse complement	no effect	stabilizing
TTTGGAAA	0.948871	18.5762	126.34	590.911	1322.64	755.444	604.226	-4.9503	-2.24879	-0.0320941	1.12897	0.321761	763.845	821.978	0.10582	conserved	no effect	none
GTTGCTTC	0.950359	7.52619	5.10632	270.004	241.785	263.674	129.945	-3.94091	-4.42251	1.04936	0.890722	1.01526	88.7793	197.596	1.15426	reverse complement	no effect	stabilizing
CCAATAAC	0.952661	1.61973	34.597	28.077	115.121	89.4045	104.223	-5.32788	-1.56362	-1.8555	0.142181	-0.218982	39.104	126.83	1.69751	reverse complement	no effect	stabilizing
GATACAAT	0.953215	48.5304	46.0254	246.128	922.265	405.702	571.966	-3.53206	-3.60694	-1.21319	0.688295	-0.494478	353.235	440.026	0.316958	reverse complement	no effect	none
AACAGTCT	0.958455	28.6872	226.843	1373.99	2761.03	1662.27	1285.87	-5.43788	-2.49775	0.0955556	1.10186	0.370157	1361.22	1281.27	-0.0873261	reverse complement	no effect	none
TTGCCTAC	0.962623	1.43694	75.7079	95.2425	144.592	230.506	47.7622	-4.32262	0.653612	0.980912	1.5781	2.24721	24.2185	58.8953	1.28204	pilot screens	no effect	stabilizing
TAATAAAG	0.962966	3.8386	53.8108	67.0132	398.075	160.835	131.705	-4.77749	-1.27569	-0.96434	1.58843	0.2863	216.621	130.574	-0.730306	conserved	no effect	destabilizing
CTGGTGTA	0.964677	8.20339	31.2076	357.95	593.924	395.974	267.633	-4.86733	-3.06016	0.418144	1.14707	0.563405	212.778	254.026	0.255626	pilot screens	no effect	none
GTTGCTAA	0.967426	51.1811	104.019	677.524	1181.74	942.777	708.061	-3.76431	-2.75525	-0.0635105	0.738155	0.412536	861.645	1184.85	0.459533	reverse complement	no effect	none
CAATGGTT	0.968012	1.28828	0.172599	10.2581	60.982	11.7662	63.9007	-4.8259	-5.79045	-2.52727	-0.066384	-2.34591	59.8741	26.3887	-1.18201	pilot screens	no effect	destabilizing
CGCGTAAA	0.968085	4.89226	4.18921	317.961	574.544	302.585	212.703	-5.18065	-5.36395	0.577769	1.42932	0.506493	205.788	320.591	0.639579	reverse complement	no effect	stabilizing
AATCTACA	0.969683	0.461348	23.0147	116.208	52.7157	153.146	25.9793	-4.20648	-0.167937	2.11915	0.993487	2.51437	33.3397	29.1281	-0.194831	reverse complement	no effect	none
GTTGGTCT	0.972093	7.51638	102.908	347.833	409.962	536.983	243.772	-4.84506	-1.23614	0.511096	0.747565	1.13612	274.015	496.455	0.857408	reverse complement	no effect	stabilizing
AGACTGTT	0.973991	4.43859	8.15785	168.079	184.51	183.441	190.044	-5.13453	-4.38275	-0.176209	-0.0424055	-0.0507443	83.0357	82.0882	-0.0165568	pilot screens	no effect	none
CGCACAAT	0.975243	1.7893	10.6722	17.3973	183.365	37.8927	51.3172	-4.22931	-2.16422	-1.50779	1.81721	-0.427789	33.4465	51.8644	0.632889	pilot screens	no effect	stabilizing
AGCGCTAT	0.980643	1.7155	20.6539	67.0182	157.121	106.637	72.7154	-4.76268	-1.76734	-0.116045	1.10099	0.546133	94.1053	56.8865	-0.72619	reverse complement	no effect	destabilizing
TCCTTGCT	0.981025	24.6261	104.379	88.5606	75.7786	358.822	148.256	-2.5421	-0.502201	-0.736852	-0.959011	1.2695	217.05	228.642	0.0750586	reverse complement	no effect	none
TCGATTTG	0.981419	0.99543	0.0427113	22.7256	69.5178	23.625	34.0922	-4.13638	-5.07274	-0.564708	1.00684	-0.511026	32.0839	61.3607	0.935463	pilot screens	no effect	stabilizing
ATCACTTC	0.983408	23.6251	11.7923	50.058	160.986	138.137	118.616	-2.28021	-3.22507	-1.22821	0.437454	0.218088	88.3773	106.742	0.27238	reverse complement	no effect	none
AATTGTAA	0.987342	1.31473	0.812391	28.9062	39.0928	33.1677	50.4474	-4.47419	-4.82713	-0.782655	-0.359757	-0.590468	103.333	31.6848	-1.70544	RNA binding protein motif	no effect	destabilizing
GAGACGTT	0.99113	5.20835	1.84097	120.26	380.513	133.875	175.319	-4.82783	-5.95566	-0.540085	1.11354	-0.386565	146.173	295.481	1.01539	pilot screens	no effect	stabilizing
TTGGTGCT	0.995673	5.04647	40.0763	268.733	443.493	359.193	237.019	-5.29884	-2.5347	0.180452	0.901083	0.597692	238.594	491.707	1.04324	conserved	no effect	stabilizing
GATCGGTT	0.999728	3.00719	10.3451	47.1092	263.574	76.7118	113.877	-4.84136	-3.33995	-1.25571	1.20358	-0.563886	63.2428	141.166	1.15842	pilot screens	no effect	stabilizing
AAAAAGTT	1.00048	11.478	5.35119	415.205	1103.26	461.29	542.857	-5.44576	-6.42006	-0.385933	1.02178	-0.234429	474.174	304.612	-0.638443	pilot screens	activating	destabilizing
AGATTTCT	1.00302	1.7155	40.537	77.5015	293.769	165.468	82.2459	-4.93809	-1.00298	-0.0846593	1.82413	0.999792	139.641	136.875	-0.0288647	reverse complement	activating	none
AAGTCGTC	1.00463	8.93903	5.25875	346.339	845.499	391.063	350.442	-5.14404	-5.81127	-0.0169439	1.26822	0.1578	375.996	807.368	1.10251	reverse complement	activating	stabilizing
TGCATTGT	1.00536	8.41795	25.1622	357.171	312.109	438.869	316.096	-5.07336	-3.59936	0.175729	-0.0182527	0.472157	261.505	413.728	0.661846	pilot screens	activating	stabilizing
CTAATAAC	1.00635	4.55419	20.2486	56.2916	501.828	114.882	199.519	-5.17402	-3.2383	-1.80735	1.32632	-0.79108	192.925	169.198	-0.189322	pilot screens	activating	none
GTTATGTA	1.00858	5.18958	2.05716	236.253	351.602	263.303	196.232	-4.99391	-6.01156	0.26653	0.838145	0.422297	305.263	199.24	-0.61555	not intended	activating	destabilizing
TGTGCCTT	1.00982	13.2234	37.0152	537.978	1590.79	679.752	475.178	-5.06516	-3.64685	0.178725	1.74108	0.515627	501.436	1096.91	1.12931	conserved	activating	stabilizing
TAGCGACG	1.01215	162.593	287.911	803.843	1552.34	1924.93	947.536	-2.53559	-1.71508	-0.236994	0.7116	1.02178	811.237	896.852	0.144747	reverse complement	activating	none
CAAATGTC	1.01253	2.05143	34.8035	88.1711	146.023	169.452	74.0651	-4.62058	-1.06804	0.248434	0.969829	1.18315	116.469	114.96	-0.0188102	pilot screens	activating	none
AGAATCAT	1.01996	0.691489	67.0382	0.179232	130.08	143.14	43.3386	-4.7122	0.617781	-5.23264	1.56381	1.70083	40.0367	100.35	1.32565	reverse complement	activating	stabilizing
ACACTACA	1.02163	1.11871	0.0871769	65.2357	31.3892	72.45	27.7714	-3.76338	-4.72598	1.20297	0.170876	1.35213	43.502	49.4903	0.186065	miRNA target	activating	none
TACCCTAT	1.02476	1.82236	35.9219	5.22426	152.409	89.5897	85.6925	-4.94093	-1.23143	-3.79993	0.823402	0.0634406	79.9619	39.0809	-1.03285	reverse complement	activating	destabilizing
CTGTACAA	1.02633	61.1835	48.2081	700.063	2623.62	1099.35	1192.26	-4.26223	-4.59986	-0.767288	1.1372	-0.116941	1021.77	1451.93	0.506906	reverse complement	activating	stabilizing
GTGCTTTT	1.03031	3.42332	33.7155	129.638	257.3	227.078	147.984	-5.07389	-2.10151	-0.189581	0.79389	0.614368	94.2444	230.742	1.2918	pilot screens	activating	stabilizing
CTATTGCT	1.03051	5.95039	15.4684	289.211	395.658	370.866	165.68	-4.58384	-3.33931	0.800018	1.25081	1.1577	207.295	264.344	0.350731	reverse complement	activating	none
TGAAACTT	1.0309	6.86882	2.67091	20.8953	269.642	57.9044	70.4773	-3.18326	-4.28328	-1.70686	1.92083	-0.279108	91.3769	170.112	0.89658	reverse complement	activating	stabilizing
GGCTTAAT	1.03126	8.92687	46.2446	181.21	576.23	336.402	230.203	-4.54167	-2.29094	-0.343553	1.31999	0.545309	365.944	305.89	-0.25861	reverse complement	activating	none
CTCCCCCT	1.03276	2.83208	30.6248	37.2342	170.514	118.774	121.53	-4.99887	-1.95401	-1.6802	0.485188	-0.0328308	120.223	181.343	0.593007	reverse complement	activating	stabilizing
CGTAGTGT	1.03327	61.0832	79.5132	285.316	626.356	685.403	260.538	-2.07475	-1.69972	0.130587	1.26226	1.39204	346.682	418.75	0.272476	pilot screens	activating	none
GCCAAATT	1.03359	13.8093	35.0247	555.565	1362.86	758.594	499.721	-5.07943	-3.79695	0.152542	1.44562	0.601223	552.084	647.392	0.229752	conserved	activating	none
AGACTCTG	1.0355	2.24958	1.54024	131.111	38.1439	152.497	65.5257	-4.35559	-4.71088	0.989763	-0.765123	1.20623	69.633	82.1795	0.239008	pilot screens	activating	none
TTTGCCCA	1.03824	27.5011	66.7736	154.358	412.931	411.446	241.614	-3.08957	-1.83987	-0.64306	0.770731	0.765544	248.818	337.94	0.441678	reverse complement	activating	none
ACCACAGC	1.04401	1.05152	1.19592	28.7299	41.4744	39.1897	51.0231	-4.66439	-4.56626	-0.807238	-0.292559	-0.372327	63.2172	44.3769	-0.510507	reverse complement	activating	destabilizing
ATGCACTT	1.0461	22.5278	99.0796	831.072	1603.5	1273.34	911.309	-5.27708	-3.18838	-0.132814	0.814533	0.482157	692.185	808.92	0.22484	conserved	activating	none
CCAATACT	1.0463	4.56741	73.704	97.0485	703.021	313.332	223.277	-5.33213	-1.58602	-1.19371	1.65034	0.48701	232.756	339.949	0.546498	reverse complement	activating	stabilizing
GGAGCACC	1.04718	0.719003	64.325	44.0997	146.468	196.227	56.7568	-5.07035	0.177646	-0.356872	1.35234	1.77179	39.3029	30.4977	-0.365934	reverse complement	activating	none
CGGCTGTT	1.04906	8.87845	25.0996	350.701	689.647	505.019	333.831	-5.083	-3.68133	0.0709153	1.04452	0.59576	299.326	504.491	0.753108	pilot screens	activating	stabilizing
GAGTCAAT	1.05025	25.8067	104.256	790.462	2082.42	1292.24	1109.13	-5.37199	-3.39875	-0.488134	0.908229	0.220267	890.395	1327.29	0.575966	pilot screens	activating	stabilizing
TAACCGTT	1.05439	74.4796	196.44	923.562	2505.71	1841.27	1542.81	-4.35426	-2.96701	-0.739649	0.699304	0.254992	1499.4	1923.46	0.35932	pilot screens	activating	none
ATTTTTTT	1.05486	16.169	67.192	512.237	1116.1	834.843	568.878	-5.05278	-3.06298	-0.151028	0.971034	0.552578	638.242	599.089	-0.0913347	RNA binding protein motif	activating	none
ATGGGGGG	1.06195	15.2207	0.389665	11.3587	47.2742	66.5206	41.2845	-1.3823	-4.92732	-1.7746	0.191122	0.675198	22.4182	13.7879	-0.701269	pilot screens	activating	destabilizing
TATGTACA	1.06248	147.532	32.1136	145.062	359.016	740.899	323.846	-1.12898	-3.29426	-1.15317	0.148305	1.19147	277.948	304.247	0.130427	reverse complement	activating	none
GTTTTTAG	1.06327	2.96965	0.392296	65.5262	135.864	94.1295	93.8459	-4.5785	-6.09005	-0.511664	0.529085	0.00430681	83.9719	61.6346	-0.446166	pilot screens	activating	none
GGTTTGCT	1.06387	12.0245	60.0775	217.856	881.723	479.541	428.259	-5.04255	-2.81313	-0.971864	1.04011	0.162813	633.513	781.984	0.303764	pilot screens	activating	none
GATGGACT	1.06429	15.7428	118.044	401.635	1109.62	845.034	639.581	-5.25777	-2.42789	-0.669908	0.793911	0.401336	611.703	780.249	0.351103	pilot screens	activating	none
GAGCGTAT	1.06994	4.10372	36.7797	330.621	761.288	532.999	222.759	-5.45426	-2.56627	0.567588	1.76839	1.25489	339.703	419.481	0.304331	pilot screens	activating	none
TTTCCCTT	1.07091	3.23733	1.71371	49.9644	347.963	98.6692	133.99	-4.99355	-5.63644	-1.40529	1.37022	-0.437636	172.477	250.921	0.540834	reverse complement	activating	stabilizing
AGCACTTT	1.07348	7.48736	49.3975	244.435	430.859	452.766	250.128	-4.88696	-2.317	-0.0330834	0.782139	0.853528	299.673	392.909	0.390807	conserved	activating	none
GAGTTACT	1.07412	1.62528	0.558755	26.0921	35.3273	39.7456	22.432	-3.15794	-3.91001	0.209393	0.632575	0.798167	45.2222	103.09	1.18879	pilot screens	activating	stabilizing
GTAAGCCA	1.085	1.68798	74.4316	62.6666	40.694	253.39	74.8144	-4.81788	-0.00730212	-0.251936	-0.862634	1.7465	177.959	161.437	-0.140577	reverse complement	activating	none
GGTATGTA	1.08743	5.30092	84.6991	308.747	539.836	631.297	165.187	-4.7211	-0.955456	0.898282	1.70238	1.9278	254.554	458.836	0.850003	pilot screens	activating	stabilizing
TGCGTTGT	1.08774	15.4937	4.80384	291.85	1470.29	552.825	622.928	-5.2414	-6.74823	-1.09122	1.23763	-0.171949	594.604	777.144	0.386252	reverse complement	activating	none
GAAAAGGT	1.09058	5.35147	76.2556	98.2395	543.226	365.4	232.723	-5.20156	-1.59709	-1.23581	1.21941	0.648623	227.491	256.309	0.172075	pilot screens	activating	none
CACTGCCA	1.09136	34.0775	184.84	926.071	2297.05	1884.63	1274.21	-5.18404	-2.7786	-0.459981	0.849675	0.564311	1139.85	1569.63	0.46158	miRNA target	activating	none
TGCTACAT	1.09179	23.6962	110.888	847.42	1828.97	1539.61	950.358	-5.26763	-3.08794	-0.16521	0.943758	0.695441	967.966	1133.8	0.228142	reverse complement	activating	none
CACTCAAT	1.09355	9.91782	4.65492	126.503	349.552	233.285	169.251	-3.96291	-4.91201	-0.417128	1.04196	0.460605	183.691	297.216	0.694227	reverse complement	activating	stabilizing
TGCCTTAA	1.0963	16.9492	1.37729	61.2019	93.3253	145.456	98.1593	-2.46583	-5.38236	-0.672789	-0.0721034	0.562646	141.565	103.729	-0.448652	conserved	activating	none
GTGGCTTT	1.09766	2.32999	1.49577	173.793	203.067	244.866	87.2955	-4.72875	-5.14478	0.985237	1.20863	1.47746	119.904	259.048	1.11134	reverse complement	activating	stabilizing
GTTGTTTG	1.10276	17.3474	198.032	358.897	708.658	1046.36	348.492	-4.25161	-0.812257	0.0423264	1.02187	1.58342	409.857	963.235	1.23277	pilot screens	activating	stabilizing
CCGCACCT	1.10535	6.16411	15.1764	232.024	452.721	397.085	177.329	-4.63761	-3.46258	0.385936	1.34726	1.15854	178.785	337.392	0.916204	pilot screens	activating	stabilizing
TCAAATCG	1.1065	2.15275	0	51.3614	125.678	86.0692	47.826	-3.95297	-5.60958	0.100854	1.37544	0.834513	69.62	122.721	0.817814	reverse complement	activating	stabilizing
TCGCCGAT	1.11005	7.09875	30.4186	270.54	467.075	492.141	273.634	-5.08367	-3.12782	-0.016344	0.769227	0.84449	255.127	420.942	0.722406	pilot screens	activating	stabilizing
GTGTGATG	1.11147	22.509	75.0734	604.252	1801.32	1239.06	898.043	-5.2571	-3.56293	-0.570854	1.00339	0.463951	745.044	1434.49	0.94514	pilot screens	activating	stabilizing
AAGGTGCT	1.12143	33.3124	83.4379	1507.32	1916.27	2508.7	1147.89	-5.06537	-3.76621	0.392701	0.738811	1.12727	1184.61	1660.57	0.487264	pilot screens	activating	none
AATATACA	1.12393	5.81495	33.5373	118.145	393.346	309.256	223.326	-5.04075	-2.69937	-0.912873	0.813866	0.467863	226.083	295.846	0.387997	pilot screens	activating	none
TGCCTTGG	1.12528	13.3812	1.46095	29.2285	137.003	108.582	130.111	-3.18853	-5.73543	-2.11681	0.0739041	-0.258775	181.011	76.5182	-1.2422	pilot screens	activating	destabilizing
CTTGCTTG	1.12539	120.634	212.664	680.239	2997.57	2252.9	1541.79	-3.66493	-2.85213	-1.17931	0.958729	0.546878	1745.94	2074.39	0.248689	reverse complement	activating	none
TGTGGTAT	1.12749	12.5131	51.8655	291.051	1742.64	802.046	504.142	-5.22425	-3.25629	-0.790468	1.78734	0.668792	707.157	781.892	0.144939	pilot screens	activating	none
TTATCCCT	1.13094	4.03781	20.7202	207.885	277.09	377.63	197.665	-5.3014	-3.19323	0.0723732	0.485214	0.930448	222.579	236.312	0.0863721	reverse complement	activating	none
GTGCAATT	1.13544	16.1975	81.6427	511.386	1319.01	1138.63	589.778	-5.10234	-2.83766	-0.205384	1.15987	0.947882	663.015	1148.5	0.792642	conserved	activating	stabilizing
TCCTAACT	1.13592	6.81593	4.44548	413.728	825.072	709.399	297.687	-5.25607	-5.77743	0.473532	1.46763	1.25	297.243	368.529	0.310138	pilot screens	activating	none
GCTAAGAT	1.13638	6.20911	0.559632	169.669	384.241	307.866	290.046	-5.33528	-7.5439	-0.770042	0.404517	0.0857369	207.923	408.706	0.975015	pilot screens	activating	stabilizing
GCTTTTGG	1.13667	3.30558	10.4952	94.0201	46.7435	169.174	115.284	-4.7553	-3.33856	-0.291352	-1.28428	0.54935	57.8247	55.7907	-0.0516597	pilot screens	activating	none
CGGCTTTT	1.14042	11.4373	49.7535	244.926	1260.95	696.614	466.985	-5.23372	-3.20488	-0.92824	1.43112	0.575966	333.68	476.002	0.512503	pilot screens	activating	stabilizing
TAAAGTGT	1.14311	13.1451	23.5984	200.36	694.287	490.474	520.203	-5.20347	-4.40521	-1.37207	0.415762	-0.0847314	581.701	642.187	0.142715	pilot screens	activating	none
TTTCCCCT	1.1439	0.820317	0.427113	80.1076	145.837	135.635	29.5155	-4.06728	-4.41837	1.41029	2.2666	2.16272	78.5337	159.52	1.02235	pilot screens	activating	stabilizing
TGACTGAC	1.14442	202.493	380.483	1571.87	6345.76	4871.57	3212.35	-3.98103	-3.07439	-1.03068	0.981943	0.600604	3270.31	3097.16	-0.0784795	pilot screens	activating	none
TTCGCAAT	1.14792	3.21643	1.79738	76.2269	263.341	164.819	149.92	-5.16162	-5.75356	-0.966605	0.808618	0.13583	185.155	194.491	0.0709741	reverse complement	activating	none
TTGCTGCT	1.1531	4.14787	1.66837	58.0517	351.776	162.318	192.809	-5.23452	-6.18253	-1.71458	0.864118	-0.246953	369.53	526.497	0.510734	conserved	activating	stabilizing
GTTGGAGC	1.15415	55.0885	0.130765	21.5671	24.65	239.678	40.3867	0.438538	-5.19379	-0.874943	-0.690206	2.53987	25.324	9.86154	-1.36062	pilot screens	activating	destabilizing
CCAATATT	1.1549	2.18239	14.5132	8.00656	111.965	76.6192	81.6464	-4.69877	-2.41346	-3.1979	0.450856	-0.0905399	66.5508	85.3754	0.359364	reverse complement	activating	none
TGGTGTTT	1.15631	1.61867	19.3517	37.6546	212.421	146.475	59.665	-4.53396	-1.57572	-0.650225	1.81476	1.28153	54.2585	106.103	0.967542	pilot screens	activating	stabilizing
AAACTACT	1.16069	4.51793	1.5847	62.4374	562.978	215.219	151.425	-4.78783	-5.88196	-1.26469	1.88754	0.504394	130.713	216.497	0.727942	reverse complement	activating	stabilizing
GTCGGTCT	1.16182	10.3427	39.074	625.947	859.573	1173.38	480.566	-5.4079	-3.58699	0.380611	0.837564	1.28609	546.693	690.947	0.337845	reverse complement	activating	none
GAGTCTAT	1.16194	1.9996	11.2775	11.751	312.931	113.4	81.7617	-4.78612	-2.75294	-2.69835	1.92342	0.467053	200.2	333.74	0.737286	pilot screens	activating	stabilizing
CGGTACAC	1.16277	12.4089	43.2317	351.808	561.719	756.371	415.613	-4.95745	-3.23556	-0.239825	0.433707	0.862292	441.966	428.52	-0.0445709	reverse complement	activating	none
CTGAGCGT	1.16478	7.11454	2.18266	301.332	796.523	609.989	243.766	-4.91475	-6.26503	0.30473	1.70412	1.31974	331.646	400.488	0.272114	pilot screens	activating	none
GTATTCCC	1.16502	2.74292	0.430621	28.7888	342.749	119.422	129.26	-5.12109	-6.50861	-2.12856	1.39996	-0.113299	159.486	123.634	-0.36735	reverse complement	activating	none
GATAATTT	1.1701	1.31473	2.22449	42.4914	135.309	98.4839	57.0984	-4.64959	-4.17135	-0.417768	1.2303	0.775963	82.9095	33.4197	-1.31084	pilot screens	activating	destabilizing
CACGGACT	1.17046	7.83013	17.9444	40.0799	419.206	219.574	314.537	-5.15923	-4.05797	-2.9413	0.413288	-0.51655	222.325	204.262	-0.122249	reverse complement	activating	none
TCGTATGT	1.17644	36.8415	112.917	927.238	1993.03	2192.03	1430.8	-5.24172	-3.65178	-0.625266	0.477852	0.615093	1672.64	1728.69	0.0475564	pilot screens	activating	none
TATTGTAC	1.18246	3.78677	2.24116	15.1293	69.7936	58.1824	103.758	-4.45187	-5.01441	-2.6993	-0.565371	-0.823823	92.372	78.1618	-0.240992	pilot screens	activating	none
TGAACGTC	1.18246	36.4241	82.5418	796.586	3158.38	2219.18	1493.04	-5.31911	-4.16058	-0.905507	1.08042	0.571455	1587.36	2361.75	0.573225	pilot screens	activating	stabilizing
CGTTGTTC	1.1826	12.0187	85.2596	491.211	1140.53	1239.9	506.351	-5.28432	-2.55623	-0.0437077	1.16992	1.29033	677.212	1219.18	0.848229	pilot screens	activating	stabilizing
CGTAACAC	1.18435	21.2054	54.0429	444.584	1338.5	1175.6	815.151	-5.19985	-3.89021	-0.873139	0.714789	0.527716	610.332	923.698	0.597826	pilot screens	activating	stabilizing
GATATTAT	1.18438	2.4633	0.598835	35.9119	333.602	138.785	92.7446	-4.75852	-5.87364	-1.34465	1.83564	0.576406	104.198	122.63	0.234988	not intended	activating	none
CTGGTGCT	1.18568	4.21399	59.5192	80.372	456.954	397.456	139.595	-4.75301	-1.21608	-0.788941	1.70366	1.50287	137.65	217.319	0.658813	conserved	activating	stabilizing
GCTTTATT	1.18577	2.37521	0.171722	7.36905	151.011	54.9397	81.4164	-4.60988	-6.13623	-3.29979	0.883175	-0.559058	59.0146	37.2547	-0.663649	pilot screens	activating	destabilizing
AATGTTGG	1.18741	1.03169	0.256268	4.31323	139.328	43.1735	65.8568	-5.04033	-5.73386	-3.65342	1.06966	-0.597893	47.0761	88.8452	0.916297	pilot screens	activating	stabilizing
AGATGTTT	1.18759	15.8772	72.1127	124.304	596.365	575.894	196.64	-3.54973	-1.43468	-0.657441	1.59574	1.54543	310.352	450.161	0.536537	pilot screens	activating	stabilizing
TAATAGCT	1.18837	1.69566	7.13278	38.2374	140.597	114.512	76.5775	-4.84693	-3.25382	-0.983408	0.868081	0.57433	52.27	43.0986	-0.278343	reverse complement	activating	none
GCATCATT	1.19011	6.56062	4.31647	241.318	558.72	523.271	227.047	-4.91468	-5.42272	0.0875704	1.29538	1.20098	202.587	375.195	0.889097	reverse complement	activating	stabilizing
GTGGTAAT	1.19702	1.6946	0.429744	55.6028	165.701	131.466	66.0417	-4.63692	-5.55123	-0.244185	1.31413	0.982494	72.1528	105.738	0.551362	not intended	activating	stabilizing
CAATATTT	1.20589	3.12728	1.88017	99.3982	301.294	246.905	103.766	-4.66583	-5.18487	-0.0614318	1.52879	1.24262	91.625	166.368	0.860564	reverse complement	activating	stabilizing
CGGTAACA	1.20615	4.04442	0.214433	107.266	256.208	246.441	129.658	-4.69496	-6.74937	-0.271208	0.977143	0.921291	83.5188	110.668	0.40607	reverse complement	activating	none
CTTTCACT	1.20625	4.75682	36.5122	15.7585	312.247	225.781	220.129	-5.26348	-2.55946	-3.72193	0.502408	0.0364082	159.187	267.083	0.746565	reverse complement	activating	stabilizing
TTGTCCAG	1.21052	3.56644	40.7769	30.8825	204.642	230.599	212.997	-5.55038	-2.35681	-2.74675	-0.0574584	0.114036	217.055	251.743	0.213894	pilot screens	activating	none
GAAAGATT	1.21285	2.07895	0.0435885	73.9864	56.7493	137.952	72.3964	-4.5752	-6.13608	0.0309194	-0.345906	0.9208	35.2889	66.6567	0.917534	pilot screens	activating	stabilizing
CCTGTACC	1.21677	7.62089	74.4333	212.207	536.923	720.239	281.444	-5.03398	-1.90469	-0.40571	0.929435	1.35251	233.517	264.253	0.178389	reverse complement	activating	none
GTTAAACG	1.22014	5.22264	3.55293	181.24	360.199	416.912	208.277	-5.07174	-5.52247	-0.199576	0.78738	0.997786	189.491	313.013	0.724094	pilot screens	activating	stabilizing
CTGTACAG	1.22387	62.9004	59.9753	1072.39	4846.58	3522.16	2563.58	-5.32675	-5.39435	-1.25655	0.918543	0.458149	2509.84	2839.39	0.177989	conserved	activating	none
CTGAGTCT	1.22962	0.663975	0.174354	7.27369	96.1106	43.5441	40.0884	-4.62602	-5.12879	-2.31213	1.2409	0.116506	69.0308	72.4093	0.0689336	pilot screens	activating	none
TTTTGTAC	1.23219	51.4134	188.864	1182.73	3359.78	3679.57	2110.62	-5.33227	-3.47531	-0.835011	0.670442	0.801577	2147.94	2555.42	0.250608	conserved	activating	none
CTGTAATC	1.23255	3.65133	1.62654	132.807	352.443	340.2	127.154	-4.7841	-5.60858	0.0622669	1.4636	1.41273	168.287	135.961	-0.307728	pilot screens	activating	none
CAATCGGT	1.23679	12.4129	3.2522	120.747	683.22	469.813	466.779	-5.12413	-6.78148	-1.94194	0.548634	0.00932843	461.859	517.548	0.16424	pilot screens	activating	none
TTTACGCG	1.23911	1.45123	0.559632	16.9805	93.4781	64.853	63.5393	-4.7186	-5.3709	-1.84374	0.549803	0.029071	63.596	52.047	-0.28912	pilot screens	activating	none
TACTTATT	1.2407	5.4594	1.88368	158.187	463.989	434.422	204.585	-4.99219	-6.15568	-0.36901	1.17746	1.08268	190.725	247.269	0.374591	pilot screens	activating	none
GGAATGTT	1.24164	15.0458	3.85805	292.931	754.558	795.746	545.573	-5.09015	-6.81389	-0.894936	0.467129	0.543705	541.673	712.314	0.395091	reverse complement	activating	none
TAAAAAGT	1.24242	4.81419	17.2571	20.4027	184.464	164.171	146.911	-4.66901	-3.0182	-2.78886	0.326411	0.159227	55.8423	79.1662	0.503528	not intended	activating	stabilizing
TATGGCTT	1.24382	45.9254	188.006	1162.77	3195.29	3697.73	1834.09	-5.28934	-3.27934	-0.657037	0.800553	1.01118	1905.04	2666.82	0.485296	reverse complement	activating	none
TGACCTCT	1.25033	1.67156	0.257145	38.5281	148.674	121.924	51.9394	-4.30859	-5.39612	-0.421465	1.49941	1.21535	112.186	78.1618	-0.521359	reverse complement	activating	destabilizing
AACTACTG	1.25285	13.1289	4.61983	151.746	539.912	508.262	402.302	-4.83514	-6.16519	-1.40073	0.423535	0.336548	365.919	219.237	-0.739034	conserved	activating	destabilizing
TCTGCACT	1.25313	0.997561	0.984991	15.1843	193.002	98.2059	55.9295	-4.83287	-4.84197	-1.81458	1.76882	0.80125	122.014	82.2708	-0.568592	conserved	activating	destabilizing
GAGCTGAT	1.25623	5.59271	2.39797	133.427	409.775	398.29	204.001	-4.95862	-5.91482	-0.608815	1.00271	0.961803	252.079	368.073	0.546113	pilot screens	activating	stabilizing
AAAGAGTT	1.26068	5.95594	0.6433	93.7422	499.463	364.196	265.647	-5.26054	-7.34219	-1.49285	0.908332	0.453739	327.426	250.1	-0.388665	pilot screens	activating	none
AATGGCTT	1.26145	10.335	6.37363	324.194	808.13	904.977	426.84	-5.23821	-5.85855	-0.395773	0.919299	1.0824	372.862	556.355	0.577366	pilot screens	activating	stabilizing
GCTCTGTT	1.2628	0.610012	0.772311	8.68766	187.813	86.903	34.2604	-4.4529	-4.31434	-1.86383	2.42083	1.31786	71.2777	60.9041	-0.226911	pilot screens	activating	none
TTCCCACC	1.2635	3.41351	31.1836	10.2524	87.9105	160.002	98.5915	-4.49602	-1.6297	-3.14579	-0.16367	0.69298	56.095	81.0838	0.531541	reverse complement	activating	stabilizing
TGTTCGAC	1.26434	29.2578	53.8716	1079.59	1980.04	2862.52	1069.95	-5.14544	-4.28669	0.0129239	0.887367	1.4189	959.281	1094.17	0.189817	reverse complement	activating	none
CAGCCATT	1.26655	1.94457	0.0854225	146.302	139.886	312.406	53.2591	-4.20373	-5.64354	1.44084	1.3766	2.5301	95.8325	148.106	0.62804	reverse complement	activating	stabilizing
TGCCAAAC	1.26976	6.94689	1.84097	171.821	384.135	477.503	259.465	-5.03455	-6.51856	-0.591805	0.564277	0.877441	261.901	305.251	0.220976	conserved	activating	none
TAGTTGTT	1.27022	1.06475	1.15496	67.1228	164.564	186.128	57.6858	-4.82897	-4.76728	0.215125	1.49631	1.67294	92.8209	94.5977	0.0273552	pilot screens	activating	none
CACTACTG	1.27034	4.51238	77.5761	183.355	209.253	658.35	137.832	-4.65452	-0.82118	0.409146	0.598784	2.2477	147.902	297.307	1.00731	reverse complement	activating	stabilizing
ATTCAATT	1.27184	11.1831	49.9223	213.557	965.736	939.534	457.555	-5.23415	-3.17073	-1.09573	1.07603	1.03638	371.371	462.397	0.316271	reverse complement	activating	none
GTCTGCAA	1.27195	0.78619	0.0435885	81.1715	34.4052	158.334	37.5231	-4.43077	-5.2061	1.09291	-0.121764	2.04826	62.582	103.364	0.723908	pilot screens	activating	stabilizing
GTGCCTTC	1.27302	2.83869	2.18178	45.714	304.517	214.015	128.878	-5.0804	-5.35118	-1.47523	1.23409	0.727276	71.8481	214.215	1.57603	conserved	activating	stabilizing
GCAAAAGT	1.27611	0.58911	0.0435885	51.0552	77.0639	122.202	24.8107	-4.02168	-4.62835	1.01207	1.59668	2.25498	64.8978	28.5802	-1.18315	pilot screens	activating	destabilizing
AGATGCCT	1.27724	4.88671	37.5016	129.058	448.482	540.411	229.826	-5.2932	-2.58382	-0.827651	0.961454	1.22991	212.285	404.414	0.929829	pilot screens	activating	stabilizing
CCTTAATT	1.28531	59.3756	380.19	518.306	1389.97	2975.64	679.902	-3.49541	-0.836938	-0.390863	1.03057	2.12816	819.55	733.68	-0.159681	pilot screens	activating	none
CAAACCTT	1.28987	3.71958	3.42129	125.187	238.666	353.078	165.7	-5.14245	-5.23664	-0.401684	0.523773	1.08682	204.67	239.508	0.226775	reverse complement	activating	none
GTGCAAAA	1.29058	7.88068	1.76257	279.72	521.478	764.709	274.536	-4.95543	-6.64009	0.0268868	0.923129	1.47455	309.91	486.046	0.649242	pilot screens	activating	stabilizing
TTGCCTTT	1.29132	6.64743	1.45745	58.9623	404.394	309.256	309.596	-5.34392	-6.98173	-2.37291	0.384288	-0.00157812	171.665	227.637	0.407138	pilot screens	activating	none
TAAGCATT	1.29253	1.19464	0.8159	7.58958	254.267	127.204	61.1402	-4.82347	-5.09677	-2.85487	2.03841	1.04485	77.4022	127.47	0.719706	pilot screens	activating	stabilizing
TATTTGTT	1.30076	5.49566	37.2845	202.191	807.543	872.087	275.792	-5.41318	-2.85397	-0.445967	1.54652	1.65733	546.606	475.363	-0.201472	reverse complement	activating	none
GAGCCAAT	1.30098	2.18794	0.129888	18.4992	48.2484	65.9647	88.6066	-4.81291	-6.30935	-2.20019	-0.86353	-0.420204	101.441	122.265	0.269372	pilot screens	activating	none
CACTGCCT	1.30106	5.09936	1.62478	61.9505	307.268	277.107	200.904	-5.04887	-6.26533	-1.68138	0.610513	0.461971	205.149	364.694	0.830015	conserved	activating	stabilizing
TAATAAAA	1.3012	9.83763	2.95234	189.682	749.348	732.375	410.026	-5.24511	-6.70038	-1.10807	0.86833	0.835321	372.281	228.276	-0.705609	pilot screens	activating	destabilizing
CTATTTAT	1.30267	38.1936	7.67251	300.11	3804.6	2418.18	1567.8	-5.3229	-7.49899	-2.38129	1.27847	0.624862	1734.87	1221.19	-0.50654	conserved	activating	destabilizing
GTGTGTGT	1.30414	3.24842	1.02595	44.2779	262.456	216.516	81.3837	-4.27736	-5.34569	-0.86355	1.67713	1.40069	63.3842	77.5227	0.290494	RNA binding protein motif	activating	none
TAAGCACT	1.30434	5.95274	0.987622	113.609	441.628	437.758	242.921	-5.13269	-6.93922	-1.08969	0.859683	0.847013	369.216	327.257	-0.17404	reverse complement	activating	none
ATTGTTGG	1.30615	5.93077	0.344322	2.47208	219.714	131.003	197.74	-4.84172	-7.20786	-5.83894	0.151298	-0.59031	122.587	144.271	0.234973	pilot screens	activating	none
GACCGTTC	1.30724	42.2495	37.167	906.94	2180.81	3004.08	1436.16	-5.05439	-5.23474	-0.662547	0.602313	1.06419	1221.69	1675.27	0.455516	pilot screens	activating	none
GGGGCAAT	1.30819	2.25065	1.66837	54.2905	253.243	231.803	86.1346	-4.74445	-5.02921	-0.656213	1.54489	1.41779	56.0907	175.59	1.64638	pilot screens	activating	stabilizing
AGTTTATT	1.30924	8.08885	1.67539	217.691	532.231	695.224	361.677	-5.31845	-7.08279	-0.729794	0.556074	0.940865	283.353	304.977	0.106102	reverse complement	activating	none
GGCTGTTT	1.31088	1.37423	2.4477	48.9208	135.889	169.174	48.7736	-4.38985	-3.85168	0.0042601	1.45956	1.77355	49.9844	109.755	1.13474	pilot screens	activating	stabilizing
TGTTTACA	1.31566	11.1765	3.34814	110.622	738.688	618.883	403.49	-5.05394	-6.53956	-1.85749	0.870811	0.61589	362.34	503.03	0.473302	miRNA target	activating	none
TATTTATT	1.3178	190.388	536.334	2444.88	9954.93	12108.5	5059.76	-4.72478	-3.23546	-1.049	0.976201	1.25871	5738.55	5106.18	-0.168441	conserved	activating	none
GATGTAAA	1.32002	5.24461	0.772311	137.136	450.755	506.594	235.349	-5.24217	-7.05915	-0.774835	0.934618	1.10275	194.989	304.703	0.644015	reverse complement	activating	stabilizing
CTTTGGTT	1.3204	11.1159	54.2677	90.1804	849.639	815.387	396.001	-5.03417	-2.84463	-2.12235	1.0994	1.04011	578.808	744.181	0.36257	reverse complement	activating	none
TGTGATAA	1.32126	5.89088	4.6643	119.35	474.486	501.684	256.002	-5.22095	-5.50374	-1.09454	0.887623	0.967873	213.255	261.057	0.291784	pilot screens	activating	none
CAAAACCT	1.32212	3.4487	22.596	77.3245	375.364	423.49	120.068	-4.76629	-2.3592	-0.628283	1.63631	1.80991	201.585	173.673	-0.215021	reverse complement	activating	none
TCAAGCGT	1.3238	2.32551	0.302488	13.0248	268.196	166.394	112.712	-5.09566	-6.44797	-3.01933	1.24327	0.557865	88.2137	196.866	1.15814	pilot screens	activating	stabilizing
GCTTCTAT	1.32465	2.62284	1.0277	12.7786	261.511	167.228	161.713	-5.48907	-6.32634	-3.56183	0.690043	0.0480857	109.022	112.221	0.0417204	pilot screens	activating	none
AGAACAAT	1.32785	13.3525	32.6191	463.14	1185.75	1672.37	514.637	-5.16699	-3.939	-0.151798	1.20259	1.69833	526.245	676.429	0.362202	pilot screens	activating	none
GTAGTGGT	1.33166	27.6958	42.2505	361.945	1640.77	1820.89	941.418	-5.03745	-4.44558	-1.37662	0.800813	0.950994	920.737	1286.75	0.482869	pilot screens	activating	none
GTGTACGA	1.3325	3.66455	1.11137	167.566	297.97	505.112	133.379	-4.84842	-5.99198	0.327013	1.15369	1.91315	235.002	213.758	-0.136693	pilot screens	activating	none
GCAGTATT	1.33424	9.46202	128.333	109.991	506.101	971.868	376.895	-5.17475	-1.54689	-1.76754	0.424288	1.36426	351.334	430.164	0.292045	pilot screens	activating	none
AACCCACT	1.33482	2.1681	0.685135	38.5304	339.992	261.728	98.1704	-4.96822	-5.87897	-1.32695	1.78175	1.40559	67.1442	101.994	0.603149	reverse complement	activating	stabilizing
CTACATAC	1.3358	3.19872	1.4984	89.8112	100.089	252.556	125.453	-4.9125	-5.66145	-0.477653	-0.322972	1.00371	211.037	287.628	0.446708	reverse complement	activating	none
CAGCGATT	1.33583	9.23849	1.75906	43.6844	348.322	316.575	375.282	-5.19974	-7.0915	-3.07397	-0.107256	-0.244716	225.951	278.223	0.300232	pilot screens	activating	none
TAGCACCT	1.33808	5.24248	3.03689	186.166	83.2257	456.009	181.147	-4.86684	-5.49571	0.0392166	-1.11277	1.32712	128.239	124.274	-0.0453104	reverse complement	activating	none
GTTCACTT	1.33856	2.64268	0.556124	19.2449	377.468	247.46	143.062	-5.30555	-6.53259	-2.83106	1.39348	0.786326	132.876	189.104	0.509104	reverse complement	activating	stabilizing
AGACCGAT	1.34098	2.41253	2.35614	37.6943	293.435	249.128	110.306	-5.02754	-5.05159	-1.52434	1.40342	1.16813	64.2572	147.375	1.19756	reverse complement	activating	stabilizing
TTTCAATT	1.3451	5.238	0.861243	51.6817	438.526	367.068	239.586	-5.26933	-7.01414	-2.19118	0.869395	0.613417	198.087	183.078	-0.113679	pilot screens	activating	none
GTATCGGC	1.3496	2.75273	0.258022	49.9883	321.682	291.746	107.485	-4.85342	-6.4302	-1.08926	1.57261	1.43215	146.2	196.226	0.424579	pilot screens	activating	none
TAAGTGTT	1.35104	6.294	26.6071	123.71	866.655	855.225	276.381	-5.24901	-3.32876	-1.15329	1.64525	1.62612	571.738	462.579	-0.305654	pilot screens	activating	none
ATTTGTTT	1.35422	13.894	21.3002	174.429	1485.82	1330.6	623.71	-5.39039	-4.80806	-1.8323	1.25097	1.0919	623.568	830.835	0.414016	RNA binding protein motif	activating	none
GGGCTAAT	1.35446	33.1376	22.8593	50.9214	91.5021	412.65	116.318	-1.781	-2.29781	-1.17603	-0.342872	1.81798	119.425	110.942	-0.106296	pilot screens	activating	none
CTACGCTT	1.35633	4.94409	0.516044	42.7859	320.519	295.266	152.029	-4.68621	-6.65735	-1.80527	1.0711	0.953087	98.3432	171.207	0.799847	pilot screens	activating	stabilizing
CCGGTGCT	1.35702	4.02033	0.900445	90.4104	124.515	284.241	145.401	-4.86601	-6.26745	-0.6795	-0.222066	0.962253	78.8888	142.718	0.855279	pilot screens	activating	stabilizing
GTTATGTG	1.35716	5.60017	31.9951	87.5503	440.387	576.08	250.562	-5.25227	-2.93059	-1.50634	0.811131	1.19786	303.092	221.063	-0.4553	pilot screens	activating	none
TGTCTGTA	1.36095	41.6606	0.987622	90.0397	313.284	591.459	218.854	-2.36557	-6.78936	-1.27198	0.515521	1.43017	172.509	297.49	0.786166	pilot screens	activating	stabilizing
TGCTTTAT	1.36284	14.1348	66.4113	242.385	1126.24	1480.69	544.39	-5.17135	-3.01623	-1.16405	1.04743	1.44188	659.475	1106.68	0.746853	pilot screens	activating	stabilizing
CTCAGTCT	1.36358	47.9039	22.2169	163.855	1490.13	1538.03	674.686	-3.78833	-4.86311	-2.03515	1.14198	1.1876	533.145	777.966	0.54518	reverse complement	activating	stabilizing
GTCCGCTT	1.36519	109.279	0.985868	133.459	588.113	1208.3	388.02	-1.81869	-7.61393	-1.53268	0.598701	1.63626	450.672	874.025	0.955595	pilot screens	activating	stabilizing
GGTCGTTC	1.36867	10.8019	3.68457	332.084	465.666	1063.31	471.9	-5.32444	-6.65748	-0.50565	-0.0191454	1.17031	304.421	806.637	1.40585	reverse complement	activating	stabilizing
CCCATTAT	1.37319	4.46951	58.1344	70.0424	267.091	556.624	163.579	-4.91122	-1.47671	-1.21203	0.703944	1.76051	233.67	256.765	0.135979	reverse complement	activating	none
GAGTGTAT	1.37392	31.6464	10.7076	820.075	2795.26	3680.22	1292.37	-5.30807	-6.78754	-0.655551	1.11236	1.50905	1145.1	1604.87	0.486991	pilot screens	activating	none
TAAAACTT	1.37618	2.74847	25.8839	38.1117	383.137	428.585	132.655	-5.15607	-2.3137	-1.77284	1.5231	1.68443	175.869	130.391	-0.431652	pilot screens	activating	none
TTGTACAG	1.38323	79.1999	79.8844	1231.04	5818.58	7119.37	3033.4	-5.24167	-5.22941	-1.30036	0.939504	1.23054	3174.17	3599.64	0.181475	conserved	activating	none
GTAAACCG	1.39059	61.2068	19.5673	967.697	3591.69	4927.53	2500.42	-5.32953	-6.92625	-1.36863	0.522318	0.978409	2442.91	2923.12	0.258909	pilot screens	activating	none
TCGGTGCT	1.391	4.31637	0.430621	12.3406	395.684	307.959	195.244	-5.20606	-7.09986	-3.87875	1.01534	0.654767	85.2205	300.777	1.81942	pilot screens	activating	stabilizing
AATATGAC	1.39226	11.9769	3.16853	191.687	589.24	898.77	542.262	-5.38763	-7.02597	-1.49538	0.119656	0.727909	375.517	287.72	-0.384215	not intended	activating	none
GCAAAATT	1.39235	16.4279	14.8485	122.176	1081.39	1128.35	568.336	-5.02981	-5.16686	-2.20856	0.926867	0.988138	367.328	599.91	0.707677	reverse complement	activating	stabilizing
TCGTCACT	1.39408	11.5397	1.84448	141.148	435.403	679.844	401.999	-5.0062	-7.14647	-1.50339	0.114884	0.756548	427.034	448.7	0.0713991	pilot screens	activating	none
CATCATCT	1.39763	12.4494	3.68457	198.611	822.44	1088.6	437.836	-5.02807	-6.54962	-1.13649	0.907982	1.31205	393.36	461.21	0.229571	pilot screens	activating	none
CATTACCT	1.40132	17.1898	4.58589	165.959	1223.46	1324.67	556.957	-4.93895	-6.64222	-1.74066	1.13392	1.24849	797.549	876.216	0.135713	reverse complement	activating	none
GAGCAATC	1.40159	1.18803	0.686012	18.7462	74.2022	103.209	57.4907	-4.7405	-5.11652	-1.56663	0.362569	0.8332	37.1922	47.6641	0.357902	pilot screens	activating	none
TCACAGCT	1.40249	0.305006	1.32756	51.1641	49.8443	160.743	32.078	-4.66374	-3.82898	0.657188	0.620217	2.28976	66.1055	161.802	1.29139	reverse complement	activating	stabilizing
TGGTGTAT	1.40871	4.03333	1.2003	43.4399	488.859	469.536	177.859	-5.15116	-6.34497	-2.00889	1.45355	1.39548	311.32	307.99	-0.0155124	pilot screens	activating	none
TAATCACT	1.40935	37.2683	82.3732	463.844	1085.94	2410.49	912.409	-4.57704	-3.45361	-0.974515	0.250942	1.40059	794.539	876.855	0.142221	not intended	activating	none
TGCCAAAT	1.41216	3.01487	1.54199	43.2261	527.882	497.793	98.9621	-4.63796	-5.29735	-1.17648	2.40349	2.31899	185.546	282.15	0.604683	conserved	activating	stabilizing
GTTAATAT	1.41325	1.01846	0.0871769	13.4099	96.7569	106.729	53.0039	-4.74173	-5.6344	-1.906	0.856136	0.996279	55.9181	114.96	1.03974	reverse complement	activating	stabilizing
CCTTCTCC	1.41594	0.752064	0.258022	0.288675	70.9586	56.7	26.3615	-3.96502	-4.44292	-4.40819	1.39502	1.07642	33.475	3.56111	-3.23269	reverse complement	activating	destabilizing
GTGATTGA	1.41757	1.84433	3.39639	83.6129	41.5412	258.207	64.7731	-4.53134	-3.90311	0.36338	-0.628635	1.97854	20.7019	42.3681	1.03321	pilot screens	activating	stabilizing
TAACACTT	1.41805	8.78695	4.10554	167.467	1297.7	1408.98	379.35	-5.28032	-6.21912	-1.17486	1.77167	1.89027	518.31	438.199	-0.242229	reverse complement	activating	none
AATTTATT	1.4209	1.25202	0.299856	4.43372	73.0689	72.6353	35.0194	-3.99948	-4.79235	-2.72876	1.04009	1.03162	58.1015	22.9189	-1.34203	RNA binding protein motif	activating	destabilizing
AAGACGTC	1.421	43.266	84.1967	343.233	985.147	2166.37	900.385	-4.34787	-3.40327	-1.38876	0.129659	1.26573	833.766	1352.13	0.697515	pilot screens	activating	stabilizing
GAAGGAAT	1.42189	9.31527	3.64098	231.317	465.814	979.28	373.209	-5.18099	-6.33327	-0.687748	0.319001	1.38935	340.342	429.16	0.334528	reverse complement	activating	none
TTTGTGCT	1.42203	12.4052	1.24564	34.5053	684.064	663.075	467.356	-5.12674	-7.70433	-3.7215	0.548634	0.503742	312.081	484.402	0.634285	pilot screens	activating	stabilizing
CTGATACT	1.42286	7.27279	2.13995	132.31	609.201	824.652	278.774	-5.07974	-6.47738	-1.06948	1.12502	1.56127	304.212	501.478	0.721107	reverse complement	activating	stabilizing
AAAGTGCT	1.42316	44.1024	95.9985	341.35	1871.54	2880.12	1206.45	-4.74262	-3.63786	-1.81842	0.633032	1.25467	1267.43	1454.39	0.198509	reverse complement	activating	none
GTGATACT	1.42362	17.6035	7.31327	221.557	2068.85	2203.06	724.395	-5.28512	-6.44721	-1.70459	1.51269	1.60332	915.903	1442.16	0.654963	reverse complement	activating	stabilizing
TTCTCAGG	1.42383	12.251	27.6547	196.268	537.868	1069.8	473.992	-5.16373	-4.05106	-1.26775	0.182029	1.17271	342.514	315.021	-0.120713	pilot screens	activating	none
CACCTTCT	1.42631	152.396	309.75	1304.92	8480.73	11766.5	5366.6	-5.12894	-4.11045	-2.03921	0.660081	1.13245	4750.22	5480.09	0.206207	pilot screens	activating	none
AAGTGCCT	1.42701	1.43694	0.646809	82.5724	89.5177	283.685	45.7225	-4.26098	-4.82637	0.838908	0.954082	2.60718	55.5053	68.209	0.297337	conserved	activating	none
TTTCTGCT	1.42833	1.40175	23.2358	7.48866	185.715	264.971	55.7285	-4.56192	-1.22693	-2.74046	1.71869	2.22912	91.0311	141.166	0.632962	pilot screens	activating	stabilizing
GCTGTAAT	1.42854	3.34739	2.3143	40.1891	276.449	337.699	135.509	-4.97271	-5.36415	-1.72866	1.02323	1.311	172.752	339.949	0.976617	pilot screens	activating	stabilizing
GTGTACCG	1.43014	9.55672	1.54111	132.239	346.025	657.146	314.751	-4.90255	-6.95718	-1.24477	0.136252	1.05962	316.325	342.323	0.11395	pilot screens	activating	none
CTCTTACT	1.43672	92.8792	3.98969	211.924	1447.89	2247.06	747.653	-2.99542	-7.2292	-1.81396	0.95258	1.58631	739.008	1224.29	0.728285	pilot screens	activating	stabilizing
CTTTCGTC	1.43802	7.39629	23.4227	157.759	323.743	802.88	290.742	-5.1188	-3.5784	-0.87786	0.154603	1.46229	330.14	450.891	0.4497	reverse complement	activating	none
TAAATGCT	1.4396	1.57793	0.173477	0.267682	59.7483	57.9971	38.4222	-3.93472	-5.07015	-4.95874	0.623836	0.581636	67.0721	53.508	-0.325959	pilot screens	activating	none
TGTGTCGT	1.44102	1.07797	0.215311	0.118816	151.118	127.112	33.5995	-4.0575	-4.83135	-4.95071	2.13637	1.88858	43.0482	691.13	4.00493	pilot screens	activating	stabilizing
GACTTACT	1.44131	7.04607	2.69432	172.786	618.129	989.193	319.619	-5.31643	-6.43941	-0.88355	0.949379	1.62685	466.81	646.205	0.469157	pilot screens	activating	none
ATAGCGCT	1.44135	5.00466	0.687766	83.5905	446.099	601.928	196.134	-5.03695	-6.86792	-1.22061	1.18142	1.61281	167.124	338.306	1.01741	pilot screens	activating	stabilizing
GCTGACTT	1.44432	5.58055	3.77087	64.4419	388.694	529.478	152.717	-4.54592	-5.00988	-1.23199	1.34207	1.78702	194.621	333.923	0.778846	pilot screens	activating	stabilizing
CCCTGTTC	1.44562	3.04132	1.24828	52.9209	104.078	246.071	90.2901	-4.49756	-5.34357	-0.759614	0.202926	1.43639	75.6704	85.6493	0.178712	reverse complement	activating	none
ATCGTTGT	1.4504	30.6687	9.48129	251.447	1950.98	2497.21	1000.65	-4.98317	-6.57842	-1.98832	0.962565	1.31852	823.088	979.123	0.250443	pilot screens	activating	none
CCGTTTCT	1.45091	38.8665	7.75705	649.756	2917.34	4391.57	1473.35	-5.20876	-7.39542	-1.17989	0.985068	1.57498	1588.66	1762.84	0.150093	reverse complement	activating	none
GATTTAAT	1.45138	0.853378	0.213556	0.0193185	101.482	89.8677	29.4131	-4.03647	-4.64738	-4.89902	1.7526	1.57907	106.254	91.7671	-0.211463	pilot screens	activating	none
ATGAGTTG	1.46184	0.535147	0.129011	11.7198	47.0537	76.2486	24.4671	-4.05218	-4.4955	-1.00155	0.916015	1.60087	50.4619	48.4859	-0.0576284	not intended	activating	none
AACTTTTT	1.46332	6.44032	1.5847	98.078	292.066	568.39	297.622	-5.32681	-6.85218	-1.59168	-0.0270926	0.931097	115.729	171.938	0.571131	reverse complement	activating	stabilizing
ATTTTGTT	1.46934	7.75846	1.25091	155.225	123.87	595.906	200.331	-4.52275	-6.48292	-0.365946	-0.689139	1.56793	99.1243	160.25	0.693014	pilot screens	activating	stabilizing
CGCTCAAT	1.47267	2.21758	0.726091	47.1928	124.873	261.728	111.456	-5.12724	-6.02571	-1.22247	0.162606	1.22421	112.22	156.598	0.480734	reverse complement	activating	none
TCGCGCTT	1.47272	1.96996	0.129888	23.4333	146.223	210.124	69.2333	-4.56364	-5.9579	-1.5233	1.06777	1.58786	138.929	59.8084	-1.21593	pilot screens	activating	destabilizing
TTGGTACT	1.47607	27.0449	11.5967	537.901	2048.94	3611.48	1083.83	-5.27359	-6.42829	-1.00938	0.918107	1.73551	1057.86	1563.42	0.563553	pilot screens	activating	stabilizing
GTAACTCC	1.47835	25.0329	4.28779	168.757	1983.11	2484.05	995.042	-5.2578	-7.5574	-2.55274	0.994211	1.319	1082.83	1317.79	0.283322	reverse complement	activating	none
TCAGCGAT	1.47893	7.17916	10.9864	29.1069	483.719	627.406	334.825	-5.35961	-4.80823	-3.47954	0.529439	0.903988	371.221	538.002	0.535332	pilot screens	activating	stabilizing
CACTTGAA	1.4802	7.26299	1.24389	78.6521	772.657	992.343	306.079	-5.2158	-7.09646	-1.94682	1.33309	1.69368	522.174	325.613	-0.681371	pilot screens	activating	destabilizing
CATGAACT	1.48236	11.9484	2.87043	137.08	1224.87	1628.09	490.123	-5.24524	-6.98745	-1.83058	1.31965	1.72991	419.232	730.393	0.800924	pilot screens	activating	stabilizing
TGGGTTTT	1.48809	1.15838	0.42799	8.99458	92.0323	123.869	31.4683	-3.91101	-4.50697	-1.69981	1.5187	1.94331	32.4677	57.7996	0.832053	pilot screens	activating	stabilizing
GTTGTACC	1.48893	5.16633	1.11751	34.2191	468.48	588.587	209.039	-5.0901	-6.63214	-2.57622	1.16041	1.48905	226.193	474.267	1.06814	pilot screens	activating	stabilizing
CTAATCCG	1.49146	140.401	405.93	527.618	1182.76	5643.13	1204.69	-3.092	-1.56701	-1.18956	-0.0264775	2.2269	1409.88	800.976	-0.815741	reverse complement	activating	destabilizing
TGTAAAGA	1.49404	289.428	318.791	3094.34	15409.8	27754.4	8931.56	-4.94282	-4.80387	-1.52897	0.786793	1.63562	9454.05	12887.8	0.447007	tested previously	activating	none
GTGCAAGT	1.49843	20.0579	4.72192	365.55	1366.84	2613.76	842.084	-5.32324	-7.20303	-1.20167	0.698147	1.63293	851.647	1436.5	0.754228	pilot screens	activating	stabilizing
CCGCCTAT	1.50059	3.69868	1.16022	142.437	254.724	715.05	176.884	-5.24253	-6.36361	-0.310521	0.523654	2.00913	259.003	314.2	0.278712	reverse complement	activating	none
CTACGTTT	1.50282	2.48079	0.813268	40.1843	225.278	370.866	93.552	-4.76362	-5.70444	-1.19901	1.25892	1.9756	41.3117	170.842	2.04804	reverse complement	activating	stabilizing
GTGCAAAC	1.50857	1.03617	27.0667	15.5198	33.983	228.375	61.6797	-4.94407	-1.15914	-1.92381	-0.841347	1.87164	26.5038	93.2281	1.81456	reverse complement	activating	stabilizing
CTGCAAGT	1.50963	6.66172	2.10075	54.3319	711.641	965.29	334.578	-5.45284	-6.75789	-2.60046	1.08653	1.52581	346.399	554.803	0.679543	pilot screens	activating	stabilizing
TAAGGACT	1.51046	2.97861	0.982359	26.3021	142.262	255.891	122.778	-4.95935	-5.96439	-2.18067	0.210905	1.0534	55.8504	101.263	0.858474	reverse complement	activating	stabilizing
GTTGATTT	1.51052	3.90237	0.6433	93.1312	509.898	850.5	145.73	-4.90354	-6.48042	-0.640414	1.79987	2.53685	220.316	537.545	1.28681	pilot screens	activating	stabilizing
TATTGCTT	1.51147	3.68332	1.11225	82.4087	222.594	520.213	136.699	-4.87785	-6.0266	-0.723251	0.699362	1.92035	300.293	298.312	-0.00955008	reverse complement	activating	none
TTTGCCAT	1.51202	12.0042	36.591	352.265	1027.28	2444.12	595.146	-5.51861	-3.98721	-0.754914	0.78649	2.03617	663.112	847.453	0.353882	pilot screens	activating	none
CGTGGTCT	1.51491	1.51074	0.258899	0.159914	171.069	194.374	45.5331	-4.21207	-5.20802	-5.32617	1.88665	2.06991	135.253	67.1133	-1.01099	pilot screens	activating	destabilizing
CCGATACT	1.51579	11.7082	2.91752	326.856	938.952	2123.56	485.907	-5.25982	-6.95756	-0.570584	0.948941	2.12545	614.599	786.366	0.355556	reverse complement	activating	none
GGTGCTTT	1.51626	60.2643	8.07972	1290.86	3606.1	8374.74	2219.97	-5.18	-7.93433	-0.781745	0.699647	1.91502	2259.26	3388.72	0.584887	conserved	activating	stabilizing
ACTGCCTT	1.51639	22.1678	4.54055	192.35	1097.36	1959.67	861.241	-5.2179	-7.28192	-2.15687	0.349183	1.18519	652.016	942.781	0.532016	conserved	activating	stabilizing
TTATGTAC	1.51796	1.15177	0.601466	0.63117	230.034	260.709	32.5636	-3.9633	-4.38943	-4.36292	2.78313	2.96299	62.1333	40.4506	-0.619207	reverse complement	activating	destabilizing
AAACCACT	1.52177	0.806027	0.598835	24.545	153.006	254.131	38.0985	-4.43622	-4.61202	-0.614073	1.9778	2.70605	97.7159	117.151	0.261709	reverse complement	activating	none
GCTGAATT	1.52221	30.5001	0.648564	3.40868	103.496	352.244	88.205	-1.50177	-5.75784	-4.33871	0.228256	1.98547	72.5041	51.9557	-0.480781	pilot screens	activating	none
CGCGTCAA	1.52371	1.2597	0.0435885	0.832657	156.229	183.997	44.6051	-4.33499	-5.44957	-4.63719	1.7856	2.02024	91.2659	210.745	1.20735	pilot screens	activating	stabilizing
GCTTGTAC	1.52551	7.78939	3.30017	170.707	229.349	878.295	265.77	-4.92369	-5.95506	-0.63565	-0.211778	1.72075	203.61	625.112	1.61831	pilot screens	activating	stabilizing
GTAATAAT	1.5307	17.108	0.344322	7.6326	179.833	358.822	64.987	-1.86555	-5.61723	-2.93431	1.45441	2.44703	40.8559	33.3284	-0.293793	pilot screens	activating	none
CTGTACTA	1.53447	5.45833	36.1826	42.3421	328.352	754.981	203.993	-4.98827	-2.46287	-2.24173	0.68406	1.88278	441.393	367.342	-0.26494	reverse complement	activating	none
CTGTACAT	1.53517	17.0686	5.30409	210.316	881.64	1868.41	616.953	-5.09594	-6.61507	-1.54809	0.514327	1.59702	647.655	988.254	0.609655	conserved	activating	stabilizing
AATAAACT	1.53544	4.5608	0.261531	116.601	170.033	617.493	174.958	-4.9838	-7.12391	-0.581332	-0.0409566	1.81352	130.151	83.8231	-0.634764	conserved	activating	destabilizing
TGCCTACT	1.54178	19.0119	5.28857	205.534	1079.59	2144.32	742.224	-5.21487	-6.88492	-1.84742	0.539949	1.52932	674.557	996.381	0.562758	reverse complement	activating	stabilizing
GATGCTAT	1.54376	8.04491	6.03194	105.682	620.019	1192.65	302.002	-5.06608	-5.42926	-1.50601	1.03531	1.97798	302.491	564.025	0.898869	pilot screens	activating	stabilizing
ACCACACT	1.54683	20.1447	5.57352	172.529	1600.44	2709.09	953.595	-5.49652	-7.18208	-2.45971	0.746408	1.50538	733.545	1039.57	0.50303	reverse complement	activating	stabilizing
AATGTGAA	1.54695	2.15381	0.128134	59.6276	264.575	540.596	101.7	-5.02519	-6.50835	-0.760386	1.37069	2.39878	131.538	185.086	0.492722	miRNA target	activating	none
TATTGTTT	1.55235	16.4025	2.95936	110.888	942.802	1694.89	631.182	-5.18297	-7.31893	-2.49829	0.578144	1.42363	677.582	962.231	0.505987	pilot screens	activating	stabilizing
GTGTTGTT	1.55277	6.72358	0.728723	92.4229	143.391	555.697	141.291	-4.20344	-6.363	-0.607	0.0211313	1.96805	272.838	345.793	0.341863	pilot screens	activating	none
TTTCAAAT	1.5567	2.57442	0.815023	24.9846	137.393	285.631	123.874	-5.12662	-6.10435	-2.26475	0.148298	1.19872	210.947	201.705	-0.0646358	pilot screens	activating	none
TGTTGACA	1.55876	41.9792	2.2002	40.546	573.655	1221	451.381	-3.39583	-7.14323	-3.44476	0.345159	1.43363	521.486	860.145	0.721952	miRNA target	activating	stabilizing
GCAAACCT	1.55969	13.394	1.80528	96.5971	499.837	1096.29	557.871	-5.27897	-7.63823	-2.51761	-0.158174	0.973361	377.118	642.552	0.768799	reverse complement	activating	stabilizing
GAAGCGCT	1.56021	2.9432	18.2425	10.9702	285.141	532.165	135.903	-5.11765	-2.83079	-3.51563	1.06357	1.96143	124.051	152.306	0.29604	pilot screens	activating	none
GTCGGAAT	1.56113	3.48624	0.68338	48.0928	270.287	548.934	145.737	-5.03158	-6.44573	-1.57965	0.886588	1.90602	252.787	369.442	0.547428	pilot screens	activating	stabilizing
ACCGACTT	1.56248	2.08001	0.942279	12.8804	242.512	380.224	86.3689	-4.82611	-5.4913	-2.65407	1.4788	2.12545	72.4382	102.268	0.497529	reverse complement	activating	none
CAACGAAT	1.56321	7.18812	0.433253	6.54998	509.332	741.362	222.18	-4.76853	-7.28277	-4.88559	1.19323	1.73391	238.612	409.893	0.78058	reverse complement	activating	stabilizing
CATCGACT	1.5687	25.4889	3.68369	302.884	1435.45	3227.18	905.092	-5.0962	-7.59587	-1.57613	0.664784	1.83299	907.773	1403.9	0.629037	reverse complement	activating	stabilizing
TTGATGCT	1.56912	9.25043	16.5625	62.9425	487.561	1048.58	330.452	-5.01505	-4.23823	-2.37395	0.559736	1.66294	263.937	474.815	0.84717	pilot screens	activating	stabilizing
GGTGCTAT	1.56916	70.103	73.8073	823.119	3711.03	8921.08	2648.37	-5.21959	-5.14632	-1.68472	0.486559	1.75173	2722.48	4247.4	0.641661	conserved	activating	stabilizing
AATCAGTT	1.57418	3.4278	0.86212	85.2531	252.056	689.016	146.13	-5.05436	-6.304	-0.770441	0.782369	2.22954	154.708	246.63	0.672802	pilot screens	activating	stabilizing
CAAATTCT	1.57583	5.95594	17.346	97.909	284.917	906.089	306.939	-5.46826	-4.06911	-1.63847	-0.107053	1.5586	313.895	454.909	0.535297	pilot screens	activating	stabilizing
GACCAAAT	1.57965	1.92474	0.516921	8.79933	119.854	217.906	86.6257	-4.90497	-5.85214	-3.1606	0.463837	1.32089	72.1007	70.0352	-0.0419327	conserved	activating	none
TCGCACCT	1.57999	1.55254	0.174354	5.88232	55.4012	112.937	82.1824	-5.02627	-6.14634	-3.59531	-0.560553	0.453883	44.2814	48.3946	0.128145	pilot screens	activating	none
GACATGTT	1.58122	43.2778	6.72847	187.168	3485.14	5955.26	1671.23	-5.23904	-7.75737	-3.15168	1.05986	1.83263	1648.93	2095.76	0.345942	pilot screens	activating	none
TCGTAAGT	1.58399	7.63753	2.52523	137.39	466.029	1258.8	274.755	-4.99662	-6.28953	-0.994645	0.760124	2.19173	258.822	659.262	1.34889	pilot screens	activating	stabilizing
CCCTTCAT	1.58599	4.02139	0.686012	36.9467	166.596	416.449	137.006	-4.7805	-6.35497	-1.86269	0.280258	1.59687	196.66	269.275	0.453379	reverse complement	activating	none
GTCATTTT	1.5866	55.0809	5.49774	332.688	3233.26	6376.9	2015.09	-5.16791	-8.27741	-2.59499	0.681874	1.66152	1908.74	3350.09	0.811581	not intended	activating	stabilizing
ATTGCACT	1.58726	52.6562	7.55315	581.238	2800.12	6724.42	1923.17	-5.16435	-7.81356	-1.72455	0.541771	1.80539	1903.15	2460.82	0.370752	reverse complement	activating	none
TGTACAGA	1.58781	8.96654	2.70134	77.7985	624.891	1285.85	367.915	-5.21005	-6.6391	-2.22705	0.762624	1.80248	330.083	643.374	0.96283	conserved	activating	stabilizing
CTTCTTTC	1.59048	8.94307	40.4528	93.6082	223.648	1020.32	204.546	-4.36963	-2.30992	-1.11942	0.128204	2.31291	157.846	388.983	1.30119	reverse complement	activating	stabilizing
GTAACACG	1.59511	15.4446	0.129011	0.246347	165.233	381.799	113.713	-2.80235	-6.66683	-6.52418	0.535173	1.73855	56.7317	46.2031	-0.296164	pilot screens	activating	none
TCGATGTT	1.5981	3.82196	1.28485	41.0609	266.504	602.391	157.877	-5.04214	-6.11967	-1.91736	0.75165	1.92519	136.162	207.092	0.604953	pilot screens	activating	stabilizing
GACCTTTT	1.60333	4.27457	0.171722	18.5692	138.857	326.21	166.148	-4.98593	-7.15636	-3.09447	-0.257182	0.969088	111.238	178.33	0.680896	pilot screens	activating	stabilizing
CTTCCTAT	1.6047	7.34362	0.76968	28.7429	303.245	652.606	189.666	-4.51423	-6.75141	-2.68043	0.67419	1.77738	267.107	150.023	-0.832231	reverse complement	activating	destabilizing
TGCTTGCT	1.60513	3.73387	0.173477	14.6632	108.176	260.616	159.638	-5.08465	-7.09688	-3.35837	-0.557156	0.703635	43.5715	91.2192	1.06595	reverse complement	activating	stabilizing
TTTGTTGT	1.60768	22.4841	6.77382	320.941	930.08	3007.6	638.498	-4.76718	-6.36217	-0.990143	0.541965	2.23408	696.829	1065.32	0.61241	pilot screens	activating	stabilizing
GACGTATT	1.60971	2.61516	0.685135	19.553	280.221	547.174	106.114	-4.88894	-5.99014	-2.38172	1.39256	2.35549	123.488	275.484	1.1576	pilot screens	activating	stabilizing
GTCGGTTT	1.61009	38.0769	28.004	307.315	2340.78	5471.55	1489.47	-5.25331	-5.68337	-2.2733	0.651837	1.87644	1645.69	3271.29	0.991172	reverse complement	activating	stabilizing
TGACCCTT	1.61074	26.0251	82.9863	298.84	1849.58	4936.61	1057	-5.2909	-3.65505	-1.81908	0.806633	2.22247	1555.75	2219.39	0.512553	reverse complement	activating	stabilizing
TGTATGGT	1.61223	48.3403	7.4964	208.523	2159.61	4777.53	1536.15	-4.96135	-7.49919	-2.87508	0.491181	1.63631	1439.78	1530.55	0.0882038	pilot screens	activating	none
AGACGAAT	1.61448	2.25513	0.85598	8.75422	143.77	292.765	84.2932	-4.71164	-5.52218	-3.12833	0.763257	1.78416	41.5427	33.1457	-0.325773	reverse complement	activating	none
GACACACT	1.61866	5.35702	0.647687	40.3492	397.558	871.531	231.646	-5.19365	-7.14155	-2.49221	0.77665	1.90707	262.98	261.331	-0.00907418	reverse complement	activating	none
GTCGAGCT	1.61874	9.26942	1.97437	125.162	605.205	1615.12	306.576	-4.90452	-6.69222	-1.28567	0.97886	2.39352	325.277	582.196	0.839838	pilot screens	activating	stabilizing
CTGTGCCT	1.61909	4.64121	0.258022	60.4784	310.569	807.697	197.048	-5.1337	-7.29855	-1.6877	0.653702	2.02975	193.395	267.905	0.47017	conserved	activating	none
GTGAGTTT	1.62007	256.7	105.742	1296.96	7499.26	20944.8	5451.17	-4.40307	-5.67464	-2.07059	0.460109	1.94176	5240.58	8270.82	0.658305	pilot screens	activating	stabilizing
AACAGCCG	1.62075	2.79582	19.3491	30.4635	129.936	503.259	95.595	-4.66947	-2.24699	-1.61827	0.438839	2.38414	88.0808	75.6051	-0.220343	reverse complement	activating	none
AAAATGAT	1.6233	1.09674	0.258022	5.19392	118.77	231.247	34.9644	-4.10035	-4.83734	-2.53764	1.73562	2.69102	98.4645	113.408	0.203842	pilot screens	activating	none
GTATAAGT	1.62371	7.12861	1.07129	42.1247	413.264	942.87	256.26	-4.98407	-6.95655	-2.57664	0.687326	1.87536	281.241	299.59	0.091183	pilot screens	activating	none
TTGTTTGT	1.62392	11.3537	1.21346	63.1259	714.29	1575.46	468.715	-5.24877	-7.72934	-2.87281	0.606744	1.74684	343.336	688.025	1.00284	pilot screens	activating	stabilizing
ATAAATGT	1.62569	3.53124	33.5389	64.1192	72.3596	668.912	119.507	-4.73307	-1.80283	-0.887962	-0.716059	2.47485	167.072	175.042	0.0672341	pilot screens	activating	none
GGTGCATT	1.62744	106.951	69.1772	236.306	653.214	3661.51	754.491	-2.80704	-3.42834	-1.67067	-0.207653	2.27734	868.962	1190.05	0.453658	pilot screens	activating	none
GCCACACT	1.63019	6.54376	0.774943	41.9133	301.414	768.137	279.935	-5.21881	-7.30632	-2.71074	0.106287	1.453	194.421	237.225	0.28707	reverse complement	activating	none
TCCGCCTT	1.63279	5.17423	1.1532	19.1914	198.286	486.49	197.401	-5.00602	-6.52579	-3.29661	0.00642109	1.29695	157.991	312.008	0.981743	pilot screens	activating	stabilizing
GTTGCACA	1.63387	55.9686	325.839	652.908	1041.25	7615.78	1589.72	-4.80337	-2.28303	-1.28252	-0.609986	2.2595	1411.71	1522.88	0.109353	reverse complement	activating	none
TTGTGTGT	1.63421	14.8299	3.04566	126.353	788.06	2100.12	616.526	-5.28578	-7.25398	-2.27767	0.353635	1.76659	547.815	917.123	0.743427	pilot screens	activating	stabilizing
TACCTCAA	1.63444	50.4744	32.4667	12.4574	28.1336	840.309	215.312	-2.07119	-2.69232	-4.00664	-2.89236	1.95952	170.601	233.298	0.451551	conserved	activating	none
TTGTCACT	1.63582	48.8155	7.47474	381.746	2461.1	6552.93	1830.04	-5.19993	-7.75528	-2.25821	0.427225	1.8397	1396.44	2482	0.829749	pilot screens	activating	stabilizing
CTGCTGCT	1.63912	2.08876	2.19319	15.7326	86.9565	262.562	79.9246	-4.71148	-4.66351	-2.27391	0.120212	1.70349	114.051	118.43	0.0543534	conserved	activating	none
TCGTACAC	1.63996	0.311618	0.128134	5.3348	73.9399	159.816	24.5621	-4.28459	-4.502	-2.01264	1.55173	2.65333	37.6807	17.1664	-1.13424	reverse complement	activating	destabilizing
TCACGCTT	1.64135	4.07087	0.561387	13.9012	308.765	661.222	167.394	-5.05346	-6.75287	-3.49834	0.879337	1.97548	259.194	297.307	0.197923	reverse complement	activating	none
TGCGAATT	1.64245	9.62391	2.26808	35.3894	695.487	1527.01	374.645	-5.14399	-6.84478	-3.36778	0.890724	2.02421	516.78	632.782	0.292159	pilot screens	activating	none
CCACTGCT	1.64656	5.68399	0.559632	18.1751	452.766	975.759	232.037	-5.1237	-7.22321	-3.60325	0.961391	2.06745	239.042	321.322	0.426754	reverse complement	activating	none
GTGGCATT	1.64775	10.2469	39.6518	29.671	297.136	1089.34	331.697	-4.88661	-3.03282	-3.43926	-0.158239	1.7125	233.197	352.185	0.594783	pilot screens	activating	stabilizing
GACAATAT	1.64829	9.86834	2.41025	13.3183	495.107	1095.55	304.029	-4.81074	-6.48292	-4.41302	0.701704	1.84596	379.61	565.76	0.575673	pilot screens	activating	stabilizing
TGTTGCGG	1.6508	8.89381	2.65862	37.5083	491.075	1205.71	337.239	-5.09537	-6.5306	-3.1348	0.540836	1.83496	529.206	513.074	-0.0446614	pilot screens	activating	none
GTGTTATG	1.65393	21.9408	14.4641	238.396	1047.88	3461.94	827.313	-5.17419	-5.74318	-1.79078	0.340607	2.06375	707.251	1203.66	0.767128	not intended	activating	stabilizing
GCTCAATG	1.65865	4.9716	0.686012	11.7512	219.184	538.65	170.185	-4.84129	-6.6658	-3.74685	0.363157	1.65647	175.78	154.041	-0.190459	not intended	activating	none
GTGTCTGT	1.66059	5.47262	1.58383	40.9028	216.205	692.352	163.698	-4.66933	-5.99417	-1.97471	0.399232	2.07376	152.509	264.344	0.793521	pilot screens	activating	stabilizing
GTAAGTGT	1.66131	11.5553	2.70046	61.5571	434.575	1296.6	399.265	-4.99459	-6.75711	-2.67771	0.121966	1.69681	363.997	884.525	1.28098	pilot screens	activating	stabilizing
CCTTCTAT	1.66464	1.96334	0.298979	2.60935	57.8729	151.478	63.9055	-4.45304	-5.64289	-4.16853	-0.140737	1.23219	31.2297	73.2311	1.22954	reverse complement	activating	stabilizing
TGATGCGT	1.67064	5.21049	0.172599	14.0603	167.451	471.759	170.447	-4.78691	-7.19191	-3.50894	-0.0254392	1.46334	238.808	304.977	0.352851	pilot screens	activating	none
ATTGTGCT	1.67193	4.15128	0.172599	13.6179	266.215	662.519	133.398	-4.70544	-6.84066	-3.2007	0.991487	2.30362	93.1518	224.715	1.27044	reverse complement	activating	stabilizing
GTTGGAAT	1.67276	7.97879	1.50016	20.9259	573.114	1387.02	277.208	-4.9535	-6.798	-3.66546	1.04518	2.31879	331.753	432.629	0.383023	pilot screens	activating	none
TGTCTTCT	1.67308	24.1776	3.2244	77.0772	1232.53	3230.05	742.921	-4.88494	-7.46026	-3.25218	0.729577	2.11878	652.138	904.157	0.471396	pilot screens	activating	none
GACGATAT	1.67343	8.51629	1.8044	32.8563	400.226	1104.26	206.731	-4.44818	-6.21088	-2.61722	0.949695	2.4116	479.175	316.848	-0.596763	pilot screens	activating	destabilizing
GCTATAAT	1.67441	11.8929	1.86553	11.9846	313.357	860.228	264.154	-4.36218	-6.53188	-4.35195	0.245577	1.69957	376.906	320.135	-0.235527	pilot screens	activating	none
ATGGCTTT	1.67634	13.5572	1.25354	14.1805	554.171	1395.82	440.081	-4.92124	-7.61271	-4.86075	0.331891	1.66303	377.863	494.903	0.389284	reverse complement	activating	none
GTAATAGG	1.67971	161.271	371.713	678.234	2648.44	14139.8	2393.15	-3.88303	-2.68338	-1.81753	0.146177	2.56228	2655.37	3427.34	0.368178	pilot screens	activating	none
GTGTGCCT	1.68033	7.47671	0.303365	26.6267	271.975	807.419	285.906	-5.08093	-7.78219	-3.37644	-0.071809	1.49453	181.19	290.276	0.679923	pilot screens	activating	stabilizing
TGATTAAT	1.68052	21.0292	6.94729	136.163	1157.32	3482.05	781.589	-5.15076	-6.62165	-2.51236	0.565703	2.15402	829.069	1176.17	0.504535	pilot screens	activating	stabilizing
CAGTGCCT	1.68376	9.9641	1.03384	39.8012	471.561	1356.35	353.047	-5.01308	-7.44359	-3.11726	0.416558	1.93878	280.217	602.193	1.10368	conserved	activating	stabilizing
CGCTTAAT	1.68848	1.58454	0.343444	5.99286	143.236	370.774	75.9791	-4.89649	-5.84046	-3.46051	0.905893	2.27189	89.0858	101.081	0.182242	not intended	activating	none
CCGTGTAT	1.69379	4.38143	0.216188	85.9835	194.487	971.034	116.765	-4.45178	-6.5974	-0.437099	0.731159	3.0451	251.643	400.123	0.669065	pilot screens	activating	stabilizing
ATCACAAA	1.69536	0.466894	0.213556	1.62398	47.607	125.259	23.5187	-4.06305	-4.33657	-3.22405	0.987283	2.36443	49.3763	24.3799	-1.01812	not intended	activating	destabilizing
TGTAATTT	1.69715	4.13145	41.8605	0.0814093	225.289	942.314	134.015	-4.71761	-1.6554	-6.96406	0.745046	2.80462	73.0975	220.88	1.59537	pilot screens	activating	stabilizing
GTGCAAAT	1.70215	4.65998	0.387033	28.1628	314.235	963.159	139.261	-4.63117	-6.65997	-2.26591	1.16832	2.78116	184.163	260.783	0.501869	reverse complement	activating	stabilizing
GATGCGAT	1.70234	9.24617	1.4592	31.2659	686.374	1926.6	397.849	-5.28269	-7.34151	-3.62776	0.785254	2.27289	354.593	553.433	0.642247	pilot screens	activating	stabilizing
GCCTTAAT	1.70373	22.7116	0.602344	20.128	426.782	1418.89	223.657	-3.24406	-7.1314	-3.4105	0.929154	2.65999	279.563	468.514	0.744919	conserved	activating	stabilizing
GTGCTATT	1.70886	1.165	0.215311	3.69731	90.7892	259.597	72.8088	-5.09136	-5.9244	-3.97388	0.314532	1.81996	80.9604	121.991	0.591485	conserved	activating	stabilizing
TGACCTTT	1.71759	1.57686	0.129011	20.4518	108.984	423.305	58.7188	-4.5345	-5.72505	-1.47709	0.881039	2.82884	84.1306	125.369	0.575483	pilot screens	activating	stabilizing
TAGCGTTT	1.71783	1.23986	0.427113	6.77952	33.2065	146.197	55.1228	-4.64711	-5.29742	-2.85083	-0.714315	1.39109	45.1127	60.265	0.417785	pilot screens	activating	none
TTTCGCCT	1.71859	0.610012	0.129888	0.120832	72.0376	194.003	36.7698	-4.55209	-5.06298	-5.07459	0.951408	2.36819	72.4479	67.2046	-0.108385	reverse complement	activating	none
TGTTATGT	1.71922	16.9618	1.46622	25.2603	843.815	2555.02	568.833	-4.98754	-7.85209	-4.43958	0.568097	2.16529	741.413	962.687	0.376789	pilot screens	activating	none
CAAGCTAT	1.71931	13.5956	2.05804	65.4474	593.686	2122.36	505.776	-5.11774	-7.3726	-2.93106	0.23078	2.06693	559.671	668.667	0.25671	pilot screens	activating	none
ATTGTTGT	1.72299	13.6683	1.46359	181.215	607.753	2911.44	452.969	-4.95182	-7.52569	-1.31695	0.423262	2.68156	667.919	1022.68	0.614607	pilot screens	activating	stabilizing
GATACGGT	1.72485	1.67263	27.5479	0.0193185	21.2307	351.503	61.1517	-4.53946	-1.12241	-5.93012	-1.48324	2.50377	37.805	32.7805	-0.205741	reverse complement	activating	none
GAACTGCT	1.72666	3.0667	0	0.038637	176.59	511.505	109.091	-4.7587	-6.78255	-6.72786	0.689854	2.21887	78.0224	97.4284	0.320454	pilot screens	activating	none
CGAATGCT	1.727	39.3292	7.11989	135.016	2050.35	6922.22	1432.37	-5.15144	-7.46373	-3.39756	0.517165	2.27204	1595.07	2201.13	0.464623	pilot screens	activating	none
TGTCAATC	1.72911	25.2633	3.8677	41.4258	1770.21	5415.78	995.224	-5.24535	-7.67709	-4.55346	0.830192	2.44289	1302.84	1847.3	0.503762	pilot screens	activating	stabilizing
TTTATTCT	1.73462	21.4765	36.4929	165.4	739.554	3806.68	771.999	-5.10398	-4.36578	-2.21581	-0.0618623	2.30038	747.075	837.044	0.164051	reverse complement	activating	none
TGTTGACT	1.73528	1.04939	0.171722	2.17325	106.178	325.747	36.0017	-4.17433	-4.98089	-3.54356	1.53435	3.14251	142.533	255.487	0.841949	pilot screens	activating	stabilizing
GTCAAAAT	1.73572	1.99086	0.68338	5.88216	101.332	355.95	72.7731	-4.62446	-5.45366	-3.42216	0.472097	2.27456	128.946	184.995	0.520718	reverse complement	activating	stabilizing
TGTTATTT	1.73921	3.73068	0.556124	15.1488	199.744	726.539	152.545	-5.02047	-6.62456	-3.24917	0.386694	2.24436	161.509	274.023	0.762678	not intended	activating	stabilizing
GTTGGTCC	1.74714	5.64773	0.816777	7.66199	213.888	777.494	149.084	-4.49677	-6.36825	-4.11493	0.517813	2.37491	151.624	119.069	-0.348705	reverse complement	activating	none
GTAGTACT	1.74898	89.7795	8.12681	145.425	4599.92	16168.2	3711.62	-5.35393	-8.66811	-4.6642	0.309484	2.12274	3676.09	4635.11	0.33443	pilot screens	activating	none
TGGTGTCT	1.75081	5.29644	0.733109	0.356448	463.59	1487.08	189.87	-4.92191	-6.78308	-7.13661	1.28337	2.96279	383.69	585.118	0.608785	pilot screens	activating	stabilizing
AAAGCTGT	1.75206	25.705	27.5538	62.3401	1049.47	4318.65	914.634	-5.09959	-5.00302	-3.85358	0.198198	2.23807	1106.02	1283	0.214144	pilot screens	activating	none
GGTGCTGT	1.75245	4.88564	0.562264	1.10779	248.827	844.478	212.39	-5.18015	-7.09371	-6.66162	0.227437	1.98627	360.314	529.693	0.5559	pilot screens	activating	stabilizing
GTGTGTAT	1.75492	6.24004	1.33019	30.66	396.773	1552.3	239.907	-5.05634	-6.69189	-2.92774	0.723468	2.68879	345.577	685.286	0.987698	pilot screens	activating	stabilizing
GCTGCCTT	1.7557	6.96566	4.40715	64.1577	438.602	1974.59	269.458	-5.08547	-5.64439	-2.0534	0.700794	2.86881	340.91	700.717	1.03944	conserved	activating	stabilizing
TGTGCAAT	1.75808	19.4285	2.49129	52.4714	1077.36	4087.59	759.217	-5.21776	-7.76651	-3.82957	0.504358	2.42712	949.621	1759.1	0.889412	conserved	activating	stabilizing
TGTTACCG	1.75976	8.07904	0.863874	18.7863	238.517	1028.29	230.551	-4.67265	-6.95688	-3.54876	0.0487988	2.15225	304.473	494.812	0.700565	pilot screens	activating	stabilizing
GTGTTTGT	1.76072	49.4408	1.37378	36.4967	750.712	3448.05	667.662	-3.72861	-8.13795	-4.15644	0.168904	2.36685	711.334	1619.67	1.1871	RNA binding protein motif	activating	stabilizing
CCTGAATT	1.76158	5.1192	0.346076	3.71956	225.568	832.805	162.791	-4.74237	-6.92695	-5.11706	0.46809	2.34786	230.873	274.662	0.250558	pilot screens	activating	none
TGTAGATT	1.76229	3.57753	14.3623	21.2698	33.7823	489.547	161.547	-5.15014	-3.40339	-2.8677	-2.22443	1.59354	201.172	281.967	0.487099	pilot screens	activating	none
CATGGCTT	1.76503	41.0579	3.66116	167.907	1343.17	6335.49	1561.55	-5.21538	-8.38899	-3.2096	-0.217178	2.01978	1650.33	2050.2	0.313007	reverse complement	activating	none
TTCCGATT	1.76514	6.51647	0.217065	11.8464	237.368	969.367	198.692	-4.73158	-7.35823	-3.95835	0.255409	2.28075	253.664	372.182	0.55309	reverse complement	activating	stabilizing
AAGCCTCT	1.76709	7.93144	1.32668	28.3808	229.367	1114.82	276.077	-4.95525	-6.89587	-3.23734	-0.266348	2.00975	255.434	389.074	0.607098	pilot screens	activating	stabilizing
AATATGAT	1.77242	11.7754	8.92511	0.5473	752.845	2863.44	571.072	-5.48476	-5.84897	-8.5303	0.39807	2.32399	568.128	717.427	0.336616	pilot screens	activating	none
TCCTGATT	1.77459	9.75273	2.31167	41.2762	253.696	1388.5	289.579	-4.75616	-6.45523	-2.78102	-0.190156	2.25756	394.776	429.89	0.122933	pilot screens	activating	none
CACCTGAT	1.77556	6.8556	0.942279	20.688	216.494	1038.76	265.577	-5.08469	-7.10066	-3.61958	-0.293579	1.96362	196.352	420.485	1.09862	reverse complement	activating	stabilizing
GTATTAGA	1.77738	1.98979	0.129011	0.0830841	30.9635	144.159	67.7255	-4.52273	-5.92771	-5.98763	-1.10442	1.07872	54.9454	63.4608	0.207868	pilot screens	activating	none
CTTTACCT	1.77763	2.74954	0.257145	0.224465	116.01	457.399	118.518	-4.99438	-6.57094	-6.60894	-0.0305969	1.93937	115.322	123.543	0.0993482	reverse complement	activating	none
TGTTTAAT	1.7813	2.40592	0.215311	20.1423	121.258	641.581	143.985	-5.41171	-6.89843	-2.7777	-0.245976	2.14798	59.5557	142.81	1.26178	reverse complement	activating	stabilizing
GTAAGCAT	1.78344	9.78131	0.559632	17.5583	389.794	1732.78	322.29	-4.90622	-7.69548	-4.12269	0.27358	2.42302	382.016	474.997	0.314286	pilot screens	activating	none
ATGCTACT	1.78371	24.8855	2.14872	46.45	1174.07	5100.13	922.947	-5.15759	-8.1969	-4.28333	0.346864	2.46493	918.796	1392.39	0.599751	pilot screens	activating	stabilizing
GTTTTGCT	1.78445	1.50519	0.516044	5.98103	116.629	507.058	85.6856	-5.1128	-5.83741	-3.63428	0.440383	2.55113	177.421	246.904	0.476769	pilot screens	activating	none
TGGCAAAT	1.78638	2.17472	0.173477	0.262761	63.62	277.2	83.6443	-4.73671	-6.17255	-6.06676	-0.389433	1.71664	80.9287	124.456	0.620916	pilot screens	activating	stabilizing
TTGTGCTT	1.78818	18.1907	1.37641	21.5235	825.92	3598.32	706.493	-5.20423	-8.21779	-4.97321	0.225033	2.34694	758.411	1132.62	0.578607	reverse complement	activating	stabilizing
TGTAAGTT	1.79261	3.10296	2.0633	4.90142	95.329	491.215	91.2772	-4.49124	-4.91282	-3.96684	0.0619953	2.41524	155.599	170.477	0.131744	pilot screens	activating	none
CTGAGTTT	1.79386	11.3648	2.09811	88.9016	591.523	3289.25	501.23	-5.34404	-7.34081	-2.48193	0.238523	2.71178	662.716	1008.34	0.605523	pilot screens	activating	stabilizing
TTGTTGCT	1.79454	2.75721	0.217065	0.339145	148.169	629.815	122.807	-5.04229	-6.66855	-6.53064	0.268854	2.34912	117.725	134.044	0.187285	pilot screens	activating	none
TGAATTGT	1.79575	40.0853	3.35604	121.971	1836.36	9017.62	1520.92	-5.21113	-8.44866	-3.6295	0.27174	2.56701	2053.78	2815.29	0.455003	pilot screens	activating	none
TTGTAAAC	1.79645	4.52348	0.258899	0.282079	198.703	867.918	206.63	-5.2323	-7.36571	-7.33939	-0.0561656	2.0652	166.505	262.244	0.655345	reverse complement	activating	stabilizing
TTGTAAAT	1.8028	58.7552	2.0747	96.1768	1159.83	6763.52	1245.67	-4.38287	-8.66342	-3.68133	-0.102927	2.4399	1625.45	2255.37	0.472524	conserved	activating	none
ATATTTAT	1.80297	39.8202	36.7633	113.697	1337.16	7781.43	1436.2	-5.13784	-5.25013	-3.64736	-0.103008	2.43696	1466.46	1319.71	-0.152117	RNA binding protein motif	activating	none
GTGCCTTT	1.80311	6.12892	0.690398	0.861104	269.338	1234.71	230.791	-5.023	-7.09932	-6.96052	0.221938	2.41444	172.09	338.945	0.977886	conserved	activating	stabilizing
TGCCTTAT	1.80633	20.7607	3.64712	154.447	615.726	4464.94	774.703	-5.15571	-7.38302	-2.31909	-0.330876	2.52539	889.163	1519.68	0.773249	conserved	activating	stabilizing
ACCTTACT	1.81371	1.78717	0.0871769	0.060416	40.3969	214.941	54.7149	-4.32119	-5.6794	-5.71536	-0.428541	1.9545	73.1495	71.8614	-0.0256302	pilot screens	activating	none
CGAATAAT	1.81405	3.5225	0.217065	0.243442	163.087	791.855	132.461	-4.88315	-6.77687	-6.74594	0.298039	2.57064	186.067	312.556	0.748293	reverse complement	activating	stabilizing
GTTTCAAT	1.8204	3.309	0.128134	0.080179	63.7842	364.566	99.3249	-4.54118	-6.4746	-6.53727	-0.630966	1.86545	106.508	128.017	0.26538	pilot screens	activating	none
CAACGGGT	1.82102	39.0751	0.0435885	0.726764	2.01046	851.519	124.159	-1.64299	-6.90607	-6.17955	-5.37764	2.76797	112.194	25.7496	-2.12337	reverse complement	activating	destabilizing
GGTTGTTT	1.82297	11.1743	0.518676	5.62392	323.844	1812.92	398.596	-5.03663	-8.03958	-5.91471	-0.298796	2.1825	399.506	699.804	0.808733	pilot screens	activating	stabilizing
CGTACACT	1.82382	15.6426	1.12541	0.774329	641.578	3365.59	588.813	-5.14731	-8.11638	-8.37684	0.123613	2.51296	606.598	796.411	0.392772	pilot screens	activating	none
TCAGACAG	1.82427	1.37637	0.129011	0.121277	8.80378	74.5809	38.8916	-4.06926	-5.14296	-5.15287	-2.02468	0.921935	40.373	23.2842	-0.79404	reverse complement	activating	destabilizing
CTTGCAAT	1.82669	261.029	24.5588	188.186	4873.24	31393	6361.63	-4.60183	-7.95966	-5.07175	-0.384446	2.30279	6474.95	11328.5	0.807019	pilot screens	activating	stabilizing
GTGGAAAT	1.82689	12.6443	1.80791	31.8131	401.902	2564.47	433.19	-4.99195	-7.27269	-3.72598	-0.107899	2.56283	493.411	699.348	0.503221	pilot screens	activating	stabilizing
AGCAATAT	1.82835	43.4488	1.08094	14.951	457.423	3353.45	742.332	-4.06379	-8.48063	-5.54229	-0.697327	2.174	679.456	728.75	0.101042	conserved	activating	none
GTTGCATT	1.82905	288.726	12.7846	173.298	6821.35	41614	7648.68	-4.72264	-9.11619	-5.45577	-0.165131	2.44363	8045.52	13971.5	0.796232	pilot screens	activating	stabilizing
GAAGCTAT	1.82949	9.18218	2.01708	35.0552	64.4419	929.343	136.373	-3.75398	-5.5088	-1.92982	-1.06981	2.75967	143.383	247.086	0.785144	pilot screens	activating	stabilizing
TGTTGTAT	1.83094	7.72988	0.348708	15.6691	117.37	927.583	272.551	-4.9697	-7.66409	-4.03656	-1.20851	1.76322	177.881	289.272	0.701514	pilot screens	activating	stabilizing
GTAATTGT	1.83281	3.80767	0.598835	21.9554	79.9144	736.174	130.181	-4.77007	-6.35839	-2.51465	-0.697086	2.49045	197.647	319.678	0.693692	pilot screens	activating	stabilizing
ATGTGCCT	1.83618	15.0138	2.79641	28.8865	780.663	4708.6	684.785	-5.42037	-7.49698	-4.52019	0.188792	2.77978	667.617	1087.33	0.703693	conserved	activating	stabilizing
CGCTTGTT	1.83684	1.76178	0.0435885	7.22801	45.89	358.915	77.8556	-4.83554	-6.23959	-3.2606	-0.749934	2.19037	99.1181	85.6493	-0.210708	pilot screens	activating	none
AAATGTGT	1.83728	0.867667	0.216188	3.27354	67.6722	409.408	54.3054	-4.88811	-5.50698	-3.69392	0.312307	2.89157	56.5265	174.494	1.62618	conserved	activating	stabilizing
TTATGATT	1.83748	0.840153	0.513412	4.23059	43.6153	301.381	49.013	-4.7644	-5.04643	-3.25726	-0.164762	2.59599	51.0601	73.505	0.525646	pilot screens	activating	stabilizing
GTGACACT	1.83883	30.1702	0.0871769	8.07627	124.205	1458.73	280.083	-3.17276	-8.01427	-4.95276	-1.1667	2.37663	216.942	606.759	1.48382	reverse complement	activating	stabilizing
GAACGGTC	1.84063	0.758676	0.215311	10.1784	11.335	199.469	37.9628	-4.46954	-5.0027	-1.80139	-1.65934	2.36321	30.9395	32.7805	0.0833865	reverse complement	activating	none
TCACAAAT	1.84086	1.17267	0	0.103633	50.2477	294.988	57.4296	-4.74916	-5.86863	-5.72637	-0.189212	2.34077	69.1219	145.458	1.07339	pilot screens	activating	stabilizing
GTTTATAT	1.85016	3.30665	0.217065	9.08505	98.9458	762.671	139.305	-5.02586	-6.84902	-3.79828	-0.489349	2.44438	172.266	163.446	-0.0758233	pilot screens	activating	none
GATGTGCT	1.85224	19.8359	31.0751	0.409166	456.725	3756.38	668.221	-5.00534	-4.38296	-8.8915	-0.548	2.48917	740.668	1427.09	0.94618	pilot screens	activating	stabilizing
GTCATGTT	1.85685	3.09528	0.0435885	0.160358	87.7794	611.749	75.7024	-4.22724	-6.19965	-6.04663	0.210955	2.99795	81.4603	334.105	2.03613	pilot screens	activating	stabilizing
CGAAGTCT	1.85794	12.7697	65.4051	89.1183	240.346	4279.74	555.998	-5.3381	-3.06831	-2.62778	-1.20657	2.94212	554.659	810.838	0.547811	reverse complement	activating	stabilizing
TGTAAGCG	1.8585	7.55605	0.986745	21.3459	232.237	1915.39	297.531	-5.12479	-7.23133	-3.7398	-0.35608	2.68244	235.539	517.731	1.13623	pilot screens	activating	stabilizing
CGGTAGTT	1.85919	1.18483	0.0862997	0.176771	25.2574	190.668	43.0108	-4.33226	-5.34036	-5.22495	-0.745134	2.12268	104.554	82.5447	-0.341002	pilot screens	activating	none
TGTGCTTT	1.85924	5.35467	0.432376	7.33219	215.562	1568.24	226.824	-5.16396	-7.31336	-4.77308	-0.0731401	2.78407	206.642	455.457	1.14018	reverse complement	activating	stabilizing
AAATATTT	1.86013	19.5901	0.82204	22.1489	433.687	3518.92	668.52	-5.0231	-8.52143	-4.85411	-0.62315	2.39434	638.594	610.046	-0.0659814	RNA binding protein motif	activating	none
ATCTCTTT	1.8646	1.88293	0.173477	0.409404	88.6602	629.166	78.8857	-4.79233	-6.08908	-5.82478	0.16653	2.97972	38.974	86.9276	1.1573	pilot screens	activating	stabilizing
TGTAATGT	1.86611	55.5933	4.26877	68.216	990.715	9056.35	1782.7	-4.9781	-8.40319	-4.68762	-0.846876	2.34422	1812.47	3315.94	0.871465	pilot screens	activating	stabilizing
GTTGTTCT	1.86687	10.4321	0.517798	5.41815	329.184	2533.62	251.598	-4.46569	-7.37872	-5.29854	0.386426	3.32685	284.806	468.697	0.718676	pilot screens	activating	stabilizing
GTGTTACG	1.86702	2.07895	0.299856	13.1073	39.7339	510.022	78.8553	-4.69688	-5.94096	-2.50094	-0.971158	2.67793	41.243	335.658	3.02477	reverse complement	activating	stabilizing
GTCGAACT	1.8674	2.36305	0.174354	0.0814093	59.3587	462.124	77.7711	-4.54982	-6.06773	-6.18668	-0.384105	2.55566	61.57	169.838	1.46386	pilot screens	activating	stabilizing
TGTTCTAT	1.87563	10.5477	0.432376	0.529657	278.566	2307.93	488.008	-5.40419	-8.4153	-8.32051	-0.806668	2.23929	412.973	844.623	1.03226	pilot screens	activating	stabilizing
CGAATATT	1.87751	4.94174	2.80167	15.7628	91.3866	1118.53	209.464	-5.14655	-5.7908	-3.65024	-1.18782	2.41124	383.684	401.127	0.0641415	pilot screens	activating	none
TTGTTGTT	1.88039	37.6211	3.06934	17.9095	864.435	7938.93	1516.19	-5.29587	-8.54239	-6.32615	-0.809909	2.38772	1564.73	2422.74	0.630727	pilot screens	activating	stabilizing
ATTTGTAT	1.88064	1.73533	0.0871769	0.124626	35.9021	325.377	77.2881	-4.839	-6.17013	-6.12127	-1.08509	2.05967	110.965	127.561	0.201083	RNA binding protein motif	activating	none
GATGTTAT	1.88499	1.62634	0.385279	6.61848	71.0364	719.683	54.3068	-4.39633	-5.31921	-2.85988	0.381267	3.70383	116.174	157.511	0.43916	pilot screens	activating	none
TGTTTGCT	1.88702	9.95536	0.476841	0.428484	258.754	2393.26	361.365	-5.04773	-7.93878	-7.98681	-0.480296	2.72407	465.515	907.627	0.963271	pilot screens	activating	stabilizing
GTGACAAT	1.88832	6.62759	0.476841	0.430159	260.48	2322.2	265.823	-5.12851	-7.49722	-7.54356	-0.0291811	3.12216	322.259	729.48	1.17865	pilot screens	activating	stabilizing
GAGGCTTA	1.88938	1.36656	0	0.103188	5.70805	95.7045	32.9968	-3.84454	-5.08733	-4.94565	-2.34143	1.50818	55.986	27.7584	-1.01214	not intended	activating	destabilizing
TGTATTTT	1.88959	12.5187	1.08357	0.974896	303.616	2932.37	466.554	-5.11211	-7.80993	-7.88721	-0.618145	2.64935	552.506	813.577	0.55829	conserved	activating	stabilizing
TGTGAAAT	1.89016	3.54895	0.303365	0.0415421	110.943	1033.48	144.487	-4.99922	-6.80251	-7.12603	-0.378128	2.82994	185.363	375.378	1.01799	pilot screens	activating	stabilizing
GTTAACTG	1.89141	9.30226	1.80528	23.5049	255.431	2887.62	357.998	-5.12294	-6.99969	-3.87283	-0.485404	3.00834	763.825	577.722	-0.402866	reverse complement	activating	none
GAAGAGTT	1.89941	1.3544	0.0862997	0.080179	47.0854	477.503	39.8762	-4.11783	-5.23377	-5.24192	0.234338	3.5492	85.5835	59.5345	-0.523607	pilot screens	activating	destabilizing
TGTCTGAT	1.90441	6.70907	3.76851	0.793782	57.0603	944.167	143.192	-4.2253	-4.91831	-6.32885	-1.31237	2.71257	73.0645	225.354	1.62495	pilot screens	activating	stabilizing
GTGTGCTT	1.90698	9.266	0.346953	0.456963	186.643	2229.27	351.904	-5.10333	-8.03343	-7.92017	-0.911284	2.65987	314.146	530.149	0.754963	pilot screens	activating	stabilizing
TGTACTGT	1.90816	19.6076	1.42351	12.8033	396.436	5065.48	850.637	-5.36899	-8.457	-5.94715	-1.09951	2.57267	790.179	1492.11	0.917099	conserved	activating	stabilizing
GTTATGCT	1.90887	48.792	2.42166	68.9776	840.769	12000.3	1889.65	-5.24682	-9.10997	-4.75584	-1.16739	2.66624	2101.75	3156.7	0.586823	pilot screens	activating	stabilizing
TGTGCAAA	1.91627	26.2915	1.08357	38.6826	408.61	6624.64	954.875	-5.1303	-8.84162	-4.59024	-1.22257	2.79317	892.122	2316.73	1.37678	reverse complement	activating	stabilizing
GTCAGCTT	1.9185	22.4551	1.51682	5.45686	320.882	4878.61	854.564	-5.1889	-8.40913	-7.0499	-1.41034	2.51182	855.468	1298.62	0.602192	pilot screens	activating	stabilizing
GTAAAGCT	1.92357	28.2736	2.07821	10.1433	310.86	5542.8	1043.49	-5.15705	-8.40649	-6.55047	-1.74383	2.40808	1122.87	1799.37	0.6803	reverse complement	activating	stabilizing
ATTGTTCT	1.93112	21.3223	1.3451	0.642005	287.702	5181.2	775.583	-5.12058	-8.37135	-8.88554	-1.42756	2.73835	932.115	1763.57	0.91992	reverse complement	activating	stabilizing
TGTACAGT	1.93685	2.6141	0.388787	16.4802	42.26	1313.46	92.2378	-4.68921	-6.06902	-2.41519	-1.10788	3.81741	159.333	219.784	0.46404	conserved	activating	none
GGTGTGAT	1.9426	0.508699	0.0862997	0	27.7026	494.272	31.5121	-4.4296	-4.90348	-5.0229	-0.179793	3.92917	66.2873	92.7715	0.484949	pilot screens	activating	none
GAATGTAT	1.9441	4.19842	0.519553	0.413301	25.4416	767.581	167.3	-5.01682	-6.79124	-6.89582	-2.67016	2.19116	171.739	301.234	0.810667	conserved	activating	stabilizing
CATTGTCT	1.94413	3.83754	0.217942	0	76.6885	1578.34	147.322	-4.93832	-6.92815	-7.21259	-0.932964	3.41251	310.268	421.581	0.442296	pilot screens	activating	none
GTACTATT	1.95341	5.18745	0.260654	0.20771	50.9717	1508.48	209.441	-5.08792	-7.3831	-7.44499	-2.01761	2.84257	252.666	427.425	0.758436	pilot screens	activating	stabilizing
GTTACACT	1.95432	11.3836	0.217942	0.28912	115.206	3418.77	475.224	-5.26514	-8.61105	-8.52911	-2.03496	2.84419	452.573	924.337	1.03027	pilot screens	activating	stabilizing
TTGTTTCT	1.95969	3.23733	0.173477	0.290794	21.9808	868.289	123.596	-4.87795	-6.73032	-6.59285	-2.43875	2.80258	118.212	208.005	0.81525	pilot screens	activating	stabilizing
TGTCGTAT	1.96405	6.80377	0.0871769	8.34571	14.2086	1594.18	267.595	-5.10512	-7.9487	-4.84499	-4.14248	2.57021	201.321	494.903	1.29765	pilot screens	activating	stabilizing
TGTTTGTT	1.96742	20.1761	0.870892	0.643235	82.8019	5033.24	784.033	-5.21225	-8.71288	-8.90007	-3.2277	2.68095	769.468	1400.61	0.864125	pilot screens	activating	stabilizing
[truncated: 7 more rows]
