# Supplementary material for: High-throughput discovery of post-transcriptional cis-regulatory elements
Source: BMC Genomics. 2016 Mar 3;17:177. doi: 10.1186/s12864-016-2479-7 (PMC4778349; doi:10.1186/s12864-016-2479-7)
Supplement: Additional file 12: — miRNA expression in HEK293-FLP cells and expression scores of miRNA targets. (XLS 140 kb) [file 12864_2016_2479_MOESM12_ESM.xls]

## Sheet: miR targets ranking
Additional file 12. MicroRNA expression and target scores.
target	8mer target seq	expression score	miRNA seed	miRNA RPM
target of miR-10abc/10a-5p	ACAGGGTA	-1.1253	ACCCUGU	710119
target of miR-191	TTCCGTTA	-0.302217	AACGGAA	40627.2
target of let-7/98/4458/4500 and conserved	CTACCTCA	-0.705214	GAGGUAG	25605.1
target of miR-148ab-3p/152 and conserved	TGCACTGA	0.896721	CAGUGCA	19483.4
target of miR-30abcdef/30abe-5p/384-5p	TGTTTACA	1.31566	GUAAACA	17378.5
target of miR-182 and conserved	TTGCCAAA	0.483692	UUGGCAA	16522.4
target of miR-183	GTGCCATA	0.0117935	AUGGCAC	8348.94
target of miR-181abcd/4262 and conserved	TGAATGTA	0.633689	ACAUUCA	7234.59
target of miR-17/17-5p/20ab/20b-5p/93/106ab/427/518a-3p/519d and conserved	GCACTTTA	-1.2059	AAAGUGC	7097.96
target of miR-15abc/16/16abc/195/322/424/497/1907 and conserved	TGCTGCTA	-1.17814	AGCAGCA	6787.5
target of miR-378/422a/378bcdefhi	AGTCCAGA	-0.537202	CUGGACU	5268.29
target of miR-22/22-3p	GGCAGCTA	-0.636634	AGCUGCC	3523.81
target of miR-103a/107/107ab	ATGCTGCA	-0.525564	GCAGCAU	3154.44
target of miR-221/222/222ab/1928 and conserved	ATGTAGCA	-0.219455	GCUACAU	2829.83
L005 rev comp and target of miR-21/590-5p	ATAAGCTA	-1.5438	AGCUUAU	1809.78
target of miR-130ac/301ab/301b/301b-3p/454/721/4295/3666 and conserved	TTGCACTA	0.220732	AGUGCAA	1766.68
target of miR-320abcd/4429	CAGCTTTA	-0.940933	AAAGCUG	723.798
target of miR-421	CTGTTGAA	0.250336	UCAACAG	623.673
target of miR-218/218a and conserved	AAGCACAA	0.394939	UGUGCUU	580.387
target of miR-19ab and conserved	TTTGCACA	-0.786095	GUGCAAA	486.395
target of miR-31	TCTTGCCA	-0.687983	GGCAAGA	286.495
target of miR-128/128ab and conserved	CACTGTGA	-0.591448	CACAGUG	234.431
target of miR-374ab	TATTATAA	0.382478	UAUAAUA	228.952
target of miR-34ac/34bc-5p/449abc/449c-5p and conserved	CACTGCCA	1.09136	GGCAGUG	225.183
target of miR-425/425-5p/489	GTGTCATA	0.544979	AUGACAC	216.311
target of miR-197	GTGGTGAA	0.588282	UCACCAC	185.129
target of miR-615-3p	GGCTCGGA	-0.681729	CCGAGCC	175.249
target of miR-874	CAGGGCAA	-1.16326	UGCCCUG	158.721
target of miR-23abc/23b-3p	AATGTGAA	1.54695	UCACAUU	157.27
target of miR-33a-3p/365/365-3p	GGGCATTA	-0.616311	AAUGCCC	147.063
target of miR-28-5p/708/1407/1653/3139	AGCTCCTA	-1.78282	AGGAGCU	141.328
target of miR-96/507/1271 and conserved	GTGCCAAA	0.757844	UUGGCAC	127.047
target of miR-29abcd and conserved	TGGTGCTA	-0.514193	AGCACCA	120.329
target of miR-132/212/212-3p	GACTGTTA	0.538019	AACAGUC	91.6277
target of miR-326/330/330-5p	CCCAGAGA	-1.10104	CUCUGGG	80.6719
target of miR-505/505-3p	TGTTGACA	1.55876	GUCAACA	43.2621
target of miR-190/190ab	ACATATCA	-0.682264	GAUAUGU	31.2525
target of miR-210	ACGCACAA	0.796515	UGUGCGU	26.5003
target of miR-324-5p	GGGATGCA	-0.786681	GCAUCCC	23.9486
target of miR-488	CCTTTCAA	0.0869107	UGAAAGG	18.8452
target of miR-590-3p	TAAAATTA	-0.787267	AAUUUUA	16.5276
target of miR-200bc/429/548a and conserved	CAGTATTA	-0.999601	AAUACUG	15.1932
target of miR-125a-3p/1554	TCACCTGA	-0.757929	CAGGUGA	14.2101
target of miR-338/338-3p	ATGCTGGA	-0.0225099	CCAGCAU	14.093
target of miR-33ab/33-5p	CAATGCAA	0.447883	UGCAUUG	8.87247
target of miR-328a/328b-3p	AGGGCCAA	-0.868103	UGGCCCU	8.87247
target of miR-503	CGCTGCTA	0.644915	AGCAGCG	6.55492
target of miR-140/140-5p/876-3p/1244	AACCACTA	-0.399923	AGUGGUU	4.98636
target of miR-653	TTCAACAA	0.413686	UGUUGAA	4.98636
target of miR-551a	TGGGTCGA	-1.85766	CGACCCA	3.76904
target of miR-329/329ab/362-3p	GGTGTGTA	-0.108912	ACACACC	1.3344
target of miR-205/205ab	ATGAAGGA	-0.888578	CCUUCAU	1.21732
target of miR-134/3118	CAGTCACA	0.558644	GUGACUG	1.21732
target of miR-543	GAATGTTA	0.379502	AACAUUC	0
target of miR-490-3p	CCAGGTTA	-1.49491	AACCUGG	0
target of miR-216a	TGAGATTA	-0.435212	AAUCUCA	0
target of miR-217	ATGCAGTA	0.0842838	ACUGCAU	0
target of miR-411	GTCTACTA	-0.0778175	AGUAGAC	0
target of miR-875-5p	GAGGTATA	-1.3678	AUACCUC	0
target of miR-214/761/3619-5p	CCTGCTGA	-0.345914	CAGCAGG	0
target of miR-370	CAGCAGGA	0.290003	CCUGCUG	0
target of miR-202-3p and conserved	ATACCTCA	-0.734541	GAGGUAU	0
target of miR-383	TCTGATCA	-0.290853	GAUCAGA	0
target of miR-142-3p	ACACTACA	1.02163	GUAGUGU	0
target of miR-431	GCAAGACA	0.106572	GUCUUGC	0
target of miR-208ab/208ab-3p	CGTCTTAA	0.7032	UAAGACG	0
target of miR-155	AGCATTAA	-1.28674	UAAUGCU	0
target of miR-137/137ab and conserved	AGCAATAA	-0.506764	UAUUGCU	0
target of miR-203	CATTTCAA	0.137979	UGAAAUG	0
L005 rev comp, L007 High 1 and High 2, and cons rev comp	CAGTGCAA	-0.773772	UGCACUG	0
target of miR-448/448-3p	ATATGCAA	-1.19982	UGCAUAU	0
target of miR-544/544ab/544-3p	TGCAGAAA	-0.136526	UUCUGCA	0
target of miR-133abc and conserved	GGACCAAA	-1.56687	UUGGUCC	0

## Sheet: Expression of all miRNAs
Additional file 13. MicroRNA expression and target scores.
Seed	miRNA family	counts in replicate A	counts in replicate B	reads per million in replicate A	reads per million in replicate B	avg RPM
ACCCUGU	hsa-miR-10a-5p/hsa-miR-10b-5p	263765	294213	703936	716302	710119
AUUGCAC	hsa-miR-25-3p/hsa-miR-32-5p/hsa-miR-363-3p/hsa-miR-92a-3p/hsa-miR-92b-3p	20161	18679	53805.7	45476.6	49641.1
AACGGAA	hsa-miR-191-5p	14903	17038	39773.2	41481.3	40627.2
GAGGUAG	hsa-let-7a-5p/hsa-let-7b-5p/hsa-let-7c-5p/hsa-let-7d-5p/hsa-let-7e-5p/hsa-let-7f-5p/hsa-let-7g-5p/hsa-let-7i-5p/hsa-miR-98-5p	8848	11335	23613.6	27596.6	25605.1
CAGUGCA	hsa-miR-148a-3p/hsa-miR-148b-3p/hsa-miR-152-3p	7467	7820	19927.9	19038.9	19483.4
GUAAACA	hsa-miR-30a-5p/hsa-miR-30b-5p/hsa-miR-30c-5p/hsa-miR-30d-5p/hsa-miR-30e-5p	6634	7004	17704.8	17052.2	17378.5
UUGGCAA	hsa-miR-182-5p	6600	6338	17614.1	15430.7	16522.4
AUGGCAC	hsa-miR-183-5p	3176	3377	8476.11	8221.77	8348.94
ACAUUCA	hsa-miR-181a-5p/hsa-miR-181b-5p/hsa-miR-181c-5p/hsa-miR-181d-5p	2839	2831	7576.73	6892.45	7234.59
AAAGUGC	hsa-miR-106a-5p/hsa-miR-106b-5p/hsa-miR-17-5p/hsa-miR-20a-5p/hsa-miR-20b-5p/hsa-miR-93-5p	2535	3052	6765.41	7430.51	7097.96
CCUGUAC	hsa-miR-486-5p	2391	3069	6381.1	7471.9	6926.5
AGCAGCA	hsa-miR-15a-5p/hsa-miR-15b-5p/hsa-miR-16-5p/hsa-miR-195-5p/hsa-miR-424-5p/hsa-miR-497-5p	2597	2729	6930.88	6644.12	6787.5
UCAAGUA	hsa-miR-26a-5p/hsa-miR-26b-5p	2067	2188	5516.41	5326.98	5421.7
CUGGACU	hsa-miR-378a-3p/hsa-miR-378b/hsa-miR-378c/hsa-miR-378d/hsa-miR-378f/hsa-miR-378i/hsa-miR-422a	1994	2142	5321.59	5214.99	5268.29
UCACAGU	hsa-miR-27a-3p/hsa-miR-27b-3p	1921	1958	5126.77	4767.02	4946.89
ACCCGUA	hsa-miR-100-5p/hsa-miR-99a-5p/hsa-miR-99b-5p	1680	1791	4483.59	4360.43	4422.01
AAAGAAU	hsa-miR-186-5p	1679	1649	4480.92	4014.71	4247.82
UGACCUA	hsa-miR-192-5p/hsa-miR-215-5p	1458	1538	3891.11	3744.47	3817.79
AGCUGCC	hsa-miR-22-3p	1536	1211	4099.28	2948.34	3523.81
GCAGCAU	hsa-miR-103a-3p/hsa-miR-107	1178	1300	3143.85	3165.03	3154.44
UAGACUG	hsa-miR-151a-3p	1256	1130	3352.01	2751.14	3051.58
GCUACAU	hsa-miR-221-3p/hsa-miR-222-3p	1140	1075	3042.43	2617.23	2829.83
ACCCGGC	hsa-miR-941	785	784	2095.01	1908.75	2001.88
AGCUUAU	hsa-miR-21-5p	787	624	2100.35	1519.21	1809.78
CCCUGAG	hsa-miR-125a-5p/hsa-miR-125b-5p	739	671	1972.24	1633.64	1802.94
AGUGCAA	hsa-miR-130a-3p/hsa-miR-130b-3p/hsa-miR-301a-3p/hsa-miR-301b-3p/hsa-miR-454-3p	710	673	1894.85	1638.51	1766.68
CGAGGAG	hsa-miR-151a-5p/hsa-miR-151b	638	666	1702.7	1621.47	1662.08
GCUCGGU	hsa-miR-423-3p	632	620	1686.68	1509.47	1598.08
AGGUAGU	hsa-miR-196a-5p/hsa-miR-196b-5p	558	669	1489.19	1628.77	1558.98
UCCCACC	hsa-miR-1260a/hsa-miR-1260b	658	554	1756.07	1348.79	1552.43
ACUAGAU	hsa-miR-28-3p	615	503	1641.31	1224.62	1432.97
GGCUGUG	hsa-miR-7974	558	554	1489.19	1348.79	1418.99
GAGAACU	hsa-miR-146a-5p/hsa-miR-146b-5p	498	592	1329.06	1441.3	1385.18
UAUAAAG	hsa-miR-340-5p	415	453	1107.55	1102.89	1105.22
GAGACCU	hsa-miR-769-5p	352	420	939.418	1022.55	980.983
CAGGCUC	hsa-miR-3155a/hsa-miR-484	397	332	1059.51	808.299	933.907
ACAGUAC	hsa-miR-101-3p	332	384	886.042	934.9	910.471
UUUCAGU	hsa-miR-30a-3p/hsa-miR-30d-3p/hsa-miR-30e-3p	336	371	896.717	903.25	899.984
UGCACCU	hsa-miR-500a-3p	311	376	829.997	915.423	872.71
GAGGGGC	hsa-miR-423-5p	341	305	910.061	742.564	826.313
AUUAUUA	hsa-miR-126-5p	285	321	760.608	781.518	771.063
AAAGCUG	hsa-miR-320a/hsa-miR-320b/hsa-miR-320c/hsa-miR-320d	266	303	709.901	737.695	723.798
GAAGCGC	hsa-miR-7706	263	268	701.895	652.482	677.189
UCAACAG	hsa-miR-421	253	235	675.207	572.139	623.673
UGUGCUU	hsa-miR-218-5p	216	240	576.461	584.313	580.387
AAGUUCU	hsa-miR-148a-5p	168	242	448.359	589.182	518.77
GUGCAAA	hsa-miR-19a-3p/hsa-miR-19b-3p	193	188	515.079	457.712	486.395
CGACCGG	hsa-miR-1307-5p	190	189	507.072	460.146	483.609
ACCACAG	hsa-miR-140-3p	183	194	488.391	472.319	480.355
AGAUAAA	hsa-miR-577	148	178	394.983	433.365	414.174
CUCACAC	hsa-miR-342-3p	142	160	378.97	389.542	384.256
CUUUGGU	hsa-miR-9-5p	123	149	328.263	362.761	345.512
CACAAGU	hsa-miR-125b-2-3p	111	155	296.237	377.369	336.803
CCUGGCA	hsa-miR-221-5p	102	138	272.218	335.98	304.099
GAGAACC	hsa-miR-589-5p	92	138	245.53	335.98	290.755
GGCAAGA	hsa-miR-31-5p	118	106	314.919	258.071	286.495
CUCGGCG	hsa-miR-1307-3p	109	99	290.899	241.029	265.964
AACACCA	hsa-miR-21-3p	106	85	282.893	206.944	244.919
CACAGUG	hsa-miR-128-3p	110	72	293.568	175.294	234.431
UAUCAGA	hsa-miR-361-5p	82	101	218.842	245.898	232.37
UAUAAUA	hsa-miR-374a-5p/hsa-miR-374b-5p	84	96	224.179	233.725	228.952
GGCAGUG	hsa-miR-34a-5p/hsa-miR-34c-5p/hsa-miR-449a/hsa-miR-449b-5p	83	94	221.511	228.856	225.183
GCGGGGC	hsa-miR-744-5p	93	78	248.199	189.902	219.05
UUAUCAG	hsa-miR-374a-3p	83	88	221.511	214.248	217.879
AUGACAC	hsa-miR-425-5p	80	90	213.504	219.117	216.311
AACUGGU	hsa-miR-582-3p	82	85	218.842	206.944	212.893
ACUGGCC	hsa-miR-193a-3p/hsa-miR-193b-3p	77	77	205.498	187.467	196.482
ACCAUCG	hsa-miR-181c-3p	74	75	197.491	182.598	190.045
UCACCAC	hsa-miR-197-3p	84	60	224.179	146.078	185.129
CCAUCGA	hsa-miR-181a-3p	75	68	200.16	165.555	182.858
CUGACUC	hsa-miR-345-5p	83	54	221.511	131.47	176.49
CCGAGCC	hsa-miR-615-3p	62	76	165.466	185.032	175.249
UCAAGGA	hsa-miR-561-5p	67	68	178.81	165.555	172.182
AAGGUGC	hsa-miR-18a-5p/hsa-miR-18b-5p	57	76	152.122	185.032	168.577
UUGUUCG	hsa-miR-375	71	54	189.485	131.47	160.478
GGAAGAC	hsa-miR-7-5p	57	68	152.122	165.555	158.838
UGCCCUG	hsa-miR-874-3p	56	69	149.453	167.99	158.721
UCACAUU	hsa-miR-23a-3p/hsa-miR-23b-3p	54	70	144.115	170.425	157.27
CGCACUG	hsa-miR-106b-3p	60	60	160.128	146.078	153.103
UUCCGGC	hsa-miR-1180-3p	48	73	128.102	177.728	152.915
AAUGCCC	hsa-miR-365a-3p/hsa-miR-365b-3p	50	66	133.44	160.686	147.063
AGGAGCU	hsa-miR-28-5p/hsa-miR-3139/hsa-miR-708-5p	53	58	141.446	141.209	141.328
ACCCAUU	hsa-miR-660-5p	53	48	141.446	116.863	129.155
GGGUUUA	hsa-miR-629-5p	53	48	141.446	116.863	129.155
UUGGCAC	hsa-miR-1271-5p/hsa-miR-96-5p	35	66	93.4081	160.686	127.047
UCAGUAG	hsa-miR-222-5p	40	58	106.752	141.209	123.98
AUGCACC	hsa-miR-501-3p/hsa-miR-502-3p	48	49	128.102	119.297	123.7
AGCACCA	hsa-miR-29a-3p/hsa-miR-29b-3p/hsa-miR-29c-3p	40	55	106.752	133.905	120.329
UCCCUUU	hsa-miR-204-5p	40	55	106.752	133.905	120.329
UUUGCAA	hsa-miR-450b-5p	41	46	109.421	111.993	110.707
GGCUCAG	hsa-miR-24-3p	45	40	120.096	97.3854	108.741
UCCCAGC	hsa-miR-7977	44	38	117.427	92.5162	104.972
AUGCCUU	hsa-miR-532-5p	40	39	106.752	94.9508	100.851
CCGGUUC	hsa-miR-671-3p	37	42	98.7457	102.255	100.5
GAAUCAU	hsa-miR-15b-3p	39	37	104.083	90.0815	97.0824
CUCUUUC	hsa-miR-130b-5p	34	39	90.7393	94.9508	92.845
AAAUUCG	hsa-miR-10a-3p	43	29	114.758	70.6044	92.6815
AACAGUC	hsa-miR-132-3p/hsa-miR-212-3p	34	38	90.7393	92.5162	91.6277
CUGGCCU	hsa-miR-3176	36	33	96.0769	80.343	88.2099
AGUUCUG	hsa-miR-148b-5p	34	34	90.7393	82.7776	86.7584
CUCUGGG	hsa-miR-326/hsa-miR-330-5p	34	29	90.7393	70.6044	80.6719
AAGACAU	hsa-miR-641	25	36	66.72	87.6469	77.1835
GGGCGUG	hsa-miR-1268a/hsa-miR-1268b	25	36	66.72	87.6469	77.1835
UAGGGCC	hsa-miR-1296-5p	30	26	80.0641	63.3005	71.6823
UAUACAA	hsa-let-7a-3p/hsa-let-7b-3p/hsa-miR-98-3p	29	27	77.3952	65.7352	71.5652
GAUCCGA	hsa-miR-4454	27	28	72.0576	68.1698	70.1137
AAAGUAC	hsa-miR-548k	22	33	58.7136	80.343	69.5283
ACGUCAU	hsa-miR-598-3p	30	24	80.0641	58.4313	69.2477
CUGUGAG	hsa-miR-4677-3p	27	26	72.0576	63.3005	67.6791
UUAGAGA	hsa-miR-1303	30	20	80.0641	48.6927	64.3784
CGGUCCC	hsa-miR-4746-5p	30	18	80.0641	43.8234	61.9438
UGGGAGA	hsa-miR-30c-1-3p/hsa-miR-30c-2-3p	23	23	61.3824	55.9966	58.6895
GUGCCUG	hsa-miR-550a-3-5p/hsa-miR-550a-5p	22	24	58.7136	58.4313	58.5725
GGGGCCG	hsa-miR-128-1-5p	29	15	77.3952	36.5195	56.9574
AAAGUAA	hsa-miR-548am-5p/hsa-miR-548b-5p/hsa-miR-548c-5p/hsa-miR-548d-5p/hsa-miR-548h-5p/hsa-miR-548i/hsa-miR-548j-5p/hsa-miR-548o-5p/hsa-miR-548w	27	17	72.0576	41.3888	56.7232
GGCGGAG	hsa-miR-25-5p	16	27	42.7008	65.7352	54.218
CUCCAGC	hsa-miR-766-3p	19	22	50.7072	53.562	52.1346
AUCCUUG	hsa-miR-362-5p/hsa-miR-500b-5p	17	24	45.3696	58.4313	51.9004
AAAACUG	hsa-miR-548ar-3p/hsa-miR-548e-3p/hsa-miR-548f-3p	19	21	50.7072	51.1274	50.9173
CUGCAGU	hsa-miR-17-3p	19	20	50.7072	48.6927	49.7
CGUACCG	hsa-miR-126-3p	17	22	45.3696	53.562	49.4658
GAGCGCC	hsa-miR-339-3p	18	20	48.0384	48.6927	48.3656
GUAACAG	hsa-miR-194-5p	22	15	58.7136	36.5195	47.6166
CAGUCCU	hsa-miR-1910-5p	17	20	45.3696	48.6927	47.0312
UGCAGCU	hsa-miR-1301-3p	14	23	37.3632	55.9966	46.6799
ACCUUGC	hsa-miR-3200-3p	20	16	53.376	38.9542	46.1651
CCCUGUC	hsa-miR-339-5p	22	13	58.7136	31.6503	45.182
GUCAACA	hsa-miR-505-3p	16	18	42.7008	43.8234	43.2621
CUGCUGA	hsa-miR-93-3p	19	14	50.7072	34.0849	42.3961
CAAUAUU	hsa-miR-16-2-3p/hsa-miR-195-3p	14	18	37.3632	43.8234	40.5933
AACUAGA	hsa-miR-708-3p	8	24	21.3504	58.4313	39.8908
AAAGAGC	hsa-miR-1276	16	15	42.7008	36.5195	39.6102
CAAAACU	hsa-miR-548o-3p	14	16	37.3632	38.9542	38.1587
CCACUGA	hsa-miR-181a-2-3p	15	14	40.032	34.0849	37.0585
GAGAUGA	hsa-miR-143-3p	12	17	32.0256	41.3888	36.7072
AUGGCGC	hsa-miR-652-3p	15	13	40.032	31.6503	35.8411
GUGACAG	hsa-miR-542-3p	14	13	37.3632	31.6503	34.5067
CUCUCGG	hsa-miR-3615	14	12	37.3632	29.2156	33.2894
CUCACUG	hsa-miR-1304-3p	16	9	42.7008	21.9117	32.3063
UUUGCGA	hsa-miR-450a-5p	16	9	42.7008	21.9117	32.3063
CUGGCUC	hsa-miR-149-5p	11	14	29.3568	34.0849	31.7209
GAUAUGU	hsa-miR-190a-5p/hsa-miR-190b	7	18	18.6816	43.8234	31.2525
AGGGCUU	hsa-miR-3158-3p	14	10	37.3632	24.3464	30.8548
UACAGUU	hsa-miR-582-5p	14	10	37.3632	24.3464	30.8548
GUUCCUC	hsa-miR-4326	6	18	16.0128	43.8234	29.9181
GGAGAGA	hsa-miR-185-5p	10	13	26.688	31.6503	29.1691
CUAAGGA	hsa-miR-4521	11	11	29.3568	26.781	28.0689
UUAGCAG	hsa-miR-374b-3p	10	12	26.688	29.2156	27.9518
GGUUGGG	hsa-miR-92a-1-5p	13	8	34.6944	19.4771	27.0858
AAGCUCG	hsa-miR-99a-3p/hsa-miR-99b-3p	9	12	24.0192	29.2156	26.6174
UGUGCGU	hsa-miR-210-3p	8	13	21.3504	31.6503	26.5003
AAAACGU	hsa-miR-424-3p	12	8	32.0256	19.4771	25.7514
UAGAGGA	hsa-miR-877-5p	11	9	29.3568	21.9117	25.6343
GGAAGCC	hsa-miR-671-5p	12	7	32.0256	17.0425	24.534
GCAUCCC	hsa-miR-324-5p	7	12	18.6816	29.2156	23.9486
CAGAACA	hsa-miR-589-3p	12	6	32.0256	14.6078	23.3167
GGGCCCC	hsa-miR-296-5p	12	6	32.0256	14.6078	23.3167
CCCCUGG	hsa-miR-331-3p	11	7	29.3568	17.0425	23.1996
AUGUGCC	hsa-miR-455-5p	12	5	32.0256	12.1732	22.0994
GGCAACA	hsa-miR-196a-3p	12	5	32.0256	12.1732	22.0994
GCUGGUG	hsa-miR-138-5p	11	6	29.3568	14.6078	21.9823
AACACUG	hsa-miR-141-3p	9	8	24.0192	19.4771	21.7482
GAGACCA	hsa-miR-4786-5p	9	8	24.0192	19.4771	21.7482
AGGCAGU	hsa-miR-34b-5p/hsa-miR-449c-5p	8	9	21.3504	21.9117	21.6311
CAAAGCA	hsa-miR-330-3p	8	9	21.3504	21.9117	21.6311
UGAAUUA	hsa-miR-183-3p	7	10	18.6816	24.3464	21.514
CUGCCCC	hsa-miR-324-3p	6	11	16.0128	26.781	21.3969
UCGGGAA	hsa-miR-425-3p	9	7	24.0192	17.0425	20.5308
CCCCCAG	hsa-miR-361-3p	4	12	10.6752	29.2156	19.9454
GUCUUAC	hsa-miR-550a-3p	12	3	32.0256	7.30391	19.6648
GCAGGAC	hsa-miR-1286	8	7	21.3504	17.0425	19.1964
AAUUUAG	hsa-miR-32-3p	6	9	16.0128	21.9117	18.9623
UGAAAGG	hsa-miR-488-3p	5	10	13.344	24.3464	18.8452
UAGGUAU	hsa-miR-331-5p	4	11	10.6752	26.781	18.7281
CAGAUUC	hsa-miR-10b-3p	10	4	26.688	9.73854	18.2133
GAGCUUA	hsa-miR-27b-5p	10	4	26.688	9.73854	18.2133
UCCUGAC	hsa-miR-378a-5p	7	7	18.6816	17.0425	17.862
CCCUAUC	hsa-miR-454-5p	8	5	21.3504	12.1732	16.7618
CUGCCCU	hsa-miR-18a-3p	8	5	21.3504	12.1732	16.7618
AAUUUUA	hsa-miR-590-3p	6	7	16.0128	17.0425	16.5276
AUUCAUU	hsa-miR-664a-3p	7	5	18.6816	12.1732	15.4274
CCCCACU	hsa-miR-4286	7	5	18.6816	12.1732	15.4274
AUUCCCU	hsa-miR-3938	6	6	16.0128	14.6078	15.3103
AAUACUG	hsa-miR-200c-3p	5	7	13.344	17.0425	15.1932
CUUCUCU	hsa-miR-942-5p	5	7	13.344	17.0425	15.1932
UCACUGA	hsa-miR-181b-3p	4	8	10.6752	19.4771	15.0761
CAGGUGA	hsa-miR-125a-3p	7	4	18.6816	9.73854	14.2101
GGCUCUG	hsa-miR-760	7	4	18.6816	9.73854	14.2101
CCAGCAU	hsa-miR-338-3p	6	5	16.0128	12.1732	14.093
CCGUCUC	hsa-miR-340-3p	6	5	16.0128	12.1732	14.093
UGCUGAC	hsa-miR-628-5p	6	5	16.0128	12.1732	14.093
UUUUUGC	hsa-miR-129-5p	6	5	16.0128	12.1732	14.093
UUCUAAU	hsa-miR-576-5p	4	7	10.6752	17.0425	13.8588
CUCCCAC	hsa-miR-532-3p	5	5	13.344	12.1732	12.7586
GCGCGGG	hsa-miR-2277-5p	5	5	13.344	12.1732	12.7586
CUGUUCU	hsa-miR-26b-3p	4	6	10.6752	14.6078	12.6415
GGUUCUG	hsa-miR-152-5p	3	7	8.00641	17.0425	12.5244
UCAGAUC	hsa-miR-5100	2	8	5.3376	19.4771	12.4073
AAUAUAU	hsa-miR-1277-5p	5	4	13.344	9.73854	11.5413
AGGCAGG	hsa-miR-940	5	4	13.344	9.73854	11.5413
CUGGGCA	hsa-miR-1285-3p	5	4	13.344	9.73854	11.5413
GGGGGAA	hsa-miR-625-5p	4	5	10.6752	12.1732	11.4242
GUCCUCU	hsa-miR-3909	4	5	10.6752	12.1732	11.4242
UGGGAUC	hsa-miR-769-3p	4	5	10.6752	12.1732	11.4242
CAGUUAC	hsa-miR-935	3	6	8.00641	14.6078	11.3071
CCUUGGC	hsa-miR-212-5p	3	6	8.00641	14.6078	11.3071
GAGGGAG	hsa-miR-4510	1	8	2.6688	19.4771	11.0729
AUCAGUG	hsa-miR-5094	5	3	13.344	7.30391	10.324
GUCUGCC	hsa-miR-346	5	3	13.344	7.30391	10.324
ACAAUAU	hsa-miR-338-5p	4	4	10.6752	9.73854	10.2069
GGGGCAG	hsa-miR-486-3p	4	4	10.6752	9.73854	10.2069
GGGGUGC	hsa-miR-342-5p	4	4	10.6752	9.73854	10.2069
AAAAGCA	hsa-miR-548e-5p	3	5	8.00641	12.1732	10.0898
AACAAAU	hsa-miR-7-1-3p	2	6	5.3376	14.6078	9.97271
GCAACGA	hsa-miR-891a-5p	2	6	5.3376	14.6078	9.97271
UCGUGGG	hsa-miR-3677-3p	2	6	5.3376	14.6078	9.97271
UGAAGUG	hsa-miR-573	2	6	5.3376	14.6078	9.97271
GGGUCUU	hsa-miR-193a-5p	5	2	13.344	4.86927	9.10664
AAGGUAA	hsa-miR-548ag	4	3	10.6752	7.30391	8.98956
AUCCUUU	hsa-miR-501-5p	4	3	10.6752	7.30391	8.98956
CACCUCC	hsa-miR-1306-5p	4	3	10.6752	7.30391	8.98956
CUAGUAA	hsa-miR-628-3p	4	3	10.6752	7.30391	8.98956
CUCUGAC	hsa-miR-301a-5p	4	3	10.6752	7.30391	8.98956
GACCGAU	hsa-miR-29c-5p	4	3	10.6752	7.30391	8.98956
UAAUUUU	hsa-miR-4775	4	3	10.6752	7.30391	8.98956
UUCCGGU	hsa-miR-4664-3p	4	3	10.6752	7.30391	8.98956
ACUAUAG	hsa-miR-625-3p	3	4	8.00641	9.73854	8.87247
GAGGCUC	hsa-miR-2467-5p	3	4	8.00641	9.73854	8.87247
GGCGGGG	hsa-miR-1908-5p	3	4	8.00641	9.73854	8.87247
UAUACAG	hsa-let-7f-2-3p	3	4	8.00641	9.73854	8.87247
UGCAUUG	hsa-miR-33a-5p/hsa-miR-33b-5p	3	4	8.00641	9.73854	8.87247
UGGCCCU	hsa-miR-328-3p	3	4	8.00641	9.73854	8.87247
UGUCCUA	hsa-miR-676-3p	3	4	8.00641	9.73854	8.87247
CAACAAA	hsa-miR-3065-5p	2	5	5.3376	12.1732	8.75539
CAGGACA	hsa-miR-5000-3p	2	5	5.3376	12.1732	8.75539
GCUAUGC	hsa-miR-31-3p	2	5	5.3376	12.1732	8.75539
GUUUUGC	hsa-miR-19a-5p/hsa-miR-19b-1-5p	2	5	5.3376	12.1732	8.75539
CAGUCCA	hsa-miR-455-3p	6	0	16.0128	0	8.00641
CUAUUCU	hsa-miR-26a-1-3p/hsa-miR-26a-2-3p	6	0	16.0128	0	8.00641
AGUGCCU	hsa-miR-33b-3p	4	2	10.6752	4.86927	7.77224
AUAAAGU	hsa-miR-142-5p	4	2	10.6752	4.86927	7.77224
GUUGUAC	hsa-miR-3613-5p	4	2	10.6752	4.86927	7.77224
UUUUCAU	hsa-miR-335-3p	4	2	10.6752	4.86927	7.77224
AGGGUUG	hsa-miR-296-3p	3	3	8.00641	7.30391	7.65516
GCCUGGA	hsa-miR-1254/hsa-miR-3116	3	3	8.00641	7.30391	7.65516
AAAAACC	hsa-miR-548h-3p/hsa-miR-548z	2	4	5.3376	9.73854	7.53807
CUCAGGG	hsa-miR-1266-5p	2	4	5.3376	9.73854	7.53807
CUGCGCU	hsa-miR-191-3p	2	4	5.3376	9.73854	7.53807
UGGGAGG	hsa-miR-30b-3p/hsa-miR-6780a-5p	2	4	5.3376	9.73854	7.53807
AGCAGCG	hsa-miR-503-5p	4	1	10.6752	2.43464	6.55492
GAGUGUG	hsa-miR-574-5p	4	1	10.6752	2.43464	6.55492
AUCCCUU	hsa-miR-188-5p	3	2	8.00641	4.86927	6.43784
ACGCUCA	hsa-miR-574-3p	2	3	5.3376	7.30391	6.32076
AGACGGG	hsa-miR-483-5p	2	3	5.3376	7.30391	6.32076
CUCCGUG	hsa-miR-3605-3p	2	3	5.3376	7.30391	6.32076
GCCCCAA	hsa-miR-5699-5p	2	3	5.3376	7.30391	6.32076
GCCCUGU	hsa-miR-146b-3p	2	3	5.3376	7.30391	6.32076
UCCCACA	hsa-miR-188-3p	2	3	5.3376	7.30391	6.32076
UCCGUUU	hsa-miR-1468-5p	2	3	5.3376	7.30391	6.32076
UGGCCAG	hsa-miR-4435	2	3	5.3376	7.30391	6.32076
UUUCAAC	hsa-miR-1305	2	3	5.3376	7.30391	6.32076
CCCGUCC	hsa-miR-1247-5p	1	4	2.6688	9.73854	6.20367
CUGGGCU	hsa-miR-378g	1	4	2.6688	9.73854	6.20367
GGGGUCC	hsa-miR-615-5p	1	4	2.6688	9.73854	6.20367
GGACCUU	hsa-miR-659-5p	0	5	0	12.1732	6.08659
GGGGCGG	hsa-miR-3180/hsa-miR-3180-3p	4	0	10.6752	0	5.3376
AAAUCCC	hsa-miR-605-5p	3	1	8.00641	2.43464	5.22052
AACUCUA	hsa-miR-618	3	1	8.00641	2.43464	5.22052
CGCCCUU	hsa-miR-1249-3p	3	1	8.00641	2.43464	5.22052
CGUGUCU	hsa-miR-187-3p	3	1	8.00641	2.43464	5.22052
GAGUUGA	hsa-miR-219a-1-3p	3	1	8.00641	2.43464	5.22052
UCCCCAG	hsa-miR-2355-5p	3	1	8.00641	2.43464	5.22052
UGUUGCC	hsa-miR-744-3p	3	1	8.00641	2.43464	5.22052
AAAACCA	hsa-miR-548aa/hsa-miR-548t-3p	2	2	5.3376	4.86927	5.10344
AAAGUGA	hsa-miR-3609	2	2	5.3376	4.86927	5.10344
AAGAACC	hsa-miR-548b-3p	2	2	5.3376	4.86927	5.10344
ACAGAUG	hsa-miR-5683	2	2	5.3376	4.86927	5.10344
ACUAGCU	hsa-miR-4661-5p	2	2	5.3376	4.86927	5.10344
GACAGCG	hsa-miR-2277-3p	2	2	5.3376	4.86927	5.10344
GACCCUG	hsa-miR-504-5p	2	2	5.3376	4.86927	5.10344
UGCAGAC	hsa-miR-1273h-3p	2	2	5.3376	4.86927	5.10344
AAUGUUU	hsa-miR-33a-3p	1	3	2.6688	7.30391	4.98636
AGAUGUG	hsa-miR-576-3p	1	3	2.6688	7.30391	4.98636
AGUGAGU	hsa-miR-3174	1	3	2.6688	7.30391	4.98636
AGUGGUU	hsa-miR-140-5p	1	3	2.6688	7.30391	4.98636
GGACGGA	hsa-miR-184	1	3	2.6688	7.30391	4.98636
GUGGAUG	hsa-miR-3691-5p	1	3	2.6688	7.30391	4.98636
UGUGCGG	hsa-miR-147b	1	3	2.6688	7.30391	4.98636
UGUUGAA	hsa-miR-653-5p	1	3	2.6688	7.30391	4.98636
AAAAACU	hsa-miR-548ah-3p/hsa-miR-548aq-3p	0	4	0	9.73854	4.86927
CCCGGGA	hsa-miR-1247-3p	0	4	0	9.73854	4.86927
CCGUGGC	hsa-miR-132-5p	3	0	8.00641	0	4.0032
CGGAUCC	hsa-miR-127-3p	3	0	8.00641	0	4.0032
GGCGGCG	hsa-miR-4467	3	0	8.00641	0	4.0032
GGGCUGU	hsa-miR-4741	3	0	8.00641	0	4.0032
UGAGAAU	hsa-miR-580-3p	3	0	8.00641	0	4.0032
AAUCAGC	hsa-miR-34a-3p	2	1	5.3376	2.43464	3.88612
AAUCCUU	hsa-miR-500a-5p	2	1	5.3376	2.43464	3.88612
AUGUUGG	hsa-miR-4781-3p	2	1	5.3376	2.43464	3.88612
CCACUGC	hsa-miR-1273g-3p	2	1	5.3376	2.43464	3.88612
CGUUGGC	hsa-miR-1306-3p	2	1	5.3376	2.43464	3.88612
GCACGGC	hsa-miR-3177-3p	2	1	5.3376	2.43464	3.88612
UAAAGCU	hsa-miR-9-3p	2	1	5.3376	2.43464	3.88612
UAUACGG	hsa-let-7e-3p	2	1	5.3376	2.43464	3.88612
UCUGGAA	hsa-miR-1299	2	1	5.3376	2.43464	3.88612
UGCAUAG	hsa-miR-153-3p	2	1	5.3376	2.43464	3.88612
UUCCUGC	hsa-miR-3074-5p	2	1	5.3376	2.43464	3.88612
AGUUAUC	hsa-miR-101-5p	1	2	2.6688	4.86927	3.76904
CGACCCA	hsa-miR-551a/hsa-miR-551b-3p	1	2	2.6688	4.86927	3.76904
GGGGUCG	hsa-miR-7704	1	2	2.6688	4.86927	3.76904
UAUACGA	hsa-let-7d-3p	1	2	2.6688	4.86927	3.76904
UCAACGG	hsa-miR-95-3p	1	2	2.6688	4.86927	3.76904
UGGUUCC	hsa-miR-218-1-3p	1	2	2.6688	4.86927	3.76904
UUCUCCC	hsa-miR-629-3p	1	2	2.6688	4.86927	3.76904
CUUUUCU	hsa-miR-627-3p	0	3	0	7.30391	3.65195
UAGUGCU	hsa-miR-4473	0	3	0	7.30391	3.65195
UCAGGGC	hsa-miR-3127-5p	0	3	0	7.30391	3.65195
UGCCCUA	hsa-miR-3157-3p	0	3	0	7.30391	3.65195
AAAUCAA	hsa-miR-551b-5p	2	0	5.3376	0	2.6688
AUACAAG	hsa-miR-381-3p	2	0	5.3376	0	2.6688
AUCUCAC	hsa-miR-1285-5p	2	0	5.3376	0	2.6688
AUUGAGA	hsa-miR-4461	2	0	5.3376	0	2.6688
CAGUAGU	hsa-miR-199a-3p/hsa-miR-199b-3p	2	0	5.3376	0	2.6688
CGACAGC	hsa-miR-196b-3p	2	0	5.3376	0	2.6688
GUGCUUG	hsa-miR-636	2	0	5.3376	0	2.6688
UAGACCU	hsa-miR-3684	2	0	5.3376	0	2.6688
UCCUUGC	hsa-miR-502-5p	2	0	5.3376	0	2.6688
UGACUGU	hsa-miR-943	2	0	5.3376	0	2.6688
AAUAUGA	hsa-miR-4517	1	1	2.6688	2.43464	2.55172
ACGCGCA	hsa-miR-3939	1	1	2.6688	2.43464	2.55172
AGUACCA	hsa-miR-624-5p	1	1	2.6688	2.43464	2.55172
AGUUCAG	hsa-miR-5000-5p	1	1	2.6688	2.43464	2.55172
CAGCACC	hsa-miR-3065-3p	1	1	2.6688	2.43464	2.55172
CAGCUAC	hsa-miR-5690	1	1	2.6688	2.43464	2.55172
CCCCCGG	hsa-miR-6840-5p	1	1	2.6688	2.43464	2.55172
CUGCAAG	hsa-miR-2276-3p	1	1	2.6688	2.43464	2.55172
CUUCACU	hsa-miR-6837-3p	1	1	2.6688	2.43464	2.55172
CUUGUAU	hsa-miR-643	1	1	2.6688	2.43464	2.55172
GACCUGG	hsa-miR-3661	1	1	2.6688	2.43464	2.55172
GAGGAUG	hsa-miR-3605-5p	1	1	2.6688	2.43464	2.55172
GAGUUAA	hsa-miR-4424	1	1	2.6688	2.43464	2.55172
GAUUGUC	hsa-miR-219a-5p	1	1	2.6688	2.43464	2.55172
GCCCCUG	hsa-miR-210-5p	1	1	2.6688	2.43464	2.55172
GCCUACU	hsa-miR-24-2-5p	1	1	2.6688	2.43464	2.55172
UAAUACA	hsa-miR-374c-5p	1	1	2.6688	2.43464	2.55172
UACAUGU	hsa-miR-4666a-5p	1	1	2.6688	2.43464	2.55172
UCCGCGC	hsa-miR-937-3p	1	1	2.6688	2.43464	2.55172
UGAGGAC	hsa-miR-1224-5p	1	1	2.6688	2.43464	2.55172
UGAUAAG	hsa-miR-3161	1	1	2.6688	2.43464	2.55172
UUGCAGU	hsa-miR-6516-5p	1	1	2.6688	2.43464	2.55172
AACCCUA	hsa-miR-652-5p	0	2	0	4.86927	2.43464
AAUGUUG	hsa-miR-409-3p	0	2	0	4.86927	2.43464
ACAAGGU	hsa-miR-624-3p	0	2	0	4.86927	2.43464
ACUGGAU	hsa-miR-1243	0	2	0	4.86927	2.43464
AGCAAAA	hsa-miR-548p	0	2	0	4.86927	2.43464
AGCAUUC	hsa-miR-1179	0	2	0	4.86927	2.43464
AGCCCCC	hsa-miR-3943	0	2	0	4.86927	2.43464
AGCCCUU	hsa-miR-129-2-3p	0	2	0	4.86927	2.43464
CCUGUCU	hsa-miR-4421/hsa-miR-5699-3p	0	2	0	4.86927	2.43464
CCUUGCC	hsa-miR-1915-5p	0	2	0	4.86927	2.43464
GCCCUGC	hsa-miR-3173-5p/hsa-miR-6799-3p	0	2	0	4.86927	2.43464
GGAGCCA	hsa-miR-505-5p	0	2	0	4.86927	2.43464
GGGACUU	hsa-miR-365a-5p	0	2	0	4.86927	2.43464
UAGGCCG	hsa-miR-1295a	0	2	0	4.86927	2.43464
UGAGUCU	hsa-miR-627-5p	0	2	0	4.86927	2.43464
UGGCCAU	hsa-miR-3187-3p	0	2	0	4.86927	2.43464
UGUACAA	hsa-let-7c-3p	0	2	0	4.86927	2.43464
AAAGACU	hsa-miR-548u	1	0	2.6688	0	1.3344
AAAUAGA	hsa-miR-3121-3p	1	0	2.6688	0	1.3344
AACGGCC	hsa-miR-4485-3p	1	0	2.6688	0	1.3344
ACACACC	hsa-miR-362-3p	1	0	2.6688	0	1.3344
ACACAGG	hsa-miR-6768-5p	1	0	2.6688	0	1.3344
ACUCACU	hsa-miR-3680-5p	1	0	2.6688	0	1.3344
AGCCUCU	hsa-miR-6877-3p	1	0	2.6688	0	1.3344
AGGAUCC	hsa-miR-4661-3p	1	0	2.6688	0	1.3344
AGGGAAA	hsa-miR-5584-5p	1	0	2.6688	0	1.3344
AGGGCCA	hsa-miR-6895-5p	1	0	2.6688	0	1.3344
AGGGCCU	hsa-miR-4512	1	0	2.6688	0	1.3344
AUAAAAU	hsa-miR-3163	1	0	2.6688	0	1.3344
AUGAGCU	hsa-miR-556-5p	1	0	2.6688	0	1.3344
AUGGAAA	hsa-miR-3688-3p	1	0	2.6688	0	1.3344
AUGUGAC	hsa-miR-4501	1	0	2.6688	0	1.3344
AUUCUGU	hsa-miR-4778-5p	1	0	2.6688	0	1.3344
CAAGAGC	hsa-miR-335-5p	1	0	2.6688	0	1.3344
CAAGUAG	hsa-miR-5697	1	0	2.6688	0	1.3344
CACUCCU	hsa-miR-483-3p	1	0	2.6688	0	1.3344
CCCAAAG	hsa-miR-186-3p	1	0	2.6688	0	1.3344
CGCGCCC	hsa-miR-1292-3p	1	0	2.6688	0	1.3344
CUACAGU	hsa-miR-139-5p	1	0	2.6688	0	1.3344
CUAUACA	hsa-miR-1284	1	0	2.6688	0	1.3344
CUCAAAA	hsa-miR-616-5p	1	0	2.6688	0	1.3344
CUCACCA	hsa-miR-6511a-3p	1	0	2.6688	0	1.3344
CUCAGGA	hsa-miR-3664-3p	1	0	2.6688	0	1.3344
CUGGCAA	hsa-miR-3128	1	0	2.6688	0	1.3344
CUGGGUG	hsa-miR-6776-5p	1	0	2.6688	0	1.3344
CUGGUGC	hsa-miR-548q	1	0	2.6688	0	1.3344
CUUACUC	hsa-miR-550b-3p	1	0	2.6688	0	1.3344
GAAUUGC	hsa-miR-219b-3p	1	0	2.6688	0	1.3344
GAGAAGG	hsa-miR-6770-5p	1	0	2.6688	0	1.3344
GAGCCUC	hsa-miR-2114-3p	1	0	2.6688	0	1.3344
GAGCUGA	hsa-miR-3160-3p	1	0	2.6688	0	1.3344
GAGGAAC	hsa-miR-3928-3p	1	0	2.6688	0	1.3344
GAGUGCC	hsa-miR-1909-5p	1	0	2.6688	0	1.3344
GCGCCUG	hsa-miR-6720-3p	1	0	2.6688	0	1.3344
GCGGCGG	hsa-miR-3960	1	0	2.6688	0	1.3344
GCUUCUU	hsa-miR-103a-2-5p	1	0	2.6688	0	1.3344
GGAGACG	hsa-miR-139-3p	1	0	2.6688	0	1.3344
GGGACGG	hsa-miR-92b-5p	1	0	2.6688	0	1.3344
GGGCCGA	hsa-miR-6877-5p	1	0	2.6688	0	1.3344
GGGCUAA	hsa-miR-664b-5p	1	0	2.6688	0	1.3344
GGGGACU	hsa-miR-4652-5p	1	0	2.6688	0	1.3344
GGGGCUG	hsa-miR-185-3p	1	0	2.6688	0	1.3344
GUGUACA	hsa-miR-3177-5p	1	0	2.6688	0	1.3344
GUUAGGA	hsa-miR-1258	1	0	2.6688	0	1.3344
UAGCCAA	hsa-miR-4662a-5p	1	0	2.6688	0	1.3344
UAGGACU	hsa-miR-3117-3p	1	0	2.6688	0	1.3344
UAGGCAC	hsa-miR-4423-3p	1	0	2.6688	0	1.3344
UAGUCCG	hsa-miR-6723-5p	1	0	2.6688	0	1.3344
UAUACCU	hsa-miR-3144-3p	1	0	2.6688	0	1.3344
UAUAUAU	hsa-miR-190a-3p	1	0	2.6688	0	1.3344
UCACUGG	hsa-miR-653-3p	1	0	2.6688	0	1.3344
UCCAUGC	hsa-miR-5581-3p	1	0	2.6688	0	1.3344
UGAGGGC	hsa-miR-1226-5p	1	0	2.6688	0	1.3344
UGGACGG	hsa-miR-4804-5p	1	0	2.6688	0	1.3344
UGGCUGG	hsa-miR-6842-3p	1	0	2.6688	0	1.3344
UUCCUAC	hsa-miR-3685	1	0	2.6688	0	1.3344
AAAAAUC	hsa-miR-548c-3p	0	1	0	2.43464	1.21732
AAAAGUG	hsa-miR-548az-5p	0	1	0	2.43464	1.21732
AAAAUGA	hsa-miR-3662	0	1	0	2.43464	1.21732
AAACUGC	hsa-miR-548av-3p	0	1	0	2.43464	1.21732
AAAGGCG	hsa-miR-4484	0	1	0	2.43464	1.21732
AAAGUUU	hsa-miR-561-3p	0	1	0	2.43464	1.21732
AACCUCG	hsa-miR-3150a-5p	0	1	0	2.43464	1.21732
AAGGCAC	hsa-miR-124-3p	0	1	0	2.43464	1.21732
ACACGGG	hsa-miR-602	0	1	0	2.43464	1.21732
ACAUGGC	hsa-miR-942-3p	0	1	0	2.43464	1.21732
ACCCAGU	hsa-miR-3130-5p	0	1	0	2.43464	1.21732
AGCCCGG	hsa-miR-3940-3p	0	1	0	2.43464	1.21732
AGCCCUC	hsa-miR-4687-5p	0	1	0	2.43464	1.21732
AGGAUUA	hsa-miR-3159	0	1	0	2.43464	1.21732
AGGCUGA	hsa-miR-3929	0	1	0	2.43464	1.21732
AGGGCAG	hsa-miR-6735-5p	0	1	0	2.43464	1.21732
AGGGCUG	hsa-miR-4446-3p	0	1	0	2.43464	1.21732
AGGUGGC	hsa-miR-6815-5p	0	1	0	2.43464	1.21732
AGUACUG	hsa-miR-1278	0	1	0	2.43464	1.21732
AUAUAAC	hsa-miR-410-3p	0	1	0	2.43464	1.21732
AUAUCAG	hsa-miR-3074-3p	0	1	0	2.43464	1.21732
AUCAGCA	hsa-miR-3617-3p	0	1	0	2.43464	1.21732
AUCUGAG	hsa-miR-3200-5p	0	1	0	2.43464	1.21732
AUGAUGA	hsa-miR-1272	0	1	0	2.43464	1.21732
AUGAUGC	hsa-miR-1322	0	1	0	2.43464	1.21732
AUGCGCC	hsa-miR-4787-3p	0	1	0	2.43464	1.21732
AUGGGAG	hsa-miR-6871-5p	0	1	0	2.43464	1.21732
AUGUCCC	hsa-miR-6834-3p	0	1	0	2.43464	1.21732
CAAAAAA	hsa-miR-3613-3p	0	1	0	2.43464	1.21732
CACCCAG	hsa-miR-500b-3p	0	1	0	2.43464	1.21732
CACCCUG	hsa-miR-3620-3p	0	1	0	2.43464	1.21732
CACUUGU	hsa-miR-6500-3p	0	1	0	2.43464	1.21732
CAGAGGA	hsa-miR-6847-5p	0	1	0	2.43464	1.21732
CAGGUGU	hsa-miR-3934-5p	0	1	0	2.43464	1.21732
CCAGUGU	hsa-miR-199a-5p	0	1	0	2.43464	1.21732
CCGAACU	hsa-miR-6716-3p	0	1	0	2.43464	1.21732
CCUGUGC	hsa-miR-1914-5p	0	1	0	2.43464	1.21732
CCUUCAU	hsa-miR-205-5p	0	1	0	2.43464	1.21732
CGGCCGC	hsa-miR-1908-3p	0	1	0	2.43464	1.21732
CGGGGAU	hsa-miR-542-5p	0	1	0	2.43464	1.21732
CGGGGCU	hsa-miR-4508	0	1	0	2.43464	1.21732
CUACUUC	hsa-miR-138-1-3p	0	1	0	2.43464	1.21732
CUCUGGU	hsa-miR-6764-3p	0	1	0	2.43464	1.21732
CUGCAUU	hsa-miR-20a-3p	0	1	0	2.43464	1.21732
CUGUAGU	hsa-miR-20b-3p	0	1	0	2.43464	1.21732
GAAAACA	hsa-miR-570-3p	0	1	0	2.43464	1.21732
GAAAGGU	hsa-miR-6730-5p	0	1	0	2.43464	1.21732
GAAGCCA	hsa-miR-4786-3p	0	1	0	2.43464	1.21732
GACCCAC	hsa-miR-1180-5p	0	1	0	2.43464	1.21732
GACGCCC	hsa-miR-6786-3p	0	1	0	2.43464	1.21732
GAGGGCU	hsa-miR-4721	0	1	0	2.43464	1.21732
GAGUCGG	hsa-miR-4785	0	1	0	2.43464	1.21732
GCAGGGC	hsa-miR-6132	0	1	0	2.43464	1.21732
GCCCUGA	hsa-miR-7976	0	1	0	2.43464	1.21732
GCUGGAU	hsa-miR-1287-5p	0	1	0	2.43464	1.21732
GCUGGCU	hsa-miR-5580-5p	0	1	0	2.43464	1.21732
GGAAUGU	hsa-miR-1-3p	0	1	0	2.43464	1.21732
GGAGGAA	hsa-miR-766-5p	0	1	0	2.43464	1.21732
GGCAUUG	hsa-miR-1256	0	1	0	2.43464	1.21732
GGCCCCA	hsa-miR-874-5p	0	1	0	2.43464	1.21732
GGCCCUG	hsa-miR-1291	0	1	0	2.43464	1.21732
GGGGAAG	hsa-miR-6780b-5p	0	1	0	2.43464	1.21732
GGGGAGC	hsa-miR-939-5p	0	1	0	2.43464	1.21732
GGGUAGA	hsa-miR-197-5p	0	1	0	2.43464	1.21732
GGGUAUU	hsa-miR-503-3p	0	1	0	2.43464	1.21732
GGGUGGU	hsa-miR-4483	0	1	0	2.43464	1.21732
GGUGAGC	hsa-miR-4792	0	1	0	2.43464	1.21732
GUAGAUA	hsa-miR-3935	0	1	0	2.43464	1.21732
GUGACUG	hsa-miR-134-5p	0	1	0	2.43464	1.21732
GUGCGCA	hsa-miR-933	0	1	0	2.43464	1.21732
GUGGAAG	hsa-miR-3190-3p	0	1	0	2.43464	1.21732
GUGGGGG	hsa-miR-4447	0	1	0	2.43464	1.21732
GUUCUUC	hsa-miR-22-5p	0	1	0	2.43464	1.21732
GUUGCAA	hsa-miR-4684-3p	0	1	0	2.43464	1.21732
UCAGCCA	hsa-miR-3157-5p	0	1	0	2.43464	1.21732
UCAUUUG	hsa-miR-664b-3p	0	1	0	2.43464	1.21732
UCCUAGU	hsa-miR-7975	0	1	0	2.43464	1.21732
UCCUGGG	hsa-miR-1343-3p	0	1	0	2.43464	1.21732
UCUCUCU	hsa-miR-6873-3p	0	1	0	2.43464	1.21732
UGGCGGC	hsa-miR-6770-3p	0	1	0	2.43464	1.21732
UGGGACA	hsa-miR-1302	0	1	0	2.43464	1.21732
UGGGCCC	hsa-miR-6724-5p	0	1	0	2.43464	1.21732
UGGGGAA	hsa-miR-2110	0	1	0	2.43464	1.21732
UGGGUGA	hsa-miR-1262	0	1	0	2.43464	1.21732
UGGUACA	hsa-miR-150-3p	0	1	0	2.43464	1.21732
UGGUUUC	hsa-miR-29b-2-5p	0	1	0	2.43464	1.21732
UGUUCUC	hsa-miR-7156-5p	0	1	0	2.43464	1.21732
UUAGGAU	hsa-miR-651-5p	0	1	0	2.43464	1.21732
UUAUGCA	hsa-miR-491-3p	0	1	0	2.43464	1.21732
UUCAGAU	hsa-miR-3942-3p	0	1	0	2.43464	1.21732
UUGGGAC	hsa-miR-3913-5p	0	1	0	2.43464	1.21732
UUUCCCU	hsa-miR-4446-5p	0	1	0	2.43464	1.21732
