# Supplementary material for: High-throughput discovery of post-transcriptional cis-regulatory elements
Source: BMC Genomics. 2016 Mar 3;17:177. doi: 10.1186/s12864-016-2479-7 (PMC4778349; doi:10.1186/s12864-016-2479-7)
Supplement: Additional file 13: — RBP motifs that were tested in the main screen. (XLS 25 kb) [file 12864_2016_2479_MOESM13_ESM.xls]

## Sheet: Sheet1
Additional file 13. RNA binding protein motifs tested in the main screen.
8mer	Phenotype	Score	Reference
AATTTTTA	AU-rich motif, binds HuR	-1.31121	Lebedeva et al., Mol Cell 2011. doi:10.1016/j.molcel.2011.06.008
AATTTAAG	ARE	-1.23502	Bolognani et al., NAR 2010. doi: 10.1093/nar/gkp863
GGGAATGG	found in UTRs that bind CUGBP1	-0.799867	Rattenbacher et al., MCB 2010. doi: 10.1128/MCB.00624-10
GAGGAGGA	found in UTRs that bind CUGBP1	-0.418893	Rattenbacher et al., MCB 2010. doi: 10.1128/MCB.00624-10
ATTTTATA	CPE	-0.0723033	Cora et al., BMC Bioinf 2007. doi: 10.1186/1471-2105-8-174
AGTATTTT	CstF	0.00162354	Cora et al., BMC Bioinf 2007. doi: 10.1186/1471-2105-8-174
ACACACAC	found in UTRs that bind CUGBP1	0.107665	Rattenbacher et al., MCB 2010. doi: 10.1128/MCB.00624-10
ATATTTTG	CstF	0.145789	Cora et al., BMC Bioinf 2007. doi: 10.1186/1471-2105-8-174
ATATTTTT	CstF	0.237014	Cora et al., BMC Bioinf 2007. doi: 10.1186/1471-2105-8-174
ATTTTTAT	CPE	0.465329	Cora et al., BMC Bioinf 2007. doi: 10.1186/1471-2105-8-174
ATTTCCTT	polypyrimidine tract motif, binds HuR	0.603064	Lebedeva et al., Mol Cell 2011. doi:10.1016/j.molcel.2011.06.008
TGTATATA	binds PUM1	0.730073	Galgano et al., PLOS One 2008. doi: 10.1371/journal.pone.0003164
TGTACATA	binds PUM1	0.849265	Galgano et al., PLOS One 2008. doi: 10.1371/journal.pone.0003164
TGTAAATA	binds PUM1	0.947179	Galgano et al., PLOS One 2008. doi: 10.1371/journal.pone.0003164
AATTGTAA	CFIm	0.987342	Cora et al., BMC Bioinf 2007. doi: 10.1186/1471-2105-8-174
ATTTTTTT	known HuR motif	1.05486	Lebedeva et al., Mol Cell 2011. doi:10.1016/j.molcel.2011.06.008
GTGTGTGT	binds CUGBP1, leads to mRNA decay	1.30414	Rattenbacher et al., MCB 2010. doi: 10.1128/MCB.00624-10
ATTTGTTT	known HuR motif	1.35422	Lebedeva et al., Mol Cell 2011. doi:10.1016/j.molcel.2011.06.008
AATTTATT	AU-rich motif, binds HuR	1.4209	Lebedeva et al., Mol Cell 2011. doi:10.1016/j.molcel.2011.06.008
GTGTTTGT	binds CUGBP1	1.76072	Rattenbacher et al., MCB 2010. doi: 10.1128/MCB.00624-10
ATATTTAT	AU-rich motif, binds HuR	1.80297	Lebedeva et al., Mol Cell 2011. doi:10.1016/j.molcel.2011.06.008
AAATATTT	AU-rich motif, binds HuR	1.86013	Lebedeva et al., Mol Cell 2011. doi:10.1016/j.molcel.2011.06.008
ATTTGTAT	CFIm	1.88064	Cora et al., BMC Bioinf 2007. doi: 10.1186/1471-2105-8-174
