# Supplementary material for: High-throughput discovery of post-transcriptional cis-regulatory elements
Source: BMC Genomics. 2016 Mar 3;17:177. doi: 10.1186/s12864-016-2479-7 (PMC4778349; doi:10.1186/s12864-016-2479-7)
Supplement: Additional file 17: — Primers used in this study. (XLS 42 kb) [file 12864_2016_2479_MOESM17_ESM.xls]

## Sheet: Cloning reporter vectors
Additional file 17. Primers used.
Purpose	Sequence
Amplify GFP for Topo cloning, forward	caccatggtgagcaagggcgccgagc
Amplify GFP for Topo cloning, reverse	TTACTAGGGCCATCCGGACTTGTACAGCTCATC
Ablate XhoI site in FLP vector, forward	cacctcgattagttctcCagcttttggagtacg
Ablate XhoI site in FLP vector, reverse	cgtactccaaaagctGgagaactaatcgaggtg
Amplify IQGAP1 UTR, F, SalI tailed	atagtcgacAGGCTCAGCAGCATGATTTC
Amplify IQGAP1 UTR, R, NotI tailed	tatagctagcGGATGGTAGGATTCAAATGTGTG
Amplify PCDHB13 UTR, F, SalI tailed	atatatgtcgacTTCTCATGTTCTTTCTCCCTTTG
Amplify PCDHB13 UTR, R, BglII tailed	atatatagatctCATTAACACACAACTCCAATTTATG
Create NheI site in FLP vector	CAGAGAGGAATCTTTGCAGCTAGCGGACCTTCTAGGTCTTG
Create NheI site in FLP vector	CAAGACCTAGAAGGTCCGCTAGCTGCAAAGATTCCTCTCTG
Amplify PGK/dsRed/UTR F, NheI tailed	atatatgctagcAATTCTACCGGGTAGGGGAG
Amplify PGK/dsRed/UTR R, NheI tailed	atatatgctagcCATTAACACACAACTCCAATTTATG
Source of random 8mer insert	atatatCTCGAGatatNNNNNNNNgtatGGATCCattagtaataatGGATCCatac
Sequence used to order one set of primary screen candidates from OligoMix	GCAGAAGACGGCATACGAAGCTCGAGatatNNNNNNNNgtatGGATCCGAAGATCGGAAGAGCGTCGT
Sequence used to order other set of primary screen candidates from OligoMix	GCAGAAGACGGCATACGATGCTCGAGatatNNNNNNNNgtatGGATCCGTAGATCGGAAGAGCGTCGT
Sequence used to order conserved, tested, miRNA targets, and RBP motifs from OligoMix	GCAGAAGACGGCATACGAACCTCGAGatatNNNNNNNNgtatGGATCCCAAGATCGGAAGAGCGTCGT
Sequence used to order reverse complementsfrom OligoMix	GCAGAAGACGGCATACGATCCTCGAGatatNNNNNNNNgtatGGATCCCTAGATCGGAAGAGCGTCGT
Oligo to amplify whole chip F	GCAGAAGACGGCATACG
Oligo to amplify whole chip R	ACGACGCTCTTCCGATC
Ablate BamHI site in pIS1 F	Ggtaaaatcgataaggacccaggtggcacttttcg
Ablate BamHI site in pIS1 R	CGAAAAGTGCCACCTGGGTCCTTATCGATTTTACC
Amplify IQGAP1 UTR and BGH PAS F, SacI tailed	atatgagctcTCCGGATGGCCCTAGTAAAGGGTA
Amplify IQGAP1 UTR and BGH PAS R, MfeI tailed	atatcaattgCCATAGAGCCCACCGCATCCCCAG
Ablate BamHI site in pMirGlo F	GAATCGATAGCGATAAGGAACCTCTTTGCGCTTGCG
Ablate BamHI site in pMirGlo R	CGCAAGCGCAAAGAGGTTCCTTATCGCTATCGATTC
Add MfeI site to pMirGlo F	CAAAATATTAACGCTTACAATTGCCTGATGCGGTATTTTCTCC
Add MfeI site to pMirGlo R	GGAGAAAATACCGCATCAGGCAATTGTAAGCGTTAATATTTTG
Test 8mer, forward	TCGAGatatNNNNNNNNgtatG
Test 8mer, reverse	GATCCatacNNNNNNNNatatC

## Sheet: Making sequencing libraries
Additional file 17. Primers used.
Purpose	Sequence
gDNA Round 1 and 2 Illumina oligo F	tctacttcggcttcgtgacc
RNA Round 1 and 2 Illumina oligo F	CGCCAGAACACAGGTGTCGTGAGG
gDNA Round 1 Illumina oligo R	CAAGGCGATTAAGTTGGGTAAC
RNA Round 1 Illumina oligo R	GATGGCTGGCAACTAGAAGG
Round 2 reverse, barcoded	CTACACGACGCTCTTCCGATCTCATCTCACATGCATATGGATCC
Round 2 reverse, barcoded	CTACACGACGCTCTTCCGATCTGCATCTCACATGCATATGGATCC
Round 2 reverse, barcoded	CTACACGACGCTCTTCCGATCTTGCATCTCACATGCATATGGATCC
Round 2 reverse, barcoded	CTACACGACGCTCTTCCGATCTGCACTCACATGCATATGGATCC
Round 2 reverse, barcoded	CTACACGACGCTCTTCCGATCTTGCTCTCACATGCATATGGATCC
Round 2 reverse, barcoded	CTACACGACGCTCTTCCGATCTATGATCTCACATGCATATGGATCC
Round 2 reverse, barcoded	CTACACGACGCTCTTCCGATCTTGCCTCACATGCATATGGATCC
Round 2 reverse, barcoded	CTACACGACGCTCTTCCGATCTATGTCTCACATGCATATGGATCC
Round 2 reverse, barcoded	CTACACGACGCTCTTCCGATCTCATATCTCACATGCATATGGATCC
Round 2 reverse, barcoded	CTACACGACGCTCTTCCGATCTATGAATCTCACATGCATATGGATCC
Round 2 reverse, barcoded	CTACACGACGCTCTTCCGATCTCATAATCTCACATGCATATGGATCC
Round 2 reverse, barcoded	CTACACGACGCTCTTCCGATCTGCAAATCTCACATGCATATGGATCC
Round 2 reverse, barcoded	CTACACGACGCTCTTCCGATCTATGCTCACATGCATATGGATCC
Round 2 reverse, barcoded	CTACACGACGCTCTTCCGATCTCATTCTCACATGCATATGGATCC
Round 2 reverse, barcoded	CTACACGACGCTCTTCCGATCTGCAATCTCACATGCATATGGATCC
Round 2 reverse, barcoded	CTACACGACGCTCTTCCGATCTTGCAATCTCACATGCATATGGATCC
Round 3 forward	CAAGCAGAAGACGGCATACGAtgttacacCCTAGGatCTCGAG
Round 3 reverse	AATGATACGGCGACCACCGAGATCTACACTCTTTCCCTACACGACGCTCTTCCGATCT

## Sheet: qPCR
Additional file 17. Primers used.
Purpose	Sequence
GFP, forward (spans EF1a intron)	TTGCCGCCAGAACACAGGTGTCG
GFP, reverse	CACGATGCCGGTGAACAGCTCG
GAPDH, forward	CAGCCTCAAGATCATCAGCAATGC
GAPDH, reverse	ATGGCATGGACTGTGGTCATG
