# Supplementary material for: High-throughput discovery of post-transcriptional cis-regulatory elements
Source: BMC Genomics. 2016 Mar 3;17:177. doi: 10.1186/s12864-016-2479-7 (PMC4778349; doi:10.1186/s12864-016-2479-7)
Supplement: Additional file 18: — Barcoded sequencing reads produced. (XLS 26 kb) [file 12864_2016_2479_MOESM18_ESM.xls]

## Sheet: Sheet1
Additional file 18. Reads resulting from Illumina sequencing
Read sequence	Barcode sequence	dsRed gate	GFP gate	sorting replicate	technical replicate?
GCATCTCACATGCATATGGATCCATACNNNNNNNNATATCTCGAGATCCT	CA	middle 25%	all	A	no
TGCATCTCACATGCATATGGATCCATACNNNNNNNNATATCTCGAGATCC	GC	middle 25%	all	B	no
GCACTCACATGCATATGGATCCATACNNNNNNNNATATCTCGAGATCCTA	CA	middle 50%	all	A	yes
TGCTCTCACATGCATATGGATCCATACNNNNNNNNATATCTCGAGATCCT	GC	middle 50%	all	A	yes
ATGATCTCACATGCATATGGATCCATACNNNNNNNNATATCTCGAGATCC	TG	middle 50%	all	B	no
TGCCTCACATGCATATGGATCCATACNNNNNNNNATATCTCGAGATCCTA	GC	middle 50%	0-10%	A	no
ATGTCTCACATGCATATGGATCCATACNNNNNNNNATATCTCGAGATCCT	TG	middle 50%	0-10%	A	no
CATATCTCACATGCATATGGATCCATACNNNNNNNNATATCTCGAGATCC	AT	middle 50%	20-30%	B	no
ATGAATCTCACATGCATATGGATCCATACNNNNNNNNATATCTCGAGATC	TG	middle 50%	20-30%	B	no
CATAATCTCACATGCATATGGATCCATACNNNNNNNNATATCTCGAGATC	AT	middle 50%	40-60%	A	yes
GCAAATCTCACATGCATATGGATCCATACNNNNNNNNATATCTCGAGATC	CA	middle 50%	40-60%	A	yes
ATGCTCACATGCATATGGATCCATACNNNNNNNNATATCTCGAGATCCTA	TG	middle 50%	40-60%	B	no
CATTCTCACATGCATATGGATCCATACNNNNNNNNATATCTCGAGATCCT	AT	middle 50%	70-80%	A	no
GCAATCTCACATGCATATGGATCCATACNNNNNNNNATATCTCGAGATCC	CA	middle 50%	70-80%	A	no
TGCAATCTCACATGCATATGGATCCATACNNNNNNNNATATCTCGAGATC	GC	middle 50%	90-100%	B	no
